# Supplementary material for: Paired guide RNA CRISPR-Cas9 screening for protein-coding genes and lncRNAs involved in transdifferentiation of human B-cells to macrophages
Source: BMC Genomics. 2022 May 26;23:402. doi: 10.1186/s12864-022-08612-7 (PMC9137126; doi:10.1186/s12864-022-08612-7)
Supplement: Supplementary file 3 — Additional file 3: Supplementary Table S2: CRISPETa output lists for controls and targets including final CRISPR 165 oligonucleotide library. [file 12864_2022_8612_MOESM3_ESM.xlsx]

## Sheet: lncRNA
Sequence_ID(#pair)	chromosome	start	end	sgRNA_1+PAM	score_1	chromosome	start	end	sgRNA_2+PAM	score_2	distance_to_exclude_up_region	distance_to_exclude_down_region	distance_between_sgRNAs	paired_score	mask_score	oligo
"ENSG00000228889.2";(1)	chr13	99852650	99852673	ACTGCAGTCAACAGCCCGCGGGG	922	chr13	99853484	99853507	GCCGGCCCACGAGAACACCAGGG	761	-691	-481	811	1683	8	atcttGTGGAAAGGACGAAACACCgGCCGGCCCACGAGAACACCAGTTTTAGAGCTAGAAGAGACGGAATTCCTAGGATCCCGTCTCTCTGTATGAGACCACTCTTTCCCACTGCAGTCAACAGCCCGCGgttttagagctaGAAAtagcaagttaaaataaggc
"ENSG00000228889.2";(2)	chr13	99852650	99852673	ACTGCAGTCAACAGCCCGCGGGG	922	chr13	99853531	99853554	GACGGCCCCTTCCTTCAGCGCGG	758	-691	-434	858	1.68	8	atcttGTGGAAAGGACGAAACACCgGACGGCCCCTTCCTTCAGCGGTTTTAGAGCTAGAAGAGACGGAATTCCTAGGATCCCGTCTCTCTGTATGAGACCACTCTTTCCCACTGCAGTCAACAGCCCGCGgttttagagctaGAAAtagcaagttaaaataaggc
"ENSG00000228889.2";(3)	chr13	99852690	99852713	GCGCGTTGTGTCTTTCCGGGCGG	897	chr13	99853484	99853507	GCCGGCCCACGAGAACACCAGGG	761	-651	-481	771	1658	8	atcttGTGGAAAGGACGAAACACCgGCCGGCCCACGAGAACACCAGTTTTAGAGCTAGAAGAGACGGAATTCCTAGGATCCCGTCTCTCTGTATGAGACCACTCTTTCCCGCGCGTTGTGTCTTTCCGGGgttttagagctaGAAAtagcaagttaaaataaggc
"ENSG00000228889.2";(4)	chr13	99852690	99852713	GCGCGTTGTGTCTTTCCGGGCGG	897	chr13	99853531	99853554	GACGGCCCCTTCCTTCAGCGCGG	758	-651	-434	818	1655	8	atcttGTGGAAAGGACGAAACACCgGACGGCCCCTTCCTTCAGCGGTTTTAGAGCTAGAAGAGACGGAATTCCTAGGATCCCGTCTCTCTGTATGAGACCACTCTTTCCCGCGCGTTGTGTCTTTCCGGGgttttagagctaGAAAtagcaagttaaaataaggc
"ENSG00000228889.2";(5)	chr13	99852650	99852673	ACTGCAGTCAACAGCCCGCGGGG	922	chr13	99853913	99853936	GTTAGGCACGGGTACAGCAACGG	709	-691	-52	1240	1631	8	atcttGTGGAAAGGACGAAACACCgGTTAGGCACGGGTACAGCAAGTTTTAGAGCTAGAAGAGACGGAATTCCTAGGATCCCGTCTCTCTGTATGAGACCACTCTTTCCCACTGCAGTCAACAGCCCGCGgttttagagctaGAAAtagcaagttaaaataaggc
"ENSG00000228889.2";(6)	chr13	99852690	99852713	GCGCGTTGTGTCTTTCCGGGCGG	897	chr13	99853913	99853936	GTTAGGCACGGGTACAGCAACGG	709	-651	-52	1200	1606	8	atcttGTGGAAAGGACGAAACACCgGTTAGGCACGGGTACAGCAAGTTTTAGAGCTAGAAGAGACGGAATTCCTAGGATCCCGTCTCTCTGTATGAGACCACTCTTTCCCGCGCGTTGTGTCTTTCCGGGgttttagagctaGAAAtagcaagttaaaataaggc
"ENSG00000228889.2";(7)	chr13	99852790	99852813	TGGTGGATCCGCGATGGCCGCGG	824	chr13	99853484	99853507	GCCGGCCCACGAGAACACCAGGG	761	-551	-481	671	1585	8	atcttGTGGAAAGGACGAAACACCgGCCGGCCCACGAGAACACCAGTTTTAGAGCTAGAAGAGACGGAATTCCTAGGATCCCGTCTCTCTGTATGAGACCACTCTTTCCCTGGTGGATCCGCGATGGCCGgttttagagctaGAAAtagcaagttaaaataaggc
"ENSG00000228889.2";(8)	chr13	99852790	99852813	TGGTGGATCCGCGATGGCCGCGG	824	chr13	99853531	99853554	GACGGCCCCTTCCTTCAGCGCGG	758	-551	-434	718	1582	8	atcttGTGGAAAGGACGAAACACCgGACGGCCCCTTCCTTCAGCGGTTTTAGAGCTAGAAGAGACGGAATTCCTAGGATCCCGTCTCTCTGTATGAGACCACTCTTTCCCTGGTGGATCCGCGATGGCCGgttttagagctaGAAAtagcaagttaaaataaggc
"ENSG00000228889.2";(9)	chr13	99852790	99852813	TGGTGGATCCGCGATGGCCGCGG	824	chr13	99853913	99853936	GTTAGGCACGGGTACAGCAACGG	709	-551	-52	1100	1533	8	atcttGTGGAAAGGACGAAACACCgGTTAGGCACGGGTACAGCAAGTTTTAGAGCTAGAAGAGACGGAATTCCTAGGATCCCGTCTCTCTGTATGAGACCACTCTTTCCCTGGTGGATCCGCGATGGCCGgttttagagctaGAAAtagcaagttaaaataaggc
"ENSG00000228889.2";(10)	chr13	99852650	99852673	ACTGCAGTCAACAGCCCGCGGGG	922	chr13	99853631	99853654	GTGAGAGGTCAGCTTCTAAAGCGG	582	-691	-334	958	1504	8	atcttGTGGAAAGGACGAAACACCgGTGAGAGGTCAGCTTCTAAAGGTTTTAGAGCTAGAAGAGACGGAATTCCTAGGATCCCGTCTCTCTGTATGAGACCACTCTTTCCCACTGCAGTCAACAGCCCGCGgttttagagctaGAAAtagcaagttaaaataaggc
"ENSG00000224616.1";(1)	chr1	100731352	100731375	CCAAGAGTATCAATGTACCAGGG	915	chr1	100732293	100732316	GGTATGGGCGATCCAGGGCGGGG	697	-701	-384	918	1612	8	atcttGTGGAAAGGACGAAACACCgGGTATGGGCGATCCAGGGCGGTTTTAGAGCTAGAAGAGACGGAATTCCTAGGATCCCGTCTCTCTGTATGAGACCACTCTTTCCCCCAAGAGTATCAATGTACCAgttttagagctaGAAAtagcaagttaaaataaggc
"ENSG00000224616.1";(2)	chr1	100731453	100731476	GAGGATCCTGGCATACCCCGAGG	835	chr1	100732293	100732316	GGTATGGGCGATCCAGGGCGGGG	697	-600	-384	817	1532	8	atcttGTGGAAAGGACGAAACACCgGGTATGGGCGATCCAGGGCGGTTTTAGAGCTAGAAGAGACGGAATTCCTAGGATCCCGTCTCTCTGTATGAGACCACTCTTTCCCGAGGATCCTGGCATACCCCGgttttagagctaGAAAtagcaagttaaaataaggc
"ENSG00000224616.1";(3)	chr1	100731352	100731375	CCAAGAGTATCAATGTACCAGGG	915	chr1	100732457	100732480	GTTCGGATATTTGGAATGCCCGG	544	-701	-220	1082	1459	8	atcttGTGGAAAGGACGAAACACCgGTTCGGATATTTGGAATGCCGTTTTAGAGCTAGAAGAGACGGAATTCCTAGGATCCCGTCTCTCTGTATGAGACCACTCTTTCCCCCAAGAGTATCAATGTACCAgttttagagctaGAAAtagcaagttaaaataaggc
"ENSG00000224616.1";(4)	chr1	100731352	100731375	CCAAGAGTATCAATGTACCAGGG	915	chr1	100732748	100732771	GTACATGCACCTGCTAGAAGAGG	492	-701	71	1373	1407	8	atcttGTGGAAAGGACGAAACACCgGTACATGCACCTGCTAGAAGGTTTTAGAGCTAGAAGAGACGGAATTCCTAGGATCCCGTCTCTCTGTATGAGACCACTCTTTCCCCCAAGAGTATCAATGTACCAgttttagagctaGAAAtagcaagttaaaataaggc
"ENSG00000224616.1";(5)	chr1	100731143	100731166	TAACAATTCACCTCAGGCGAGGG	689	chr1	100732293	100732316	GGTATGGGCGATCCAGGGCGGGG	697	-910	-384	1127	1386	8	atcttGTGGAAAGGACGAAACACCgGGTATGGGCGATCCAGGGCGGTTTTAGAGCTAGAAGAGACGGAATTCCTAGGATCCCGTCTCTCTGTATGAGACCACTCTTTCCCTAACAATTCACCTCAGGCGAgttttagagctaGAAAtagcaagttaaaataaggc
"ENSG00000224616.1";(6)	chr1	100731453	100731476	GAGGATCCTGGCATACCCCGAGG	835	chr1	100732457	100732480	GTTCGGATATTTGGAATGCCCGG	544	-600	-220	981	1379	8	atcttGTGGAAAGGACGAAACACCgGTTCGGATATTTGGAATGCCGTTTTAGAGCTAGAAGAGACGGAATTCCTAGGATCCCGTCTCTCTGTATGAGACCACTCTTTCCCGAGGATCCTGGCATACCCCGgttttagagctaGAAAtagcaagttaaaataaggc
"ENSG00000224616.1";(7)	chr1	100731352	100731375	CCAAGAGTATCAATGTACCAGGG	915	chr1	100732245	100732268	GTGGGGCATCGGGAGTCCGAGTGG	445	-701	-432	870	1.36	8	atcttGTGGAAAGGACGAAACACCgGTGGGGCATCGGGAGTCCGAGGTTTTAGAGCTAGAAGAGACGGAATTCCTAGGATCCCGTCTCTCTGTATGAGACCACTCTTTCCCCCAAGAGTATCAATGTACCAgttttagagctaGAAAtagcaagttaaaataaggc
"ENSG00000224616.1";(8)	chr1	100731352	100731375	CCAAGAGTATCAATGTACCAGGG	915	chr1	100732755	100732778	GCACCTGCTAGAAGAGGACCCAGG	0.44	-701	78	1380	1355	8	atcttGTGGAAAGGACGAAACACCgGCACCTGCTAGAAGAGGACCCGTTTTAGAGCTAGAAGAGACGGAATTCCTAGGATCCCGTCTCTCTGTATGAGACCACTCTTTCCCCCAAGAGTATCAATGTACCAgttttagagctaGAAAtagcaagttaaaataaggc
"ENSG00000224616.1";(9)	chr1	100731195	100731218	GCACTCACTCTCAAGCAAAATGG	0.64	chr1	100732293	100732316	GGTATGGGCGATCCAGGGCGGGG	697	-858	-384	1075	1337	8	atcttGTGGAAAGGACGAAACACCgGGTATGGGCGATCCAGGGCGGTTTTAGAGCTAGAAGAGACGGAATTCCTAGGATCCCGTCTCTCTGTATGAGACCACTCTTTCCCGCACTCACTCTCAAGCAAAAgttttagagctaGAAAtagcaagttaaaataaggc
"ENSG00000224616.1";(10)	chr1	100731453	100731476	GAGGATCCTGGCATACCCCGAGG	835	chr1	100732748	100732771	GTACATGCACCTGCTAGAAGAGG	492	-600	71	1272	1327	8	atcttGTGGAAAGGACGAAACACCgGTACATGCACCTGCTAGAAGGTTTTAGAGCTAGAAGAGACGGAATTCCTAGGATCCCGTCTCTCTGTATGAGACCACTCTTTCCCGAGGATCCTGGCATACCCCGgttttagagctaGAAAtagcaagttaaaataaggc
"ENSG00000271020.1";(1)	chr3	33838610	33838633	GTATTGGTAATCTTTGGAAGTGG	634	chr3	33840324	33840347	GCAGGCCCAGTACTGCCGCGCGG	959	-940	150	1691	1593	8	atcttGTGGAAAGGACGAAACACCgGCAGGCCCAGTACTGCCGCGGTTTTAGAGCTAGAAGAGACGGAATTCCTAGGATCCCGTCTCTCTGTATGAGACCACTCTTTCCCGTATTGGTAATCTTTGGAAGgttttagagctaGAAAtagcaagttaaaataaggc
"ENSG00000271020.1";(2)	chr3	33838610	33838633	GTATTGGTAATCTTTGGAAGTGG	634	chr3	33839852	33839875	CCTCCACTCGAACAACCCCCCGG	912	-940	-322	1219	1546	8	atcttGTGGAAAGGACGAAACACCgGTATTGGTAATCTTTGGAAGGTTTTAGAGCTAGAAGAGACGGAATTCCTAGGATCCCGTCTCTCTGTATGAGACCACTCTTTCCCCCTCCACTCGAACAACCCCCgttttagagctaGAAAtagcaagttaaaataaggc
"ENSG00000271020.1";(3)	chr3	33838610	33838633	GTATTGGTAATCTTTGGAAGTGG	634	chr3	33840179	33840202	CGTTCGGGCCAAACAGACCGCGG	869	-940	5	1546	1503	8	atcttGTGGAAAGGACGAAACACCgGTATTGGTAATCTTTGGAAGGTTTTAGAGCTAGAAGAGACGGAATTCCTAGGATCCCGTCTCTCTGTATGAGACCACTCTTTCCCCGTTCGGGCCAAACAGACCGgttttagagctaGAAAtagcaagttaaaataaggc
"ENSG00000271020.1";(4)	chr3	33838972	33838995	AGTAACTAGACAGATCCAGAAGG	534	chr3	33840324	33840347	GCAGGCCCAGTACTGCCGCGCGG	959	-578	150	1329	1493	8	atcttGTGGAAAGGACGAAACACCgGCAGGCCCAGTACTGCCGCGGTTTTAGAGCTAGAAGAGACGGAATTCCTAGGATCCCGTCTCTCTGTATGAGACCACTCTTTCCCAGTAACTAGACAGATCCAGAgttttagagctaGAAAtagcaagttaaaataaggc
"ENSG00000271020.1";(5)	chr3	33838610	33838633	GTATTGGTAATCTTTGGAAGTGG	634	chr3	33839837	33839860	GACACCAGTACTTCTCCGGGGGG	816	-940	-337	1204	1.45	8	atcttGTGGAAAGGACGAAACACCgGACACCAGTACTTCTCCGGGGTTTTAGAGCTAGAAGAGACGGAATTCCTAGGATCCCGTCTCTCTGTATGAGACCACTCTTTCCCGTATTGGTAATCTTTGGAAGgttttagagctaGAAAtagcaagttaaaataaggc
"ENSG00000271020.1";(6)	chr3	33838610	33838633	GTATTGGTAATCTTTGGAAGTGG	634	chr3	33840006	33840029	GCGACACCTTCACGTGACCGCGG	815	-940	-168	1373	1449	8	atcttGTGGAAAGGACGAAACACCgGCGACACCTTCACGTGACCGGTTTTAGAGCTAGAAGAGACGGAATTCCTAGGATCCCGTCTCTCTGTATGAGACCACTCTTTCCCGTATTGGTAATCTTTGGAAGgttttagagctaGAAAtagcaagttaaaataaggc
"ENSG00000271020.1";(7)	chr3	33838972	33838995	AGTAACTAGACAGATCCAGAAGG	534	chr3	33839852	33839875	GCCTCCACTCGAACAACCCCCCGG	912	-578	-322	857	1446	8	atcttGTGGAAAGGACGAAACACCgGCCTCCACTCGAACAACCCCCGTTTTAGAGCTAGAAGAGACGGAATTCCTAGGATCCCGTCTCTCTGTATGAGACCACTCTTTCCCAGTAACTAGACAGATCCAGAgttttagagctaGAAAtagcaagttaaaataaggc
"ENSG00000271020.1";(8)	chr3	33838972	33838995	AGTAACTAGACAGATCCAGAAGG	534	chr3	33840179	33840202	GCGTTCGGGCCAAACAGACCGCGG	869	-578	5	1184	1403	8	atcttGTGGAAAGGACGAAACACCgGCGTTCGGGCCAAACAGACCGGTTTTAGAGCTAGAAGAGACGGAATTCCTAGGATCCCGTCTCTCTGTATGAGACCACTCTTTCCCAGTAACTAGACAGATCCAGAgttttagagctaGAAAtagcaagttaaaataaggc
"ENSG00000271020.1";(9)	chr3	33838972	33838995	AGTAACTAGACAGATCCAGAAGG	534	chr3	33839837	33839860	GACACCAGTACTTCTCCGGGGGG	816	-578	-337	842	1.35	8	atcttGTGGAAAGGACGAAACACCgGACACCAGTACTTCTCCGGGGTTTTAGAGCTAGAAGAGACGGAATTCCTAGGATCCCGTCTCTCTGTATGAGACCACTCTTTCCCAGTAACTAGACAGATCCAGAgttttagagctaGAAAtagcaagttaaaataaggc
"ENSG00000271020.1";(10)	chr3	33838972	33838995	AGTAACTAGACAGATCCAGAAGG	534	chr3	33840006	33840029	GCGACACCTTCACGTGACCGCGG	815	-578	-168	1011	1349	8	atcttGTGGAAAGGACGAAACACCgGCGACACCTTCACGTGACCGGTTTTAGAGCTAGAAGAGACGGAATTCCTAGGATCCCGTCTCTCTGTATGAGACCACTCTTTCCCAGTAACTAGACAGATCCAGAgttttagagctaGAAAtagcaagttaaaataaggc
"ENSG00000261069.2";(1)	chr15	25331522	25331545	GTTATCTTGTGTGAGCCGCAGGG	892	chr15	25333345	25333368	ATACATGTCCTCAAAACACGTGG	791	-763	436	1800	1683	8	atcttGTGGAAAGGACGAAACACCgGTTATCTTGTGTGAGCCGCAGTTTTAGAGCTAGAAGAGACGGAATTCCTAGGATCCCGTCTCTCTGTATGAGACCACTCTTTCCCATACATGTCCTCAAAACACGgttttagagctaGAAAtagcaagttaaaataaggc
"ENSG00000261069.2";(2)	chr15	25331861	25331884	GTGTGACTTCCAATTGCCCAAAGG	669	chr15	25333345	25333368	ATACATGTCCTCAAAACACGTGG	791	-424	436	1461	1.46	8	atcttGTGGAAAGGACGAAACACCgGTGTGACTTCCAATTGCCCAAGTTTTAGAGCTAGAAGAGACGGAATTCCTAGGATCCCGTCTCTCTGTATGAGACCACTCTTTCCCATACATGTCCTCAAAACACGgttttagagctaGAAAtagcaagttaaaataaggc
"ENSG00000261069.2";(3)	chr15	25331376	25331399	GATTCCAGATGTATCGCAGGGGG	647	chr15	25333345	25333368	ATACATGTCCTCAAAACACGTGG	791	-909	436	1946	1438	8	atcttGTGGAAAGGACGAAACACCgGATTCCAGATGTATCGCAGGGTTTTAGAGCTAGAAGAGACGGAATTCCTAGGATCCCGTCTCTCTGTATGAGACCACTCTTTCCCATACATGTCCTCAAAACACGgttttagagctaGAAAtagcaagttaaaataaggc
"ENSG00000261069.2";(4)	chr15	25331374	25331397	GCAGATTCCAGATGTATCGCAGGG	642	chr15	25333345	25333368	ATACATGTCCTCAAAACACGTGG	791	-911	436	1948	1433	8	atcttGTGGAAAGGACGAAACACCgGCAGATTCCAGATGTATCGCAGTTTTAGAGCTAGAAGAGACGGAATTCCTAGGATCCCGTCTCTCTGTATGAGACCACTCTTTCCCATACATGTCCTCAAAACACGgttttagagctaGAAAtagcaagttaaaataaggc
"ENSG00000261069.2";(5)	chr15	25331522	25331545	GTTATCTTGTGTGAGCCGCAGGG	892	chr15	25333344	25333367	TACATGTCCTCAAAACACGTGGG	492	-763	435	1799	1384	8	atcttGTGGAAAGGACGAAACACCgGTTATCTTGTGTGAGCCGCAGTTTTAGAGCTAGAAGAGACGGAATTCCTAGGATCCCGTCTCTCTGTATGAGACCACTCTTTCCCTACATGTCCTCAAAACACGTgttttagagctaGAAAtagcaagttaaaataaggc
"ENSG00000261069.2";(6)	chr15	25331864	25331887	GTTGGGCAATTGGAAGTCACAGGG	573	chr15	25333345	25333368	ATACATGTCCTCAAAACACGTGG	791	-421	436	1458	1364	8	atcttGTGGAAAGGACGAAACACCgGTTGGGCAATTGGAAGTCACAGTTTTAGAGCTAGAAGAGACGGAATTCCTAGGATCCCGTCTCTCTGTATGAGACCACTCTTTCCCATACATGTCCTCAAAACACGgttttagagctaGAAAtagcaagttaaaataaggc
"ENSG00000261069.2";(7)	chr15	25331522	25331545	GTTATCTTGTGTGAGCCGCAGGG	892	chr15	25333202	25333225	CGGAGGAAAACAGATCTGTGTGG	0.41	-763	293	1657	1302	8	atcttGTGGAAAGGACGAAACACCgGTTATCTTGTGTGAGCCGCAGTTTTAGAGCTAGAAGAGACGGAATTCCTAGGATCCCGTCTCTCTGTATGAGACCACTCTTTCCCCGGAGGAAAACAGATCTGTGgttttagagctaGAAAtagcaagttaaaataaggc
"ENSG00000261069.2";(8)	chr15	25331861	25331884	GTGTGACTTCCAATTGCCCAAAGG	669	chr15	25333344	25333367	TACATGTCCTCAAAACACGTGGG	492	-424	435	1460	1161	8	atcttGTGGAAAGGACGAAACACCgGTGTGACTTCCAATTGCCCAAGTTTTAGAGCTAGAAGAGACGGAATTCCTAGGATCCCGTCTCTCTGTATGAGACCACTCTTTCCCTACATGTCCTCAAAACACGTgttttagagctaGAAAtagcaagttaaaataaggc
"ENSG00000261069.2";(9)	chr15	25331376	25331399	GATTCCAGATGTATCGCAGGGGG	647	chr15	25333344	25333367	TACATGTCCTCAAAACACGTGGG	492	-909	435	1945	1139	8	atcttGTGGAAAGGACGAAACACCgGATTCCAGATGTATCGCAGGGTTTTAGAGCTAGAAGAGACGGAATTCCTAGGATCCCGTCTCTCTGTATGAGACCACTCTTTCCCTACATGTCCTCAAAACACGTgttttagagctaGAAAtagcaagttaaaataaggc
"ENSG00000261069.2";(10)	chr15	25331374	25331397	GCAGATTCCAGATGTATCGCAGGG	642	chr15	25333344	25333367	TACATGTCCTCAAAACACGTGGG	492	-911	435	1947	1134	8	atcttGTGGAAAGGACGAAACACCgGCAGATTCCAGATGTATCGCAGTTTTAGAGCTAGAAGAGACGGAATTCCTAGGATCCCGTCTCTCTGTATGAGACCACTCTTTCCCTACATGTCCTCAAAACACGTgttttagagctaGAAAtagcaagttaaaataaggc
"ENSG00000274922.1";(1)	chr13	113343977	113344000	GCCCCATCGAGGCTTCCGGGCGG	0.86	chr13	113344944	113344967	GAGACCCCGTCGGAAGCCCCAGGG	869	-529	-186	944	1729	8	atcttGTGGAAAGGACGAAACACCgGAGACCCCGTCGGAAGCCCCAGTTTTAGAGCTAGAAGAGACGGAATTCCTAGGATCCCGTCTCTCTGTATGAGACCACTCTTTCCCGCCCCATCGAGGCTTCCGGGgttttagagctaGAAAtagcaagttaaaataaggc
"ENSG00000274922.1";(2)	chr13	113343962	113343985	GATGGGGCAGTGAGATCGCGGGG	791	chr13	113344944	113344967	GAGACCCCGTCGGAAGCCCCAGGG	869	-544	-186	959	1.66	8	atcttGTGGAAAGGACGAAACACCgGAGACCCCGTCGGAAGCCCCAGTTTTAGAGCTAGAAGAGACGGAATTCCTAGGATCCCGTCTCTCTGTATGAGACCACTCTTTCCCGATGGGGCAGTGAGATCGCGgttttagagctaGAAAtagcaagttaaaataaggc
"ENSG00000274922.1";(3)	chr13	113343977	113344000	GCCCCATCGAGGCTTCCGGGCGG	0.86	chr13	113345323	113345346	GCCAATTAGATCAGAAGTCCGGGG	738	-529	193	1323	1598	8	atcttGTGGAAAGGACGAAACACCgGCCAATTAGATCAGAAGTCCGGTTTTAGAGCTAGAAGAGACGGAATTCCTAGGATCCCGTCTCTCTGTATGAGACCACTCTTTCCCGCCCCATCGAGGCTTCCGGGgttttagagctaGAAAtagcaagttaaaataaggc
"ENSG00000274922.1";(4)	chr13	113343977	113344000	GCCCCATCGAGGCTTCCGGGCGG	0.86	chr13	113345177	113345200	GATCTTACAGACACGGCTGCGCGG	692	-529	47	1177	1552	8	atcttGTGGAAAGGACGAAACACCgGATCTTACAGACACGGCTGCGGTTTTAGAGCTAGAAGAGACGGAATTCCTAGGATCCCGTCTCTCTGTATGAGACCACTCTTTCCCGCCCCATCGAGGCTTCCGGGgttttagagctaGAAAtagcaagttaaaataaggc
"ENSG00000274922.1";(5)	chr13	113343977	113344000	GCCCCATCGAGGCTTCCGGGCGG	0.86	chr13	113345266	113345289	GTCCGCTTCTGAATCCCCCAGGGG	687	-529	136	1266	1547	8	atcttGTGGAAAGGACGAAACACCgGTCCGCTTCTGAATCCCCCAGGTTTTAGAGCTAGAAGAGACGGAATTCCTAGGATCCCGTCTCTCTGTATGAGACCACTCTTTCCCGCCCCATCGAGGCTTCCGGGgttttagagctaGAAAtagcaagttaaaataaggc
"ENSG00000274922.1";(6)	chr13	113343962	113343985	GATGGGGCAGTGAGATCGCGGGG	791	chr13	113345323	113345346	GCCAATTAGATCAGAAGTCCGGGG	738	-544	193	1338	1529	8	atcttGTGGAAAGGACGAAACACCgGCCAATTAGATCAGAAGTCCGGTTTTAGAGCTAGAAGAGACGGAATTCCTAGGATCCCGTCTCTCTGTATGAGACCACTCTTTCCCGATGGGGCAGTGAGATCGCGgttttagagctaGAAAtagcaagttaaaataaggc
"ENSG00000274922.1";(7)	chr13	113343916	113343939	GGACTCCCGCTCTCTGCCCGCGG	0.63	chr13	113344944	113344967	GAGACCCCGTCGGAAGCCCCAGGG	869	-590	-186	1005	1499	8	atcttGTGGAAAGGACGAAACACCgGAGACCCCGTCGGAAGCCCCAGTTTTAGAGCTAGAAGAGACGGAATTCCTAGGATCCCGTCTCTCTGTATGAGACCACTCTTTCCCGGACTCCCGCTCTCTGCCCGgttttagagctaGAAAtagcaagttaaaataaggc
"ENSG00000274922.1";(8)	chr13	113343977	113344000	GCCCCATCGAGGCTTCCGGGCGG	0.86	chr13	113345267	113345290	GCTCCGCTTCTGAATCCCCCAGGG	624	-529	137	1267	1484	8	atcttGTGGAAAGGACGAAACACCgGCTCCGCTTCTGAATCCCCCAGTTTTAGAGCTAGAAGAGACGGAATTCCTAGGATCCCGTCTCTCTGTATGAGACCACTCTTTCCCGCCCCATCGAGGCTTCCGGGgttttagagctaGAAAtagcaagttaaaataaggc
"ENSG00000274922.1";(9)	chr13	113343962	113343985	GATGGGGCAGTGAGATCGCGGGG	791	chr13	113345177	113345200	GATCTTACAGACACGGCTGCGCGG	692	-544	47	1192	1483	8	atcttGTGGAAAGGACGAAACACCgGATCTTACAGACACGGCTGCGGTTTTAGAGCTAGAAGAGACGGAATTCCTAGGATCCCGTCTCTCTGTATGAGACCACTCTTTCCCGATGGGGCAGTGAGATCGCGgttttagagctaGAAAtagcaagttaaaataaggc
"ENSG00000274922.1";(10)	chr13	113343962	113343985	GATGGGGCAGTGAGATCGCGGGG	791	chr13	113345266	113345289	GTCCGCTTCTGAATCCCCCAGGGG	687	-544	136	1281	1478	8	atcttGTGGAAAGGACGAAACACCgGTCCGCTTCTGAATCCCCCAGGTTTTAGAGCTAGAAGAGACGGAATTCCTAGGATCCCGTCTCTCTGTATGAGACCACTCTTTCCCGATGGGGCAGTGAGATCGCGgttttagagctaGAAAtagcaagttaaaataaggc
"ENSG00000225675.2";(1)	chr1	53792791	53792814	GTCAGGCACACTCCATCCAAAGGG	871	chr1	53794444	53794467	CGTCTTTCTCCATCACAGCGAGG	821	-591	438	1630	1692	8	atcttGTGGAAAGGACGAAACACCgGTCAGGCACACTCCATCCAAAGTTTTAGAGCTAGAAGAGACGGAATTCCTAGGATCCCGTCTCTCTGTATGAGACCACTCTTTCCCCGTCTTTCTCCATCACAGCGgttttagagctaGAAAtagcaagttaaaataaggc
"ENSG00000225675.2";(2)	chr1	53792848	53792871	GGTCTCGCCGTGCCACCGAGCGG	862	chr1	53794444	53794467	CGTCTTTCTCCATCACAGCGAGG	821	-534	438	1573	1683	8	atcttGTGGAAAGGACGAAACACCgGGTCTCGCCGTGCCACCGAGGTTTTAGAGCTAGAAGAGACGGAATTCCTAGGATCCCGTCTCTCTGTATGAGACCACTCTTTCCCCGTCTTTCTCCATCACAGCGgttttagagctaGAAAtagcaagttaaaataaggc
"ENSG00000225675.2";(3)	chr1	53792765	53792788	GGGCGATTATGGAGACCCCGGGG	802	chr1	53794444	53794467	CGTCTTTCTCCATCACAGCGAGG	821	-617	438	1656	1623	8	atcttGTGGAAAGGACGAAACACCgGGGCGATTATGGAGACCCCGGTTTTAGAGCTAGAAGAGACGGAATTCCTAGGATCCCGTCTCTCTGTATGAGACCACTCTTTCCCCGTCTTTCTCCATCACAGCGgttttagagctaGAAAtagcaagttaaaataaggc
"ENSG00000225675.2";(4)	chr1	53793132	53793155	GCGTGTCAAATAAACCCCAACGG	0.79	chr1	53794444	53794467	CGTCTTTCTCCATCACAGCGAGG	821	-250	438	1289	1611	8	atcttGTGGAAAGGACGAAACACCgGCGTGTCAAATAAACCCCAAGTTTTAGAGCTAGAAGAGACGGAATTCCTAGGATCCCGTCTCTCTGTATGAGACCACTCTTTCCCCGTCTTTCTCCATCACAGCGgttttagagctaGAAAtagcaagttaaaataaggc
"ENSG00000225675.2";(5)	chr1	53792780	53792803	GAGTGTGCCTGAAGCCCCCGGGG	735	chr1	53794444	53794467	CGTCTTTCTCCATCACAGCGAGG	821	-602	438	1641	1556	8	atcttGTGGAAAGGACGAAACACCgGAGTGTGCCTGAAGCCCCCGGTTTTAGAGCTAGAAGAGACGGAATTCCTAGGATCCCGTCTCTCTGTATGAGACCACTCTTTCCCCGTCTTTCTCCATCACAGCGgttttagagctaGAAAtagcaagttaaaataaggc
"ENSG00000225675.2";(6)	chr1	53792791	53792814	TCAGGCACACTCCATCCAAAGGG	871	chr1	53794071	53794094	GGATGTCTAGGAGTGAGCCTGGG	536	-591	65	1257	1407	8	atcttGTGGAAAGGACGAAACACCgGGATGTCTAGGAGTGAGCCTGTTTTAGAGCTAGAAGAGACGGAATTCCTAGGATCCCGTCTCTCTGTATGAGACCACTCTTTCCCTCAGGCACACTCCATCCAAAgttttagagctaGAAAtagcaagttaaaataaggc
"ENSG00000225675.2";(7)	chr1	53792791	53792814	GTCAGGCACACTCCATCCAAAGGG	871	chr1	53794447	53794470	CGCTGTGATGGAGAAAGACGAGG	529	-591	441	1633	1.4	8	atcttGTGGAAAGGACGAAACACCgGTCAGGCACACTCCATCCAAAGTTTTAGAGCTAGAAGAGACGGAATTCCTAGGATCCCGTCTCTCTGTATGAGACCACTCTTTCCCCGCTGTGATGGAGAAAGACGgttttagagctaGAAAtagcaagttaaaataaggc
"ENSG00000225675.2";(8)	chr1	53792848	53792871	GGTCTCGCCGTGCCACCGAGCGG	862	chr1	53794071	53794094	GGATGTCTAGGAGTGAGCCTGGG	536	-534	65	1200	1398	8	atcttGTGGAAAGGACGAAACACCgGGTCTCGCCGTGCCACCGAGGTTTTAGAGCTAGAAGAGACGGAATTCCTAGGATCCCGTCTCTCTGTATGAGACCACTCTTTCCCGGATGTCTAGGAGTGAGCCTgttttagagctaGAAAtagcaagttaaaataaggc
"ENSG00000225675.2";(9)	chr1	53792848	53792871	GGTCTCGCCGTGCCACCGAGCGG	862	chr1	53794447	53794470	CGCTGTGATGGAGAAAGACGAGG	529	-534	441	1576	1391	8	atcttGTGGAAAGGACGAAACACCgGGTCTCGCCGTGCCACCGAGGTTTTAGAGCTAGAAGAGACGGAATTCCTAGGATCCCGTCTCTCTGTATGAGACCACTCTTTCCCCGCTGTGATGGAGAAAGACGgttttagagctaGAAAtagcaagttaaaataaggc
"ENSG00000225675.2";(10)	chr1	53792791	53792814	GTCAGGCACACTCCATCCAAAGGG	871	chr1	53794397	53794420	CTAGTCAGAGGGGCAACCAGGGG	484	-591	391	1583	1355	8	atcttGTGGAAAGGACGAAACACCgGTCAGGCACACTCCATCCAAAGTTTTAGAGCTAGAAGAGACGGAATTCCTAGGATCCCGTCTCTCTGTATGAGACCACTCTTTCCCCTAGTCAGAGGGGCAACCAGgttttagagctaGAAAtagcaagttaaaataaggc
"ENSG00000176659.5";(1)	chr20	58630311	58630334	GCTGCTTTGAAGAGACAGCGTGG	0.85	chr20	58631076	58631099	GAAATCCACAGTGACCCACGCGG	745	-146	-5	742	1595	8	atcttGTGGAAAGGACGAAACACCgGCTGCTTTGAAGAGACAGCGGTTTTAGAGCTAGAAGAGACGGAATTCCTAGGATCCCGTCTCTCTGTATGAGACCACTCTTTCCCGAAATCCACAGTGACCCACGgttttagagctaGAAAtagcaagttaaaataaggc
"ENSG00000176659.5";(2)	chr20	58630311	58630334	GCTGCTTTGAAGAGACAGCGTGG	0.85	chr20	58631091	58631114	AATTCCCAGCACATGCCGCGTGG	706	-146	10	757	1556	8	atcttGTGGAAAGGACGAAACACCgGCTGCTTTGAAGAGACAGCGGTTTTAGAGCTAGAAGAGACGGAATTCCTAGGATCCCGTCTCTCTGTATGAGACCACTCTTTCCCAATTCCCAGCACATGCCGCGgttttagagctaGAAAtagcaagttaaaataaggc
"ENSG00000176659.5";(3)	chr20	58629797	58629820	AACCTCAGAGAGATAATCAGGGG	726	chr20	58631076	58631099	GAAATCCACAGTGACCCACGCGG	745	-660	-5	1256	1471	8	atcttGTGGAAAGGACGAAACACCgGAAATCCACAGTGACCCACGGTTTTAGAGCTAGAAGAGACGGAATTCCTAGGATCCCGTCTCTCTGTATGAGACCACTCTTTCCCAACCTCAGAGAGATAATCAGgttttagagctaGAAAtagcaagttaaaataaggc
"ENSG00000176659.5";(4)	chr20	58629797	58629820	GAACCTCAGAGAGATAATCAGGGG	726	chr20	58631091	58631114	AATTCCCAGCACATGCCGCGTGG	706	-660	10	1271	1432	8	atcttGTGGAAAGGACGAAACACCgGAACCTCAGAGAGATAATCAGGTTTTAGAGCTAGAAGAGACGGAATTCCTAGGATCCCGTCTCTCTGTATGAGACCACTCTTTCCCAATTCCCAGCACATGCCGCGgttttagagctaGAAAtagcaagttaaaataaggc
"ENSG00000176659.5";(5)	chr20	58630184	58630207	ACACCGTGTGAAAAACACAAAGG	674	chr20	58631076	58631099	GAAATCCACAGTGACCCACGCGG	745	-273	-5	869	1419	8	atcttGTGGAAAGGACGAAACACCgGAAATCCACAGTGACCCACGGTTTTAGAGCTAGAAGAGACGGAATTCCTAGGATCCCGTCTCTCTGTATGAGACCACTCTTTCCCACACCGTGTGAAAAACACAAgttttagagctaGAAAtagcaagttaaaataaggc
"ENSG00000176659.5";(6)	chr20	58629597	58629620	ATGGAGGTAATACATCCTCAGGG	658	chr20	58631076	58631099	GAAATCCACAGTGACCCACGCGG	745	-860	-5	1456	1403	8	atcttGTGGAAAGGACGAAACACCgGAAATCCACAGTGACCCACGGTTTTAGAGCTAGAAGAGACGGAATTCCTAGGATCCCGTCTCTCTGTATGAGACCACTCTTTCCCATGGAGGTAATACATCCTCAgttttagagctaGAAAtagcaagttaaaataaggc
"ENSG00000176659.5";(7)	chr20	58630184	58630207	GACACCGTGTGAAAAACACAAAGG	674	chr20	58631091	58631114	AATTCCCAGCACATGCCGCGTGG	706	-273	10	884	1.38	8	atcttGTGGAAAGGACGAAACACCgGACACCGTGTGAAAAACACAAGTTTTAGAGCTAGAAGAGACGGAATTCCTAGGATCCCGTCTCTCTGTATGAGACCACTCTTTCCCAATTCCCAGCACATGCCGCGgttttagagctaGAAAtagcaagttaaaataaggc
"ENSG00000176659.5";(8)	chr20	58630311	58630334	GCTGCTTTGAAGAGACAGCGTGG	0.85	chr20	58631199	58631222	CTTTGTAGCAGTTTGGCGGACGG	526	-146	118	865	1376	8	atcttGTGGAAAGGACGAAACACCgGCTGCTTTGAAGAGACAGCGGTTTTAGAGCTAGAAGAGACGGAATTCCTAGGATCCCGTCTCTCTGTATGAGACCACTCTTTCCCCTTTGTAGCAGTTTGGCGGAgttttagagctaGAAAtagcaagttaaaataaggc
"ENSG00000176659.5";(9)	chr20	58629597	58629620	GATGGAGGTAATACATCCTCAGGG	658	chr20	58631091	58631114	AATTCCCAGCACATGCCGCGTGG	706	-860	10	1471	1364	8	atcttGTGGAAAGGACGAAACACCgGATGGAGGTAATACATCCTCAGTTTTAGAGCTAGAAGAGACGGAATTCCTAGGATCCCGTCTCTCTGTATGAGACCACTCTTTCCCAATTCCCAGCACATGCCGCGgttttagagctaGAAAtagcaagttaaaataaggc
"ENSG00000176659.5";(10)	chr20	58629788	58629811	GAGATAATCAGGGGAGCAAAGGG	595	chr20	58631076	58631099	GAAATCCACAGTGACCCACGCGG	745	-669	-5	1265	1.34	8	atcttGTGGAAAGGACGAAACACCgGAGATAATCAGGGGAGCAAAGTTTTAGAGCTAGAAGAGACGGAATTCCTAGGATCCCGTCTCTCTGTATGAGACCACTCTTTCCCGAAATCCACAGTGACCCACGgttttagagctaGAAAtagcaagttaaaataaggc
"ENSG00000229647.1";(1)	chr2	208103214	208103237	GCTAAGTGAACATAATGCCGAGG	956	chr2	208104750	208104773	TCTTCCAGATCCCACCACAGTGG	561	-637	275	1513	1517	8	atcttGTGGAAAGGACGAAACACCgGCTAAGTGAACATAATGCCGGTTTTAGAGCTAGAAGAGACGGAATTCCTAGGATCCCGTCTCTCTGTATGAGACCACTCTTTCCCTCTTCCAGATCCCACCACAGgttttagagctaGAAAtagcaagttaaaataaggc
"ENSG00000229647.1";(2)	chr2	208103214	208103237	GCTAAGTGAACATAATGCCGAGG	956	chr2	208104611	208104634	TGAGCATATTGATTTCAGGCAGG	433	-637	136	1374	1389	8	atcttGTGGAAAGGACGAAACACCgGCTAAGTGAACATAATGCCGGTTTTAGAGCTAGAAGAGACGGAATTCCTAGGATCCCGTCTCTCTGTATGAGACCACTCTTTCCCTGAGCATATTGATTTCAGGCgttttagagctaGAAAtagcaagttaaaataaggc
"ENSG00000229647.1";(3)	chr2	208103813	208103836	GCTTTGCATCACCTTTGCCAGGG	789	chr2	208104750	208104773	TCTTCCAGATCCCACCACAGTGG	561	-38	275	914	1.35	8	atcttGTGGAAAGGACGAAACACCgGCTTTGCATCACCTTTGCCAGTTTTAGAGCTAGAAGAGACGGAATTCCTAGGATCCCGTCTCTCTGTATGAGACCACTCTTTCCCTCTTCCAGATCCCACCACAGgttttagagctaGAAAtagcaagttaaaataaggc
"ENSG00000229647.1";(4)	chr2	208103165	208103188	GTTAAGCCCTACAATACTCTGGGG	727	chr2	208104750	208104773	TCTTCCAGATCCCACCACAGTGG	561	-686	275	1562	1288	8	atcttGTGGAAAGGACGAAACACCgGTTAAGCCCTACAATACTCTGGTTTTAGAGCTAGAAGAGACGGAATTCCTAGGATCCCGTCTCTCTGTATGAGACCACTCTTTCCCTCTTCCAGATCCCACCACAGgttttagagctaGAAAtagcaagttaaaataaggc
"ENSG00000229647.1";(5)	chr2	208103031	208103054	GTGAAAAGCTGAGGGAAGTCGAGG	716	chr2	208104750	208104773	TCTTCCAGATCCCACCACAGTGG	561	-820	275	1696	1277	8	atcttGTGGAAAGGACGAAACACCgGTGAAAAGCTGAGGGAAGTCGGTTTTAGAGCTAGAAGAGACGGAATTCCTAGGATCCCGTCTCTCTGTATGAGACCACTCTTTCCCTCTTCCAGATCCCACCACAGgttttagagctaGAAAtagcaagttaaaataaggc
"ENSG00000229647.1";(6)	chr2	208103786	208103809	GGAAGGCTATGGATAGCACAGGG	694	chr2	208104750	208104773	TCTTCCAGATCCCACCACAGTGG	561	-65	275	941	1255	8	atcttGTGGAAAGGACGAAACACCgGGAAGGCTATGGATAGCACAGTTTTAGAGCTAGAAGAGACGGAATTCCTAGGATCCCGTCTCTCTGTATGAGACCACTCTTTCCCTCTTCCAGATCCCACCACAGgttttagagctaGAAAtagcaagttaaaataaggc
"ENSG00000229647.1";(7)	chr2	208103813	208103836	GCTTTGCATCACCTTTGCCAGGG	789	chr2	208104611	208104634	TGAGCATATTGATTTCAGGCAGG	433	-38	136	775	1222	8	atcttGTGGAAAGGACGAAACACCgGCTTTGCATCACCTTTGCCAGTTTTAGAGCTAGAAGAGACGGAATTCCTAGGATCCCGTCTCTCTGTATGAGACCACTCTTTCCCTGAGCATATTGATTTCAGGCgttttagagctaGAAAtagcaagttaaaataaggc
"ENSG00000229647.1";(8)	chr2	208103165	208103188	GTTAAGCCCTACAATACTCTGGGG	727	chr2	208104611	208104634	TGAGCATATTGATTTCAGGCAGG	433	-686	136	1423	1.16	8	atcttGTGGAAAGGACGAAACACCgGTTAAGCCCTACAATACTCTGGTTTTAGAGCTAGAAGAGACGGAATTCCTAGGATCCCGTCTCTCTGTATGAGACCACTCTTTCCCTGAGCATATTGATTTCAGGCgttttagagctaGAAAtagcaagttaaaataaggc
"ENSG00000229647.1";(9)	chr2	208103031	208103054	GTGAAAAGCTGAGGGAAGTCGAGG	716	chr2	208104611	208104634	TGAGCATATTGATTTCAGGCAGG	433	-820	136	1557	1149	8	atcttGTGGAAAGGACGAAACACCgGTGAAAAGCTGAGGGAAGTCGGTTTTAGAGCTAGAAGAGACGGAATTCCTAGGATCCCGTCTCTCTGTATGAGACCACTCTTTCCCTGAGCATATTGATTTCAGGCgttttagagctaGAAAtagcaagttaaaataaggc
"ENSG00000229647.1";(10)	chr2	208103786	208103809	GGAAGGCTATGGATAGCACAGGG	694	chr2	208104611	208104634	TGAGCATATTGATTTCAGGCAGG	433	-65	136	802	1127	8	atcttGTGGAAAGGACGAAACACCgGGAAGGCTATGGATAGCACAGTTTTAGAGCTAGAAGAGACGGAATTCCTAGGATCCCGTCTCTCTGTATGAGACCACTCTTTCCCTGAGCATATTGATTTCAGGCgttttagagctaGAAAtagcaagttaaaataaggc
"ENSG00000245060.2";(1)	chr5	180256792	180256815	GGGCAGAAAGACTATGGCCGGGG	823	chr5	180258531	180258554	TCTAATTTACAAGAACACCGCGG	957	-642	473	1716	1.78	8	atcttGTGGAAAGGACGAAACACCgGGGCAGAAAGACTATGGCCGGTTTTAGAGCTAGAAGAGACGGAATTCCTAGGATCCCGTCTCTCTGTATGAGACCACTCTTTCCCTCTAATTTACAAGAACACCGgttttagagctaGAAAtagcaagttaaaataaggc
"ENSG00000245060.2";(2)	chr5	180256797	180256820	GCCATAGTCTTTCTGCCCCAAGG	688	chr5	180258531	180258554	TCTAATTTACAAGAACACCGCGG	957	-637	473	1711	1645	8	atcttGTGGAAAGGACGAAACACCgGCCATAGTCTTTCTGCCCCAGTTTTAGAGCTAGAAGAGACGGAATTCCTAGGATCCCGTCTCTCTGTATGAGACCACTCTTTCCCTCTAATTTACAAGAACACCGgttttagagctaGAAAtagcaagttaaaataaggc
"ENSG00000245060.2";(3)	chr5	180256792	180256815	GGGCAGAAAGACTATGGCCGGGG	823	chr5	180258067	180258090	GCTGCATCACCCTAGAAACGTGG	796	-642	9	1252	1619	8	atcttGTGGAAAGGACGAAACACCgGGGCAGAAAGACTATGGCCGGTTTTAGAGCTAGAAGAGACGGAATTCCTAGGATCCCGTCTCTCTGTATGAGACCACTCTTTCCCGCTGCATCACCCTAGAAACGgttttagagctaGAAAtagcaagttaaaataaggc
"ENSG00000245060.2";(4)	chr5	180257308	180257331	GTGCTCGCATCACATACCAGTGG	0.61	chr5	180258531	180258554	TCTAATTTACAAGAACACCGCGG	957	-126	473	1200	1567	8	atcttGTGGAAAGGACGAAACACCgGTGCTCGCATCACATACCAGGTTTTAGAGCTAGAAGAGACGGAATTCCTAGGATCCCGTCTCTCTGTATGAGACCACTCTTTCCCTCTAATTTACAAGAACACCGgttttagagctaGAAAtagcaagttaaaataaggc
"ENSG00000245060.2";(5)	chr5	180256792	180256815	GGGCAGAAAGACTATGGCCGGGG	823	chr5	180258128	180258151	GCGACCCGTCCACCCCCGCGAGG	739	-642	70	1313	1562	8	atcttGTGGAAAGGACGAAACACCgGGGCAGAAAGACTATGGCCGGTTTTAGAGCTAGAAGAGACGGAATTCCTAGGATCCCGTCTCTCTGTATGAGACCACTCTTTCCCGCGACCCGTCCACCCCCGCGgttttagagctaGAAAtagcaagttaaaataaggc
"ENSG00000245060.2";(6)	chr5	180256792	180256815	GGGCAGAAAGACTATGGCCGGGG	823	chr5	180258200	180258223	CCTCCCCGCAAAGGTCCCCGAGG	0.73	-642	142	1385	1553	8	atcttGTGGAAAGGACGAAACACCgGGGCAGAAAGACTATGGCCGGTTTTAGAGCTAGAAGAGACGGAATTCCTAGGATCCCGTCTCTCTGTATGAGACCACTCTTTCCCCCTCCCCGCAAAGGTCCCCGgttttagagctaGAAAtagcaagttaaaataaggc
"ENSG00000245060.2";(7)	chr5	180256735	180256758	GCGTGACTTAGCCAAAAGCACTGG	528	chr5	180258531	180258554	TCTAATTTACAAGAACACCGCGG	957	-699	473	1773	1485	8	atcttGTGGAAAGGACGAAACACCgGCGTGACTTAGCCAAAAGCACGTTTTAGAGCTAGAAGAGACGGAATTCCTAGGATCCCGTCTCTCTGTATGAGACCACTCTTTCCCTCTAATTTACAAGAACACCGgttttagagctaGAAAtagcaagttaaaataaggc
"ENSG00000245060.2";(8)	chr5	180256797	180256820	GCCATAGTCTTTCTGCCCCAAGG	688	chr5	180258067	180258090	GCTGCATCACCCTAGAAACGTGG	796	-637	9	1247	1484	8	atcttGTGGAAAGGACGAAACACCgGCCATAGTCTTTCTGCCCCAGTTTTAGAGCTAGAAGAGACGGAATTCCTAGGATCCCGTCTCTCTGTATGAGACCACTCTTTCCCGCTGCATCACCCTAGAAACGgttttagagctaGAAAtagcaagttaaaataaggc
"ENSG00000245060.2";(9)	chr5	180257086	180257109	GTGAAGTGTACTCAGAATGGAGGG	509	chr5	180258531	180258554	TCTAATTTACAAGAACACCGCGG	957	-348	473	1422	1466	8	atcttGTGGAAAGGACGAAACACCgGTGAAGTGTACTCAGAATGGAGTTTTAGAGCTAGAAGAGACGGAATTCCTAGGATCCCGTCTCTCTGTATGAGACCACTCTTTCCCTCTAATTTACAAGAACACCGgttttagagctaGAAAtagcaagttaaaataaggc
"ENSG00000245060.2";(10)	chr5	180256797	180256820	GCCATAGTCTTTCTGCCCCAAGG	688	chr5	180258128	180258151	GCGACCCGTCCACCCCCGCGAGG	739	-637	70	1308	1427	8	atcttGTGGAAAGGACGAAACACCgGCCATAGTCTTTCTGCCCCAGTTTTAGAGCTAGAAGAGACGGAATTCCTAGGATCCCGTCTCTCTGTATGAGACCACTCTTTCCCGCGACCCGTCCACCCCCGCGgttttagagctaGAAAtagcaagttaaaataaggc
"ENSG00000225434.2";(1)	chr9	74918958	74918981	GTGAGTCAGTTGCGTTCACGGAGG	746	chr9	74920601	74920624	TTGATGGTAGGGGTTACACGGGG	882	-865	154	1620	1628	8	atcttGTGGAAAGGACGAAACACCgGTGAGTCAGTTGCGTTCACGGGTTTTAGAGCTAGAAGAGACGGAATTCCTAGGATCCCGTCTCTCTGTATGAGACCACTCTTTCCCTTGATGGTAGGGGTTACACGgttttagagctaGAAAtagcaagttaaaataaggc
"ENSG00000225434.2";(2)	chr9	74919039	74919062	GCAAAGCCCAGACATACCCAAAGG	689	chr9	74920601	74920624	TTGATGGTAGGGGTTACACGGGG	882	-784	154	1539	1571	8	atcttGTGGAAAGGACGAAACACCgGCAAAGCCCAGACATACCCAAGTTTTAGAGCTAGAAGAGACGGAATTCCTAGGATCCCGTCTCTCTGTATGAGACCACTCTTTCCCTTGATGGTAGGGGTTACACGgttttagagctaGAAAtagcaagttaaaataaggc
"ENSG00000225434.2";(3)	chr9	74918958	74918981	GTGAGTCAGTTGCGTTCACGGAGG	746	chr9	74920839	74920862	TAGCCCAGCTGAGGTCACCAGGG	778	-865	392	1858	1524	8	atcttGTGGAAAGGACGAAACACCgGTGAGTCAGTTGCGTTCACGGGTTTTAGAGCTAGAAGAGACGGAATTCCTAGGATCCCGTCTCTCTGTATGAGACCACTCTTTCCCTAGCCCAGCTGAGGTCACCAgttttagagctaGAAAtagcaagttaaaataaggc
"ENSG00000225434.2";(4)	chr9	74919039	74919062	GCAAAGCCCAGACATACCCAAAGG	689	chr9	74920839	74920862	TAGCCCAGCTGAGGTCACCAGGG	778	-784	392	1777	1467	8	atcttGTGGAAAGGACGAAACACCgGCAAAGCCCAGACATACCCAAGTTTTAGAGCTAGAAGAGACGGAATTCCTAGGATCCCGTCTCTCTGTATGAGACCACTCTTTCCCTAGCCCAGCTGAGGTCACCAgttttagagctaGAAAtagcaagttaaaataaggc
"ENSG00000225434.2";(5)	chr9	74919400	74919423	GTAAGCCCTCTGGCAATGCATGG	0.57	chr9	74920601	74920624	TTGATGGTAGGGGTTACACGGGG	882	-423	154	1178	1452	8	atcttGTGGAAAGGACGAAACACCgGTAAGCCCTCTGGCAATGCAGTTTTAGAGCTAGAAGAGACGGAATTCCTAGGATCCCGTCTCTCTGTATGAGACCACTCTTTCCCTTGATGGTAGGGGTTACACGgttttagagctaGAAAtagcaagttaaaataaggc
"ENSG00000225434.2";(6)	chr9	74919299	74919322	GAGGGTGACCCCAACTAACTAGGG	533	chr9	74920601	74920624	TTGATGGTAGGGGTTACACGGGG	882	-524	154	1279	1415	8	atcttGTGGAAAGGACGAAACACCgGAGGGTGACCCCAACTAACTAGTTTTAGAGCTAGAAGAGACGGAATTCCTAGGATCCCGTCTCTCTGTATGAGACCACTCTTTCCCTTGATGGTAGGGGTTACACGgttttagagctaGAAAtagcaagttaaaataaggc
"ENSG00000225434.2";(7)	chr9	74919400	74919423	GTAAGCCCTCTGGCAATGCATGG	0.57	chr9	74920839	74920862	TAGCCCAGCTGAGGTCACCAGGG	778	-423	392	1416	1348	8	atcttGTGGAAAGGACGAAACACCgGTAAGCCCTCTGGCAATGCAGTTTTAGAGCTAGAAGAGACGGAATTCCTAGGATCCCGTCTCTCTGTATGAGACCACTCTTTCCCTAGCCCAGCTGAGGTCACCAgttttagagctaGAAAtagcaagttaaaataaggc
"ENSG00000225434.2";(8)	chr9	74919395	74919418	GCAATTCCATGCATTGCCAGAGGG	431	chr9	74920601	74920624	TTGATGGTAGGGGTTACACGGGG	882	-428	154	1183	1313	8	atcttGTGGAAAGGACGAAACACCgGCAATTCCATGCATTGCCAGAGTTTTAGAGCTAGAAGAGACGGAATTCCTAGGATCCCGTCTCTCTGTATGAGACCACTCTTTCCCTTGATGGTAGGGGTTACACGgttttagagctaGAAAtagcaagttaaaataaggc
"ENSG00000225434.2";(9)	chr9	74919299	74919322	GAGGGTGACCCCAACTAACTAGGG	533	chr9	74920839	74920862	TAGCCCAGCTGAGGTCACCAGGG	778	-524	392	1517	1311	8	atcttGTGGAAAGGACGAAACACCgGAGGGTGACCCCAACTAACTAGTTTTAGAGCTAGAAGAGACGGAATTCCTAGGATCCCGTCTCTCTGTATGAGACCACTCTTTCCCTAGCCCAGCTGAGGTCACCAgttttagagctaGAAAtagcaagttaaaataaggc
"ENSG00000225434.2";(10)	chr9	74918958	74918981	GTGAGTCAGTTGCGTTCACGGAGG	746	chr9	74920572	74920595	AAACGTTTCTGGTACCTGCAGGG	536	-865	125	1591	1282	8	atcttGTGGAAAGGACGAAACACCgGTGAGTCAGTTGCGTTCACGGGTTTTAGAGCTAGAAGAGACGGAATTCCTAGGATCCCGTCTCTCTGTATGAGACCACTCTTTCCCAAACGTTTCTGGTACCTGCAgttttagagctaGAAAtagcaagttaaaataaggc
"ENSG00000231507.1";(1)	chr1	203255735	203255758	GATAACAATAAGTGTGCCAAATGG	816	chr1	203256787	203256810	GTTCCACTTCATCACAGCCAGGG	577	-22	406	1029	1393	8	atcttGTGGAAAGGACGAAACACCgGATAACAATAAGTGTGCCAAAGTTTTAGAGCTAGAAGAGACGGAATTCCTAGGATCCCGTCTCTCTGTATGAGACCACTCTTTCCCGTTCCACTTCATCACAGCCAgttttagagctaGAAAtagcaagttaaaataaggc
"ENSG00000231507.1";(2)	chr1	203255735	203255758	GATAACAATAAGTGTGCCAAATGG	816	chr1	203256470	203256493	ACACCCGTCTACCTTCGGTGGGG	552	-22	89	712	1368	8	atcttGTGGAAAGGACGAAACACCgGATAACAATAAGTGTGCCAAAGTTTTAGAGCTAGAAGAGACGGAATTCCTAGGATCCCGTCTCTCTGTATGAGACCACTCTTTCCCACACCCGTCTACCTTCGGTGgttttagagctaGAAAtagcaagttaaaataaggc
"ENSG00000231507.1";(3)	chr1	203255735	203255758	GATAACAATAAGTGTGCCAAATGG	816	chr1	203256679	203256702	ACAGCTGTCCTCTCATTGATTGG	499	-22	298	921	1315	8	atcttGTGGAAAGGACGAAACACCgGATAACAATAAGTGTGCCAAAGTTTTAGAGCTAGAAGAGACGGAATTCCTAGGATCCCGTCTCTCTGTATGAGACCACTCTTTCCCACAGCTGTCCTCTCATTGATgttttagagctaGAAAtagcaagttaaaataaggc
"ENSG00000231507.1";(4)	chr1	203255186	203255209	GTAGCAAGCAGACCTAGAAGTGGG	675	chr1	203256787	203256810	GTTCCACTTCATCACAGCCAGGG	577	-571	406	1578	1252	8	atcttGTGGAAAGGACGAAACACCgGTAGCAAGCAGACCTAGAAGTGTTTTAGAGCTAGAAGAGACGGAATTCCTAGGATCCCGTCTCTCTGTATGAGACCACTCTTTCCCGTTCCACTTCATCACAGCCAgttttagagctaGAAAtagcaagttaaaataaggc
"ENSG00000231507.1";(5)	chr1	203255186	203255209	GTAGCAAGCAGACCTAGAAGTGGG	675	chr1	203256470	203256493	ACACCCGTCTACCTTCGGTGGGG	552	-571	89	1261	1227	8	atcttGTGGAAAGGACGAAACACCgGTAGCAAGCAGACCTAGAAGTGTTTTAGAGCTAGAAGAGACGGAATTCCTAGGATCCCGTCTCTCTGTATGAGACCACTCTTTCCCACACCCGTCTACCTTCGGTGgttttagagctaGAAAtagcaagttaaaataaggc
"ENSG00000231507.1";(6)	chr1	203255186	203255209	GTAGCAAGCAGACCTAGAAGTGGG	675	chr1	203256679	203256702	ACAGCTGTCCTCTCATTGATTGG	499	-571	298	1470	1174	8	atcttGTGGAAAGGACGAAACACCgGTAGCAAGCAGACCTAGAAGTGTTTTAGAGCTAGAAGAGACGGAATTCCTAGGATCCCGTCTCTCTGTATGAGACCACTCTTTCCCACAGCTGTCCTCTCATTGATgttttagagctaGAAAtagcaagttaaaataaggc
"ENSG00000231507.1";(7)	chr1	203254996	203255019	GCTGCTGTGCCAGACCGCTTGGG	471	chr1	203256787	203256810	GTTCCACTTCATCACAGCCAGGG	577	-761	406	1768	1048	8	atcttGTGGAAAGGACGAAACACCgGCTGCTGTGCCAGACCGCTTGTTTTAGAGCTAGAAGAGACGGAATTCCTAGGATCCCGTCTCTCTGTATGAGACCACTCTTTCCCGTTCCACTTCATCACAGCCAgttttagagctaGAAAtagcaagttaaaataaggc
"ENSG00000231507.1";(8)	chr1	203254794	203254817	GAATGGTAGAGAAATTAAACTAGG	0.47	chr1	203256787	203256810	GTTCCACTTCATCACAGCCAGGG	577	-963	406	1970	1047	8	atcttGTGGAAAGGACGAAACACCgGAATGGTAGAGAAATTAAACTGTTTTAGAGCTAGAAGAGACGGAATTCCTAGGATCCCGTCTCTCTGTATGAGACCACTCTTTCCCGTTCCACTTCATCACAGCCAgttttagagctaGAAAtagcaagttaaaataaggc
"ENSG00000231507.1";(9)	chr1	203254996	203255019	GCTGCTGTGCCAGACCGCTTGGG	471	chr1	203256470	203256493	ACACCCGTCTACCTTCGGTGGGG	552	-761	89	1451	1023	8	atcttGTGGAAAGGACGAAACACCgGCTGCTGTGCCAGACCGCTTGTTTTAGAGCTAGAAGAGACGGAATTCCTAGGATCCCGTCTCTCTGTATGAGACCACTCTTTCCCACACCCGTCTACCTTCGGTGgttttagagctaGAAAtagcaagttaaaataaggc
"ENSG00000231507.1";(10)	chr1	203254794	203254817	GAATGGTAGAGAAATTAAACTAGG	0.47	chr1	203256470	203256493	ACACCCGTCTACCTTCGGTGGGG	552	-963	89	1653	1022	8	atcttGTGGAAAGGACGAAACACCgGAATGGTAGAGAAATTAAACTGTTTTAGAGCTAGAAGAGACGGAATTCCTAGGATCCCGTCTCTCTGTATGAGACCACTCTTTCCCACACCCGTCTACCTTCGGTGgttttagagctaGAAAtagcaagttaaaataaggc
"ENSG00000272688.1";(1)	chr18	3246711	3246734	GGGCAACCCAAACTTCAGAAGGG	902	chr18	3248213	3248236	GTCAACTTGCCCGATTCAAGAGGG	879	-750	128	1479	1781	8	atcttGTGGAAAGGACGAAACACCgGTCAACTTGCCCGATTCAAGAGTTTTAGAGCTAGAAGAGACGGAATTCCTAGGATCCCGTCTCTCTGTATGAGACCACTCTTTCCCGGGCAACCCAAACTTCAGAAgttttagagctaGAAAtagcaagttaaaataaggc
"ENSG00000272688.1";(2)	chr18	3246637	3246660	CAGTGTTGCTGTAAACGCCGCGG	856	chr18	3248213	3248236	GTCAACTTGCCCGATTCAAGAGGG	879	-824	128	1553	1735	8	atcttGTGGAAAGGACGAAACACCgGTCAACTTGCCCGATTCAAGAGTTTTAGAGCTAGAAGAGACGGAATTCCTAGGATCCCGTCTCTCTGTATGAGACCACTCTTTCCCCAGTGTTGCTGTAAACGCCGgttttagagctaGAAAtagcaagttaaaataaggc
"ENSG00000272688.1";(3)	chr18	3246620	3246643	ACTTAGAAGATACTATTCCGCGG	805	chr18	3248213	3248236	GTCAACTTGCCCGATTCAAGAGGG	879	-841	128	1570	1684	8	atcttGTGGAAAGGACGAAACACCgGTCAACTTGCCCGATTCAAGAGTTTTAGAGCTAGAAGAGACGGAATTCCTAGGATCCCGTCTCTCTGTATGAGACCACTCTTTCCCACTTAGAAGATACTATTCCGgttttagagctaGAAAtagcaagttaaaataaggc
"ENSG00000272688.1";(4)	chr18	3246711	3246734	GGGCAACCCAAACTTCAGAAGGG	902	chr18	3247734	3247757	GAGTGGGTCTGACTTCACGGAGG	774	-750	-351	1000	1676	8	atcttGTGGAAAGGACGAAACACCgGAGTGGGTCTGACTTCACGGGTTTTAGAGCTAGAAGAGACGGAATTCCTAGGATCCCGTCTCTCTGTATGAGACCACTCTTTCCCGGGCAACCCAAACTTCAGAAgttttagagctaGAAAtagcaagttaaaataaggc
"ENSG00000272688.1";(5)	chr18	3246651	3246674	GCAACACTGTCCGTTCCAGAAGG	787	chr18	3248213	3248236	GTCAACTTGCCCGATTCAAGAGGG	879	-810	128	1539	1666	8	atcttGTGGAAAGGACGAAACACCgGTCAACTTGCCCGATTCAAGAGTTTTAGAGCTAGAAGAGACGGAATTCCTAGGATCCCGTCTCTCTGTATGAGACCACTCTTTCCCGCAACACTGTCCGTTCCAGAgttttagagctaGAAAtagcaagttaaaataaggc
"ENSG00000272688.1";(6)	chr18	3246711	3246734	GGGCAACCCAAACTTCAGAAGGG	902	chr18	3247927	3247950	GGCGCGTGAGACCCATCCCGGGG	737	-750	-158	1193	1639	8	atcttGTGGAAAGGACGAAACACCgGGCGCGTGAGACCCATCCCGGTTTTAGAGCTAGAAGAGACGGAATTCCTAGGATCCCGTCTCTCTGTATGAGACCACTCTTTCCCGGGCAACCCAAACTTCAGAAgttttagagctaGAAAtagcaagttaaaataaggc
"ENSG00000272688.1";(7)	chr18	3246857	3246880	CTTCCTTATCGGATTCTGGGCGG	758	chr18	3248213	3248236	GTCAACTTGCCCGATTCAAGAGGG	879	-604	128	1333	1637	8	atcttGTGGAAAGGACGAAACACCgGTCAACTTGCCCGATTCAAGAGTTTTAGAGCTAGAAGAGACGGAATTCCTAGGATCCCGTCTCTCTGTATGAGACCACTCTTTCCCCTTCCTTATCGGATTCTGGGgttttagagctaGAAAtagcaagttaaaataaggc
"ENSG00000272688.1";(8)	chr18	3246637	3246660	CAGTGTTGCTGTAAACGCCGCGG	856	chr18	3247734	3247757	GAGTGGGTCTGACTTCACGGAGG	774	-824	-351	1074	1.63	8	atcttGTGGAAAGGACGAAACACCgGAGTGGGTCTGACTTCACGGGTTTTAGAGCTAGAAGAGACGGAATTCCTAGGATCCCGTCTCTCTGTATGAGACCACTCTTTCCCCAGTGTTGCTGTAAACGCCGgttttagagctaGAAAtagcaagttaaaataaggc
"ENSG00000272688.1";(9)	chr18	3246711	3246734	GGGCAACCCAAACTTCAGAAGGG	902	chr18	3247733	3247756	GAGTGGGTCTGACTTCACGGAGGG	699	-750	-352	999	1601	8	atcttGTGGAAAGGACGAAACACCgGAGTGGGTCTGACTTCACGGAGTTTTAGAGCTAGAAGAGACGGAATTCCTAGGATCCCGTCTCTCTGTATGAGACCACTCTTTCCCGGGCAACCCAAACTTCAGAAgttttagagctaGAAAtagcaagttaaaataaggc
"ENSG00000272688.1";(10)	chr18	3246637	3246660	CAGTGTTGCTGTAAACGCCGCGG	856	chr18	3247927	3247950	GGCGCGTGAGACCCATCCCGGGG	737	-824	-158	1267	1593	8	atcttGTGGAAAGGACGAAACACCgGGCGCGTGAGACCCATCCCGGTTTTAGAGCTAGAAGAGACGGAATTCCTAGGATCCCGTCTCTCTGTATGAGACCACTCTTTCCCCAGTGTTGCTGTAAACGCCGgttttagagctaGAAAtagcaagttaaaataaggc
"ENSG00000258929.2";(1)	chr14	50507739	50507762	AACTAAATTTCAAATCCAGGGGG	558	chr14	50508991	50509014	GCAGAGCATGGAGAATTACACAGG	648	-585	43	1229	1206	8	atcttGTGGAAAGGACGAAACACCgGCAGAGCATGGAGAATTACACGTTTTAGAGCTAGAAGAGACGGAATTCCTAGGATCCCGTCTCTCTGTATGAGACCACTCTTTCCCAACTAAATTTCAAATCCAGGgttttagagctaGAAAtagcaagttaaaataaggc
"ENSG00000258929.2";(2)	chr14	50507754	50507777	TCTGAGCTGTGGTTTCCCCCTGG	0.55	chr14	50508991	50509014	GCAGAGCATGGAGAATTACACAGG	648	-570	43	1214	1198	8	atcttGTGGAAAGGACGAAACACCgGCAGAGCATGGAGAATTACACGTTTTAGAGCTAGAAGAGACGGAATTCCTAGGATCCCGTCTCTCTGTATGAGACCACTCTTTCCCTCTGAGCTGTGGTTTCCCCCgttttagagctaGAAAtagcaagttaaaataaggc
"ENSG00000258929.2";(3)	chr14	50507585	50507608	TTTCAGTTCCCAGGAGGCACCGG	436	chr14	50508991	50509014	GCAGAGCATGGAGAATTACACAGG	648	-739	43	1383	1084	8	atcttGTGGAAAGGACGAAACACCgGCAGAGCATGGAGAATTACACGTTTTAGAGCTAGAAGAGACGGAATTCCTAGGATCCCGTCTCTCTGTATGAGACCACTCTTTCCCTTTCAGTTCCCAGGAGGCACgttttagagctaGAAAtagcaagttaaaataaggc
"ENSG00000258929.2";(4)	chr14	50507800	50507823	GGATTCACAGGGAAACGGACAGG	435	chr14	50508991	50509014	GCAGAGCATGGAGAATTACACAGG	648	-524	43	1168	1083	8	atcttGTGGAAAGGACGAAACACCgGCAGAGCATGGAGAATTACACGTTTTAGAGCTAGAAGAGACGGAATTCCTAGGATCCCGTCTCTCTGTATGAGACCACTCTTTCCCGGATTCACAGGGAAACGGACgttttagagctaGAAAtagcaagttaaaataaggc
"ENSG00000258929.2";(5)	chr14	50507534	50507557	GGGCAAATCACGGATCTCCCAGG	429	chr14	50508991	50509014	CAGAGCATGGAGAATTACACAGG	648	-790	43	1434	1077	8	atcttGTGGAAAGGACGAAACACCgGGGCAAATCACGGATCTCCCGTTTTAGAGCTAGAAGAGACGGAATTCCTAGGATCCCGTCTCTCTGTATGAGACCACTCTTTCCCCAGAGCATGGAGAATTACACgttttagagctaGAAAtagcaagttaaaataaggc
"ENSG00000258929.2";(6)	chr14	50507739	50507762	AACTAAATTTCAAATCCAGGGGG	558	chr14	50509104	50509127	GTGCATGGTCGTCTGGAACCAGGG	0.5	-585	156	1342	1058	8	atcttGTGGAAAGGACGAAACACCgGTGCATGGTCGTCTGGAACCAGTTTTAGAGCTAGAAGAGACGGAATTCCTAGGATCCCGTCTCTCTGTATGAGACCACTCTTTCCCAACTAAATTTCAAATCCAGGgttttagagctaGAAAtagcaagttaaaataaggc
"ENSG00000258929.2";(7)	chr14	50507754	50507777	TCTGAGCTGTGGTTTCCCCCTGG	0.55	chr14	50509104	50509127	GTGCATGGTCGTCTGGAACCAGGG	0.5	-570	156	1327	1.05	8	atcttGTGGAAAGGACGAAACACCgGTGCATGGTCGTCTGGAACCAGTTTTAGAGCTAGAAGAGACGGAATTCCTAGGATCCCGTCTCTCTGTATGAGACCACTCTTTCCCTCTGAGCTGTGGTTTCCCCCgttttagagctaGAAAtagcaagttaaaataaggc
"ENSG00000258929.2";(8)	chr14	50507585	50507608	TTTCAGTTCCCAGGAGGCACCGG	436	chr14	50509104	50509127	GTGCATGGTCGTCTGGAACCAGGG	0.5	-739	156	1496	936	8	atcttGTGGAAAGGACGAAACACCgGTGCATGGTCGTCTGGAACCAGTTTTAGAGCTAGAAGAGACGGAATTCCTAGGATCCCGTCTCTCTGTATGAGACCACTCTTTCCCTTTCAGTTCCCAGGAGGCACgttttagagctaGAAAtagcaagttaaaataaggc
"ENSG00000258929.2";(9)	chr14	50507800	50507823	GGATTCACAGGGAAACGGACAGG	435	chr14	50509104	50509127	GTGCATGGTCGTCTGGAACCAGGG	0.5	-524	156	1281	935	8	atcttGTGGAAAGGACGAAACACCgGTGCATGGTCGTCTGGAACCAGTTTTAGAGCTAGAAGAGACGGAATTCCTAGGATCCCGTCTCTCTGTATGAGACCACTCTTTCCCGGATTCACAGGGAAACGGACgttttagagctaGAAAtagcaagttaaaataaggc
"ENSG00000258929.2";(10)	chr14	50507534	50507557	GGGCAAATCACGGATCTCCCAGG	429	chr14	50509104	50509127	TGCATGGTCGTCTGGAACCAGGG	0.5	-790	156	1547	929	8	atcttGTGGAAAGGACGAAACACCgGGGCAAATCACGGATCTCCCGTTTTAGAGCTAGAAGAGACGGAATTCCTAGGATCCCGTCTCTCTGTATGAGACCACTCTTTCCCTGCATGGTCGTCTGGAACCAgttttagagctaGAAAtagcaagttaaaataaggc
"ENSG00000258082.1";(1)	chr1	235116278	235116301	AATGCAACTCCCACAAAGGAGGG	0.75	chr1	235117278	235117301	GGAGACCCATTCGAGACCAAGGG	685	-650	-274	977	1435	8	atcttGTGGAAAGGACGAAACACCgGGAGACCCATTCGAGACCAAGTTTTAGAGCTAGAAGAGACGGAATTCCTAGGATCCCGTCTCTCTGTATGAGACCACTCTTTCCCAATGCAACTCCCACAAAGGAgttttagagctaGAAAtagcaagttaaaataaggc
"ENSG00000258082.1";(2)	chr1	235116434	235116457	AGCCCCCTCACTCATCCAAAGGG	721	chr1	235117278	235117301	GGAGACCCATTCGAGACCAAGGG	685	-494	-274	821	1406	8	atcttGTGGAAAGGACGAAACACCgGGAGACCCATTCGAGACCAAGTTTTAGAGCTAGAAGAGACGGAATTCCTAGGATCCCGTCTCTCTGTATGAGACCACTCTTTCCCAGCCCCCTCACTCATCCAAAgttttagagctaGAAAtagcaagttaaaataaggc
"ENSG00000258082.1";(3)	chr1	235116278	235116301	AATGCAACTCCCACAAAGGAGGG	0.75	chr1	235117725	235117748	GACAGTTTGATAACCATTTGAGGG	582	-650	173	1424	1332	8	atcttGTGGAAAGGACGAAACACCgGACAGTTTGATAACCATTTGAGTTTTAGAGCTAGAAGAGACGGAATTCCTAGGATCCCGTCTCTCTGTATGAGACCACTCTTTCCCAATGCAACTCCCACAAAGGAgttttagagctaGAAAtagcaagttaaaataaggc
"ENSG00000258082.1";(4)	chr1	235116434	235116457	AGCCCCCTCACTCATCCAAAGGG	721	chr1	235117725	235117748	GACAGTTTGATAACCATTTGAGGG	582	-494	173	1268	1303	8	atcttGTGGAAAGGACGAAACACCgGACAGTTTGATAACCATTTGAGTTTTAGAGCTAGAAGAGACGGAATTCCTAGGATCCCGTCTCTCTGTATGAGACCACTCTTTCCCAGCCCCCTCACTCATCCAAAgttttagagctaGAAAtagcaagttaaaataaggc
"ENSG00000258082.1";(5)	chr1	235116278	235116301	AATGCAACTCCCACAAAGGAGGG	0.75	chr1	235117281	235117304	GACCCATTCGAGACCAAGGGAGG	521	-650	-271	980	1271	8	atcttGTGGAAAGGACGAAACACCgGACCCATTCGAGACCAAGGGGTTTTAGAGCTAGAAGAGACGGAATTCCTAGGATCCCGTCTCTCTGTATGAGACCACTCTTTCCCAATGCAACTCCCACAAAGGAgttttagagctaGAAAtagcaagttaaaataaggc
"ENSG00000258082.1";(6)	chr1	235116278	235116301	AATGCAACTCCCACAAAGGAGGG	0.75	chr1	235117101	235117124	GCCTGTGACCTAGTGCAAGGGGG	494	-650	-451	800	1244	8	atcttGTGGAAAGGACGAAACACCgGCCTGTGACCTAGTGCAAGGGTTTTAGAGCTAGAAGAGACGGAATTCCTAGGATCCCGTCTCTCTGTATGAGACCACTCTTTCCCAATGCAACTCCCACAAAGGAgttttagagctaGAAAtagcaagttaaaataaggc
"ENSG00000258082.1";(7)	chr1	235116434	235116457	AGCCCCCTCACTCATCCAAAGGG	721	chr1	235117281	235117304	GACCCATTCGAGACCAAGGGAGG	521	-494	-271	824	1242	8	atcttGTGGAAAGGACGAAACACCgGACCCATTCGAGACCAAGGGGTTTTAGAGCTAGAAGAGACGGAATTCCTAGGATCCCGTCTCTCTGTATGAGACCACTCTTTCCCAGCCCCCTCACTCATCCAAAgttttagagctaGAAAtagcaagttaaaataaggc
"ENSG00000258082.1";(8)	chr1	235116278	235116301	AATGCAACTCCCACAAAGGAGGG	0.75	chr1	235117467	235117490	GCTTCGGCCCCACAAGTAAATGG	0.48	-650	-85	1166	1.23	8	atcttGTGGAAAGGACGAAACACCgGCTTCGGCCCCACAAGTAAAGTTTTAGAGCTAGAAGAGACGGAATTCCTAGGATCCCGTCTCTCTGTATGAGACCACTCTTTCCCAATGCAACTCCCACAAAGGAgttttagagctaGAAAtagcaagttaaaataaggc
"ENSG00000258082.1";(9)	chr1	235116434	235116457	AGCCCCCTCACTCATCCAAAGGG	721	chr1	235117101	235117124	GCCTGTGACCTAGTGCAAGGGGG	494	-494	-451	644	1215	8	atcttGTGGAAAGGACGAAACACCgGCCTGTGACCTAGTGCAAGGGTTTTAGAGCTAGAAGAGACGGAATTCCTAGGATCCCGTCTCTCTGTATGAGACCACTCTTTCCCAGCCCCCTCACTCATCCAAAgttttagagctaGAAAtagcaagttaaaataaggc
"ENSG00000258082.1";(10)	chr1	235116434	235116457	AGCCCCCTCACTCATCCAAAGGG	721	chr1	235117467	235117490	GCTTCGGCCCCACAAGTAAATGG	0.48	-494	-85	1010	1201	8	atcttGTGGAAAGGACGAAACACCgGCTTCGGCCCCACAAGTAAAGTTTTAGAGCTAGAAGAGACGGAATTCCTAGGATCCCGTCTCTCTGTATGAGACCACTCTTTCCCAGCCCCCTCACTCATCCAAAgttttagagctaGAAAtagcaagttaaaataaggc
"ENSG00000259004.1";(1)	chr14	101586112	101586135	GCCCAAACTAGAGGAGATCCGAGG	886	chr14	101587727	101587750	AAGCGAGCAGTGAATCCGAGAGG	892	-558	433	1592	1778	8	atcttGTGGAAAGGACGAAACACCgGCCCAAACTAGAGGAGATCCGGTTTTAGAGCTAGAAGAGACGGAATTCCTAGGATCCCGTCTCTCTGTATGAGACCACTCTTTCCCAAGCGAGCAGTGAATCCGAGgttttagagctaGAAAtagcaagttaaaataaggc
"ENSG00000259004.1";(2)	chr14	101586146	101586169	GTTCATATCCCGCTCAACCACGG	763	chr14	101587727	101587750	AAGCGAGCAGTGAATCCGAGAGG	892	-524	433	1558	1655	8	atcttGTGGAAAGGACGAAACACCgGTTCATATCCCGCTCAACCAGTTTTAGAGCTAGAAGAGACGGAATTCCTAGGATCCCGTCTCTCTGTATGAGACCACTCTTTCCCAAGCGAGCAGTGAATCCGAGgttttagagctaGAAAtagcaagttaaaataaggc
"ENSG00000259004.1";(3)	chr14	101586112	101586135	GCCCAAACTAGAGGAGATCCGAGG	886	chr14	101587637	101587660	TTAAAAGCTGGGGGACAAAGGGG	767	-558	343	1502	1653	8	atcttGTGGAAAGGACGAAACACCgGCCCAAACTAGAGGAGATCCGGTTTTAGAGCTAGAAGAGACGGAATTCCTAGGATCCCGTCTCTCTGTATGAGACCACTCTTTCCCTTAAAAGCTGGGGGACAAAGgttttagagctaGAAAtagcaagttaaaataaggc
"ENSG00000259004.1";(4)	chr14	101586646	101586669	GCCTCTTCTAAACAGCCACCGGGG	686	chr14	101587727	101587750	AAGCGAGCAGTGAATCCGAGAGG	892	-24	433	1058	1578	8	atcttGTGGAAAGGACGAAACACCgGCCTCTTCTAAACAGCCACCGGTTTTAGAGCTAGAAGAGACGGAATTCCTAGGATCCCGTCTCTCTGTATGAGACCACTCTTTCCCAAGCGAGCAGTGAATCCGAGgttttagagctaGAAAtagcaagttaaaataaggc
"ENSG00000259004.1";(5)	chr14	101586146	101586169	GTTCATATCCCGCTCAACCACGG	763	chr14	101587637	101587660	TTAAAAGCTGGGGGACAAAGGGG	767	-524	343	1468	1.53	8	atcttGTGGAAAGGACGAAACACCgGTTCATATCCCGCTCAACCAGTTTTAGAGCTAGAAGAGACGGAATTCCTAGGATCCCGTCTCTCTGTATGAGACCACTCTTTCCCTTAAAAGCTGGGGGACAAAGgttttagagctaGAAAtagcaagttaaaataaggc
"ENSG00000259004.1";(6)	chr14	101586639	101586662	GGCTGTTTAGAAGAGGGGCAGGG	617	chr14	101587727	101587750	AAGCGAGCAGTGAATCCGAGAGG	892	-31	433	1065	1509	8	atcttGTGGAAAGGACGAAACACCgGGCTGTTTAGAAGAGGGGCAGTTTTAGAGCTAGAAGAGACGGAATTCCTAGGATCCCGTCTCTCTGTATGAGACCACTCTTTCCCAAGCGAGCAGTGAATCCGAGgttttagagctaGAAAtagcaagttaaaataaggc
"ENSG00000259004.1";(7)	chr14	101585944	101585967	GACACGTGGAGTGGTACACGATGG	0.61	chr14	101587727	101587750	AAGCGAGCAGTGAATCCGAGAGG	892	-726	433	1760	1502	8	atcttGTGGAAAGGACGAAACACCgGACACGTGGAGTGGTACACGAGTTTTAGAGCTAGAAGAGACGGAATTCCTAGGATCCCGTCTCTCTGTATGAGACCACTCTTTCCCAAGCGAGCAGTGAATCCGAGgttttagagctaGAAAtagcaagttaaaataaggc
"ENSG00000259004.1";(8)	chr14	101586646	101586669	GCCTCTTCTAAACAGCCACCGGGG	686	chr14	101587637	101587660	TTAAAAGCTGGGGGACAAAGGGG	767	-24	343	968	1453	8	atcttGTGGAAAGGACGAAACACCgGCCTCTTCTAAACAGCCACCGGTTTTAGAGCTAGAAGAGACGGAATTCCTAGGATCCCGTCTCTCTGTATGAGACCACTCTTTCCCTTAAAAGCTGGGGGACAAAGgttttagagctaGAAAtagcaagttaaaataaggc
"ENSG00000259004.1";(9)	chr14	101586112	101586135	GCCCAAACTAGAGGAGATCCGAGG	886	chr14	101587767	101587790	TCCCTGTTCAGCCACACGGAGGG	508	-558	473	1632	1394	8	atcttGTGGAAAGGACGAAACACCgGCCCAAACTAGAGGAGATCCGGTTTTAGAGCTAGAAGAGACGGAATTCCTAGGATCCCGTCTCTCTGTATGAGACCACTCTTTCCCTCCCTGTTCAGCCACACGGAgttttagagctaGAAAtagcaagttaaaataaggc
"ENSG00000259004.1";(10)	chr14	101586639	101586662	GGCTGTTTAGAAGAGGGGCAGGG	617	chr14	101587637	101587660	TTAAAAGCTGGGGGACAAAGGGG	767	-31	343	975	1384	8	atcttGTGGAAAGGACGAAACACCgGGCTGTTTAGAAGAGGGGCAGTTTTAGAGCTAGAAGAGACGGAATTCCTAGGATCCCGTCTCTCTGTATGAGACCACTCTTTCCCTTAAAAGCTGGGGGACAAAGgttttagagctaGAAAtagcaagttaaaataaggc
"ENSG00000261737.1";(1)	chr1	87169941	87169964	CAGGGACCAAGTGTGTCGCGCGG	727	chr1	87171291	87171314	GTAGATCAAGGAGAGATGCGGGG	898	-581	145	1327	1625	8	atcttGTGGAAAGGACGAAACACCgGTAGATCAAGGAGAGATGCGGTTTTAGAGCTAGAAGAGACGGAATTCCTAGGATCCCGTCTCTCTGTATGAGACCACTCTTTCCCCAGGGACCAAGTGTGTCGCGgttttagagctaGAAAtagcaagttaaaataaggc
"ENSG00000261737.1";(2)	chr1	87169941	87169964	CAGGGACCAAGTGTGTCGCGCGG	727	chr1	87170902	87170925	GCAGCCTTAGTGTTCCCCAGGGG	893	-581	-244	938	1.62	8	atcttGTGGAAAGGACGAAACACCgGCAGCCTTAGTGTTCCCCAGGTTTTAGAGCTAGAAGAGACGGAATTCCTAGGATCCCGTCTCTCTGTATGAGACCACTCTTTCCCCAGGGACCAAGTGTGTCGCGgttttagagctaGAAAtagcaagttaaaataaggc
"ENSG00000261737.1";(3)	chr1	87169941	87169964	CAGGGACCAAGTGTGTCGCGCGG	727	chr1	87170846	87170869	GCCTCGCTTCCCAGGGAGCGGCGG	839	-581	-300	882	1566	8	atcttGTGGAAAGGACGAAACACCgGCCTCGCTTCCCAGGGAGCGGGTTTTAGAGCTAGAAGAGACGGAATTCCTAGGATCCCGTCTCTCTGTATGAGACCACTCTTTCCCCAGGGACCAAGTGTGTCGCGgttttagagctaGAAAtagcaagttaaaataaggc
"ENSG00000261737.1";(4)	chr1	87169746	87169769	CATAGCGTTGAGGTCCCGGAAGG	632	chr1	87171291	87171314	GTAGATCAAGGAGAGATGCGGGG	898	-776	145	1522	1.53	8	atcttGTGGAAAGGACGAAACACCgGTAGATCAAGGAGAGATGCGGTTTTAGAGCTAGAAGAGACGGAATTCCTAGGATCCCGTCTCTCTGTATGAGACCACTCTTTCCCCATAGCGTTGAGGTCCCGGAgttttagagctaGAAAtagcaagttaaaataaggc
"ENSG00000261737.1";(5)	chr1	87169746	87169769	CATAGCGTTGAGGTCCCGGAAGG	632	chr1	87170902	87170925	GCAGCCTTAGTGTTCCCCAGGGG	893	-776	-244	1133	1525	8	atcttGTGGAAAGGACGAAACACCgGCAGCCTTAGTGTTCCCCAGGTTTTAGAGCTAGAAGAGACGGAATTCCTAGGATCCCGTCTCTCTGTATGAGACCACTCTTTCCCCATAGCGTTGAGGTCCCGGAgttttagagctaGAAAtagcaagttaaaataaggc
"ENSG00000261737.1";(6)	chr1	87169941	87169964	CAGGGACCAAGTGTGTCGCGCGG	727	chr1	87171378	87171401	GCTTGATTGTAGAATATCGAGAGG	786	-581	232	1414	1513	8	atcttGTGGAAAGGACGAAACACCgGCTTGATTGTAGAATATCGAGGTTTTAGAGCTAGAAGAGACGGAATTCCTAGGATCCCGTCTCTCTGTATGAGACCACTCTTTCCCCAGGGACCAAGTGTGTCGCGgttttagagctaGAAAtagcaagttaaaataaggc
"ENSG00000261737.1";(7)	chr1	87169941	87169964	CAGGGACCAAGTGTGTCGCGCGG	727	chr1	87171184	87171207	GGCGATCTCCATTTCCCCCGCGG	774	-581	38	1220	1501	8	atcttGTGGAAAGGACGAAACACCgGGCGATCTCCATTTCCCCCGGTTTTAGAGCTAGAAGAGACGGAATTCCTAGGATCCCGTCTCTCTGTATGAGACCACTCTTTCCCCAGGGACCAAGTGTGTCGCGgttttagagctaGAAAtagcaagttaaaataaggc
"ENSG00000261737.1";(8)	chr1	87169746	87169769	CATAGCGTTGAGGTCCCGGAAGG	632	chr1	87170846	87170869	GCCTCGCTTCCCAGGGAGCGGCGG	839	-776	-300	1077	1471	8	atcttGTGGAAAGGACGAAACACCgGCCTCGCTTCCCAGGGAGCGGGTTTTAGAGCTAGAAGAGACGGAATTCCTAGGATCCCGTCTCTCTGTATGAGACCACTCTTTCCCCATAGCGTTGAGGTCCCGGAgttttagagctaGAAAtagcaagttaaaataaggc
"ENSG00000261737.1";(9)	chr1	87169746	87169769	CATAGCGTTGAGGTCCCGGAAGG	632	chr1	87171378	87171401	GCTTGATTGTAGAATATCGAGAGG	786	-776	232	1609	1418	8	atcttGTGGAAAGGACGAAACACCgGCTTGATTGTAGAATATCGAGGTTTTAGAGCTAGAAGAGACGGAATTCCTAGGATCCCGTCTCTCTGTATGAGACCACTCTTTCCCCATAGCGTTGAGGTCCCGGAgttttagagctaGAAAtagcaagttaaaataaggc
"ENSG00000261737.1";(10)	chr1	87169746	87169769	CATAGCGTTGAGGTCCCGGAAGG	632	chr1	87171184	87171207	GGCGATCTCCATTTCCCCCGCGG	774	-776	38	1415	1406	8	atcttGTGGAAAGGACGAAACACCgGGCGATCTCCATTTCCCCCGGTTTTAGAGCTAGAAGAGACGGAATTCCTAGGATCCCGTCTCTCTGTATGAGACCACTCTTTCCCCATAGCGTTGAGGTCCCGGAgttttagagctaGAAAtagcaagttaaaataaggc
"ENSG00000223749.3";(1)	chrX	133680337	133680360	GTAAGTCTGGGACTGCCGTTCGG	711	chrX	133681658	133681681	ATTGTATTCAAACAAAAAGAGGG	687	-781	-84	1298	1398	8	atcttGTGGAAAGGACGAAACACCgGTAAGTCTGGGACTGCCGTTGTTTTAGAGCTAGAAGAGACGGAATTCCTAGGATCCCGTCTCTCTGTATGAGACCACTCTTTCCCATTGTATTCAAACAAAAAGAgttttagagctaGAAAtagcaagttaaaataaggc
"ENSG00000223749.3";(2)	chrX	133680544	133680567	GCTCGCGTCTCTGTTTCCGGCGG	659	chrX	133681658	133681681	GATTGTATTCAAACAAAAAGAGGG	687	-574	-84	1091	1346	8	atcttGTGGAAAGGACGAAACACCgGATTGTATTCAAACAAAAAGAGTTTTAGAGCTAGAAGAGACGGAATTCCTAGGATCCCGTCTCTCTGTATGAGACCACTCTTTCCCGCTCGCGTCTCTGTTTCCGGgttttagagctaGAAAtagcaagttaaaataaggc
"ENSG00000223749.3";(3)	chrX	133680414	133680437	GCTCAGCCGTGCCCTAGCAGCGG	649	chrX	133681658	133681681	GATTGTATTCAAACAAAAAGAGGG	687	-704	-84	1221	1336	8	atcttGTGGAAAGGACGAAACACCgGATTGTATTCAAACAAAAAGAGTTTTAGAGCTAGAAGAGACGGAATTCCTAGGATCCCGTCTCTCTGTATGAGACCACTCTTTCCCGCTCAGCCGTGCCCTAGCAGgttttagagctaGAAAtagcaagttaaaataaggc
"ENSG00000223749.3";(4)	chrX	133680517	133680540	TCGCCCTTGTCCACGCAGCAGGG	629	chrX	133681658	133681681	GATTGTATTCAAACAAAAAGAGGG	687	-601	-84	1118	1316	8	atcttGTGGAAAGGACGAAACACCgGATTGTATTCAAACAAAAAGAGTTTTAGAGCTAGAAGAGACGGAATTCCTAGGATCCCGTCTCTCTGTATGAGACCACTCTTTCCCTCGCCCTTGTCCACGCAGCAgttttagagctaGAAAtagcaagttaaaataaggc
"ENSG00000223749.3";(5)	chrX	133680466	133680489	GCTAGGCTGGGGCGCATAGGCGG	514	chrX	133681658	133681681	GATTGTATTCAAACAAAAAGAGGG	687	-652	-84	1169	1201	8	atcttGTGGAAAGGACGAAACACCgGATTGTATTCAAACAAAAAGAGTTTTAGAGCTAGAAGAGACGGAATTCCTAGGATCCCGTCTCTCTGTATGAGACCACTCTTTCCCGCTAGGCTGGGGCGCATAGGgttttagagctaGAAAtagcaagttaaaataaggc
"ENSG00000223749.3";(6)	chrX	133680500	133680523	GCAGGGCTGTAGTCCGGGGAGGG	0.48	chrX	133681658	133681681	GATTGTATTCAAACAAAAAGAGGG	687	-618	-84	1135	1167	8	atcttGTGGAAAGGACGAAACACCgGATTGTATTCAAACAAAAAGAGTTTTAGAGCTAGAAGAGACGGAATTCCTAGGATCCCGTCTCTCTGTATGAGACCACTCTTTCCCGCAGGGCTGTAGTCCGGGGAgttttagagctaGAAAtagcaagttaaaataaggc
"ENSG00000223749.3";(7)	chrX	133680337	133680360	GTAAGTCTGGGACTGCCGTTCGG	711	chrX	133681565	133681588	TTAAGGAGTATGCGCAGTGCCGG	434	-781	-177	1205	1145	8	atcttGTGGAAAGGACGAAACACCgGTAAGTCTGGGACTGCCGTTGTTTTAGAGCTAGAAGAGACGGAATTCCTAGGATCCCGTCTCTCTGTATGAGACCACTCTTTCCCTTAAGGAGTATGCGCAGTGCgttttagagctaGAAAtagcaagttaaaataaggc
"ENSG00000223749.3";(8)	chrX	133680544	133680567	GCTCGCGTCTCTGTTTCCGGCGG	659	chrX	133681565	133681588	GTTAAGGAGTATGCGCAGTGCCGG	434	-574	-177	998	1093	8	atcttGTGGAAAGGACGAAACACCgGTTAAGGAGTATGCGCAGTGCGTTTTAGAGCTAGAAGAGACGGAATTCCTAGGATCCCGTCTCTCTGTATGAGACCACTCTTTCCCGCTCGCGTCTCTGTTTCCGGgttttagagctaGAAAtagcaagttaaaataaggc
"ENSG00000223749.3";(9)	chrX	133680414	133680437	GCTCAGCCGTGCCCTAGCAGCGG	649	chrX	133681565	133681588	GTTAAGGAGTATGCGCAGTGCCGG	434	-704	-177	1128	1083	8	atcttGTGGAAAGGACGAAACACCgGTTAAGGAGTATGCGCAGTGCGTTTTAGAGCTAGAAGAGACGGAATTCCTAGGATCCCGTCTCTCTGTATGAGACCACTCTTTCCCGCTCAGCCGTGCCCTAGCAGgttttagagctaGAAAtagcaagttaaaataaggc
"ENSG00000223749.3";(10)	chrX	133680517	133680540	TCGCCCTTGTCCACGCAGCAGGG	629	chrX	133681565	133681588	GTTAAGGAGTATGCGCAGTGCCGG	434	-601	-177	1025	1063	8	atcttGTGGAAAGGACGAAACACCgGTTAAGGAGTATGCGCAGTGCGTTTTAGAGCTAGAAGAGACGGAATTCCTAGGATCCCGTCTCTCTGTATGAGACCACTCTTTCCCTCGCCCTTGTCCACGCAGCAgttttagagctaGAAAtagcaagttaaaataaggc
"ENSG00000224397.1";(1)	chr20	48882745	48882768	GATAAGAAAGATGCCTGGACGCGG	805	chr20	48884361	48884384	TCTCAACCTGGACAGACCCACGG	791	-755	237	1593	1596	8	atcttGTGGAAAGGACGAAACACCgGATAAGAAAGATGCCTGGACGGTTTTAGAGCTAGAAGAGACGGAATTCCTAGGATCCCGTCTCTCTGTATGAGACCACTCTTTCCCTCTCAACCTGGACAGACCCAgttttagagctaGAAAtagcaagttaaaataaggc
"ENSG00000224397.1";(2)	chr20	48883392	48883415	GGTTAAGCAGGAGATGCCCGAGG	714	chr20	48884361	48884384	TCTCAACCTGGACAGACCCACGG	791	-108	237	946	1505	8	atcttGTGGAAAGGACGAAACACCgGGTTAAGCAGGAGATGCCCGGTTTTAGAGCTAGAAGAGACGGAATTCCTAGGATCCCGTCTCTCTGTATGAGACCACTCTTTCCCTCTCAACCTGGACAGACCCAgttttagagctaGAAAtagcaagttaaaataaggc
"ENSG00000224397.1";(3)	chr20	48882666	48882689	GTGAGATGAACCAGCACTCAGGGG	674	chr20	48884361	48884384	TCTCAACCTGGACAGACCCACGG	791	-834	237	1672	1465	8	atcttGTGGAAAGGACGAAACACCgGTGAGATGAACCAGCACTCAGGTTTTAGAGCTAGAAGAGACGGAATTCCTAGGATCCCGTCTCTCTGTATGAGACCACTCTTTCCCTCTCAACCTGGACAGACCCAgttttagagctaGAAAtagcaagttaaaataaggc
"ENSG00000224397.1";(4)	chr20	48882745	48882768	ATAAGAAAGATGCCTGGACGCGG	805	chr20	48884322	48884345	GCGTCCCCAGATCCCAAACAGGG	645	-755	198	1554	1.45	8	atcttGTGGAAAGGACGAAACACCgGCGTCCCCAGATCCCAAACAGTTTTAGAGCTAGAAGAGACGGAATTCCTAGGATCCCGTCTCTCTGTATGAGACCACTCTTTCCCATAAGAAAGATGCCTGGACGgttttagagctaGAAAtagcaagttaaaataaggc
"ENSG00000224397.1";(5)	chr20	48882745	48882768	GATAAGAAAGATGCCTGGACGCGG	805	chr20	48884569	48884592	GCAGGTGCTGAGTAGCTCCCTGG	562	-755	445	1801	1367	8	atcttGTGGAAAGGACGAAACACCgGATAAGAAAGATGCCTGGACGGTTTTAGAGCTAGAAGAGACGGAATTCCTAGGATCCCGTCTCTCTGTATGAGACCACTCTTTCCCGCAGGTGCTGAGTAGCTCCCgttttagagctaGAAAtagcaagttaaaataaggc
"ENSG00000224397.1";(6)	chr20	48883289	48883312	GGCACCTTCCTTCTAGGGAGGGG	571	chr20	48884361	48884384	TCTCAACCTGGACAGACCCACGG	791	-211	237	1049	1362	8	atcttGTGGAAAGGACGAAACACCgGGCACCTTCCTTCTAGGGAGGTTTTAGAGCTAGAAGAGACGGAATTCCTAGGATCCCGTCTCTCTGTATGAGACCACTCTTTCCCTCTCAACCTGGACAGACCCAgttttagagctaGAAAtagcaagttaaaataaggc
"ENSG00000224397.1";(7)	chr20	48883392	48883415	GGTTAAGCAGGAGATGCCCGAGG	714	chr20	48884322	48884345	GCGTCCCCAGATCCCAAACAGGG	645	-108	198	907	1359	8	atcttGTGGAAAGGACGAAACACCgGGTTAAGCAGGAGATGCCCGGTTTTAGAGCTAGAAGAGACGGAATTCCTAGGATCCCGTCTCTCTGTATGAGACCACTCTTTCCCGCGTCCCCAGATCCCAAACAgttttagagctaGAAAtagcaagttaaaataaggc
"ENSG00000224397.1";(8)	chr20	48882666	48882689	TGAGATGAACCAGCACTCAGGGG	674	chr20	48884322	48884345	GCGTCCCCAGATCCCAAACAGGG	645	-834	198	1633	1319	8	atcttGTGGAAAGGACGAAACACCgGCGTCCCCAGATCCCAAACAGTTTTAGAGCTAGAAGAGACGGAATTCCTAGGATCCCGTCTCTCTGTATGAGACCACTCTTTCCCTGAGATGAACCAGCACTCAGgttttagagctaGAAAtagcaagttaaaataaggc
"ENSG00000224397.1";(9)	chr20	48883294	48883317	GTAGTGGCACCTTCCTTCTAGGG	499	chr20	48884361	48884384	TCTCAACCTGGACAGACCCACGG	791	-206	237	1044	1.29	8	atcttGTGGAAAGGACGAAACACCgGTAGTGGCACCTTCCTTCTAGTTTTAGAGCTAGAAGAGACGGAATTCCTAGGATCCCGTCTCTCTGTATGAGACCACTCTTTCCCTCTCAACCTGGACAGACCCAgttttagagctaGAAAtagcaagttaaaataaggc
"ENSG00000224397.1";(10)	chr20	48883392	48883415	GGTTAAGCAGGAGATGCCCGAGG	714	chr20	48884569	48884592	GCAGGTGCTGAGTAGCTCCCTGG	562	-108	445	1154	1276	8	atcttGTGGAAAGGACGAAACACCgGGTTAAGCAGGAGATGCCCGGTTTTAGAGCTAGAAGAGACGGAATTCCTAGGATCCCGTCTCTCTGTATGAGACCACTCTTTCCCGCAGGTGCTGAGTAGCTCCCgttttagagctaGAAAtagcaagttaaaataaggc
"ENSG00000204054.7";(1)	chr9	132244532	132244555	GTTGTGAGAAAGCTGCCTCGGGG	747	chr9	132245878	132245901	GCAAGTCCTGACTTGGCACAGGG	799	-675	47	1323	1546	8	atcttGTGGAAAGGACGAAACACCgGTTGTGAGAAAGCTGCCTCGGTTTTAGAGCTAGAAGAGACGGAATTCCTAGGATCCCGTCTCTCTGTATGAGACCACTCTTTCCCGCAAGTCCTGACTTGGCACAgttttagagctaGAAAtagcaagttaaaataaggc
"ENSG00000204054.7";(2)	chr9	132244550	132244573	ACAACGGGATCCTCCCCGGGCGG	706	chr9	132245878	132245901	GCAAGTCCTGACTTGGCACAGGG	799	-657	47	1305	1505	8	atcttGTGGAAAGGACGAAACACCgGCAAGTCCTGACTTGGCACAGTTTTAGAGCTAGAAGAGACGGAATTCCTAGGATCCCGTCTCTCTGTATGAGACCACTCTTTCCCACAACGGGATCCTCCCCGGGgttttagagctaGAAAtagcaagttaaaataaggc
"ENSG00000204054.7";(3)	chr9	132244747	132244770	CCACGCCCCTAACCCTAACGGGG	657	chr9	132245878	132245901	GCAAGTCCTGACTTGGCACAGGG	799	-460	47	1108	1456	8	atcttGTGGAAAGGACGAAACACCgGCAAGTCCTGACTTGGCACAGTTTTAGAGCTAGAAGAGACGGAATTCCTAGGATCCCGTCTCTCTGTATGAGACCACTCTTTCCCCCACGCCCCTAACCCTAACGgttttagagctaGAAAtagcaagttaaaataaggc
"ENSG00000204054.7";(4)	chr9	132244532	132244555	GTTGTGAGAAAGCTGCCTCGGGG	747	chr9	132245941	132245964	TTGATTTTACCATTTCGGAGGGG	667	-675	110	1386	1414	8	atcttGTGGAAAGGACGAAACACCgGTTGTGAGAAAGCTGCCTCGGTTTTAGAGCTAGAAGAGACGGAATTCCTAGGATCCCGTCTCTCTGTATGAGACCACTCTTTCCCTTGATTTTACCATTTCGGAGgttttagagctaGAAAtagcaagttaaaataaggc
"ENSG00000204054.7";(5)	chr9	132244299	132244322	ACTGCGCCCACAGCAGAGGGCGG	613	chr9	132245878	132245901	GCAAGTCCTGACTTGGCACAGGG	799	-908	47	1556	1412	8	atcttGTGGAAAGGACGAAACACCgGCAAGTCCTGACTTGGCACAGTTTTAGAGCTAGAAGAGACGGAATTCCTAGGATCCCGTCTCTCTGTATGAGACCACTCTTTCCCACTGCGCCCACAGCAGAGGGgttttagagctaGAAAtagcaagttaaaataaggc
"ENSG00000204054.7";(6)	chr9	132245034	132245057	GCTGGCGGACCCCAAAGTCGGGG	603	chr9	132245878	132245901	GCAAGTCCTGACTTGGCACAGGG	799	-173	47	821	1402	8	atcttGTGGAAAGGACGAAACACCgGCTGGCGGACCCCAAAGTCGGTTTTAGAGCTAGAAGAGACGGAATTCCTAGGATCCCGTCTCTCTGTATGAGACCACTCTTTCCCGCAAGTCCTGACTTGGCACAgttttagagctaGAAAtagcaagttaaaataaggc
"ENSG00000204054.7";(7)	chr9	132244532	132244555	GTTGTGAGAAAGCTGCCTCGGGG	747	chr9	132246116	132246139	AAATCTTCCCAGCTTTGCCAGGG	627	-675	285	1561	1374	8	atcttGTGGAAAGGACGAAACACCgGTTGTGAGAAAGCTGCCTCGGTTTTAGAGCTAGAAGAGACGGAATTCCTAGGATCCCGTCTCTCTGTATGAGACCACTCTTTCCCAAATCTTCCCAGCTTTGCCAgttttagagctaGAAAtagcaagttaaaataaggc
"ENSG00000204054.7";(8)	chr9	132244550	132244573	GACAACGGGATCCTCCCCGGGCGG	706	chr9	132245941	132245964	TTGATTTTACCATTTCGGAGGGG	667	-657	110	1368	1373	8	atcttGTGGAAAGGACGAAACACCgGACAACGGGATCCTCCCCGGGGTTTTAGAGCTAGAAGAGACGGAATTCCTAGGATCCCGTCTCTCTGTATGAGACCACTCTTTCCCTTGATTTTACCATTTCGGAGgttttagagctaGAAAtagcaagttaaaataaggc
"ENSG00000204054.7";(9)	chr9	132244550	132244573	GACAACGGGATCCTCCCCGGGCGG	706	chr9	132246116	132246139	AAATCTTCCCAGCTTTGCCAGGG	627	-657	285	1543	1333	8	atcttGTGGAAAGGACGAAACACCgGACAACGGGATCCTCCCCGGGGTTTTAGAGCTAGAAGAGACGGAATTCCTAGGATCCCGTCTCTCTGTATGAGACCACTCTTTCCCAAATCTTCCCAGCTTTGCCAgttttagagctaGAAAtagcaagttaaaataaggc
"ENSG00000204054.7";(10)	chr9	132244747	132244770	GCCACGCCCCTAACCCTAACGGGG	657	chr9	132245941	132245964	TTGATTTTACCATTTCGGAGGGG	667	-460	110	1171	1324	8	atcttGTGGAAAGGACGAAACACCgGCCACGCCCCTAACCCTAACGGTTTTAGAGCTAGAAGAGACGGAATTCCTAGGATCCCGTCTCTCTGTATGAGACCACTCTTTCCCTTGATTTTACCATTTCGGAGgttttagagctaGAAAtagcaagttaaaataaggc
"ENSG00000214293.4";(1)	chr7	77325433	77325456	CCCCAGATCTGCCATGGCCGAGG	596	chr7	77326740	77326763	GATTGTTAGACCACTTAGACGTGG	759	-526	157	1284	1355	8	atcttGTGGAAAGGACGAAACACCgGATTGTTAGACCACTTAGACGGTTTTAGAGCTAGAAGAGACGGAATTCCTAGGATCCCGTCTCTCTGTATGAGACCACTCTTTCCCCCCCAGATCTGCCATGGCCGgttttagagctaGAAAtagcaagttaaaataaggc
"ENSG00000214293.4";(2)	chr7	77325433	77325456	CCCCAGATCTGCCATGGCCGAGG	596	chr7	77326962	77326985	GTATTCTTAAGTGTTTTGGGTGG	713	-526	379	1506	1309	8	atcttGTGGAAAGGACGAAACACCgGTATTCTTAAGTGTTTTGGGGTTTTAGAGCTAGAAGAGACGGAATTCCTAGGATCCCGTCTCTCTGTATGAGACCACTCTTTCCCCCCCAGATCTGCCATGGCCGgttttagagctaGAAAtagcaagttaaaataaggc
"ENSG00000214293.4";(3)	chr7	77325433	77325456	CCCCAGATCTGCCATGGCCGAGG	596	chr7	77326801	77326824	GGATAATCCTGTCAAAAAAGGGG	682	-526	218	1345	1278	8	atcttGTGGAAAGGACGAAACACCgGGATAATCCTGTCAAAAAAGGTTTTAGAGCTAGAAGAGACGGAATTCCTAGGATCCCGTCTCTCTGTATGAGACCACTCTTTCCCCCCCAGATCTGCCATGGCCGgttttagagctaGAAAtagcaagttaaaataaggc
"ENSG00000214293.4";(4)	chr7	77325244	77325267	TTAGTCGGTAGTCGATTGATGGG	513	chr7	77326740	77326763	GATTGTTAGACCACTTAGACGTGG	759	-715	157	1473	1272	8	atcttGTGGAAAGGACGAAACACCgGATTGTTAGACCACTTAGACGGTTTTAGAGCTAGAAGAGACGGAATTCCTAGGATCCCGTCTCTCTGTATGAGACCACTCTTTCCCTTAGTCGGTAGTCGATTGATgttttagagctaGAAAtagcaagttaaaataaggc
"ENSG00000214293.4";(5)	chr7	77325244	77325267	TTAGTCGGTAGTCGATTGATGGG	513	chr7	77326962	77326985	GTATTCTTAAGTGTTTTGGGTGG	713	-715	379	1695	1226	8	atcttGTGGAAAGGACGAAACACCgGTATTCTTAAGTGTTTTGGGGTTTTAGAGCTAGAAGAGACGGAATTCCTAGGATCCCGTCTCTCTGTATGAGACCACTCTTTCCCTTAGTCGGTAGTCGATTGATgttttagagctaGAAAtagcaagttaaaataaggc
"ENSG00000214293.4";(6)	chr7	77325244	77325267	TTAGTCGGTAGTCGATTGATGGG	513	chr7	77326801	77326824	GGATAATCCTGTCAAAAAAGGGG	682	-715	218	1534	1195	8	atcttGTGGAAAGGACGAAACACCgGGATAATCCTGTCAAAAAAGGTTTTAGAGCTAGAAGAGACGGAATTCCTAGGATCCCGTCTCTCTGTATGAGACCACTCTTTCCCTTAGTCGGTAGTCGATTGATgttttagagctaGAAAtagcaagttaaaataaggc
"ENSG00000214293.4";(7)	chr7	77325332	77325355	TTGCTGAACGCGCAGATGCAGGG	429	chr7	77326740	77326763	GATTGTTAGACCACTTAGACGTGG	759	-627	157	1385	1188	8	atcttGTGGAAAGGACGAAACACCgGATTGTTAGACCACTTAGACGGTTTTAGAGCTAGAAGAGACGGAATTCCTAGGATCCCGTCTCTCTGTATGAGACCACTCTTTCCCTTGCTGAACGCGCAGATGCAgttttagagctaGAAAtagcaagttaaaataaggc
"ENSG00000214293.4";(8)	chr7	77325415	77325438	CGAGGTAGCGATCGTCTCTGCGG	428	chr7	77326740	77326763	GATTGTTAGACCACTTAGACGTGG	759	-544	157	1302	1187	8	atcttGTGGAAAGGACGAAACACCgGATTGTTAGACCACTTAGACGGTTTTAGAGCTAGAAGAGACGGAATTCCTAGGATCCCGTCTCTCTGTATGAGACCACTCTTTCCCCGAGGTAGCGATCGTCTCTGgttttagagctaGAAAtagcaagttaaaataaggc
"ENSG00000214293.4";(9)	chr7	77325433	77325456	CCCCAGATCTGCCATGGCCGAGG	596	chr7	77326841	77326864	GCGTCAGCTGGAAGCTACCAGAGG	587	-526	258	1385	1183	8	atcttGTGGAAAGGACGAAACACCgGCGTCAGCTGGAAGCTACCAGGTTTTAGAGCTAGAAGAGACGGAATTCCTAGGATCCCGTCTCTCTGTATGAGACCACTCTTTCCCCCCCAGATCTGCCATGGCCGgttttagagctaGAAAtagcaagttaaaataaggc
"ENSG00000214293.4";(10)	chr7	77325433	77325456	CCCCAGATCTGCCATGGCCGAGG	596	chr7	77326874	77326897	GTCATCCCTATTAGGGAAATGAGG	572	-526	291	1418	1168	8	atcttGTGGAAAGGACGAAACACCgGTCATCCCTATTAGGGAAATGGTTTTAGAGCTAGAAGAGACGGAATTCCTAGGATCCCGTCTCTCTGTATGAGACCACTCTTTCCCCCCCAGATCTGCCATGGCCGgttttagagctaGAAAtagcaagttaaaataaggc
"ENSG00000237797.1";(1)	chr10	31995731	31995754	ACTATGTTAGGCTGAAAGGGAGG	585	chr10	31997462	31997485	GGTGTCGTGATGGAACCCGGGGG	839	-962	145	1708	1424	8	atcttGTGGAAAGGACGAAACACCgGGTGTCGTGATGGAACCCGGGTTTTAGAGCTAGAAGAGACGGAATTCCTAGGATCCCGTCTCTCTGTATGAGACCACTCTTTCCCACTATGTTAGGCTGAAAGGGgttttagagctaGAAAtagcaagttaaaataaggc
"ENSG00000237797.1";(2)	chr10	31995731	31995754	ACTATGTTAGGCTGAAAGGGAGG	585	chr10	31997768	31997791	GACAAAGCTCACGCAGCCATGGGG	804	-962	451	2014	1389	8	atcttGTGGAAAGGACGAAACACCgGACAAAGCTCACGCAGCCATGGTTTTAGAGCTAGAAGAGACGGAATTCCTAGGATCCCGTCTCTCTGTATGAGACCACTCTTTCCCACTATGTTAGGCTGAAAGGGgttttagagctaGAAAtagcaagttaaaataaggc
"ENSG00000237797.1";(3)	chr10	31995731	31995754	ACTATGTTAGGCTGAAAGGGAGG	585	chr10	31997783	31997806	GGTCAAACTATGAGACCCCATGG	804	-962	466	2029	1389	8	atcttGTGGAAAGGACGAAACACCgGGTCAAACTATGAGACCCCAGTTTTAGAGCTAGAAGAGACGGAATTCCTAGGATCCCGTCTCTCTGTATGAGACCACTCTTTCCCACTATGTTAGGCTGAAAGGGgttttagagctaGAAAtagcaagttaaaataaggc
"ENSG00000237797.1";(4)	chr10	31995731	31995754	ACTATGTTAGGCTGAAAGGGAGG	585	chr10	31997705	31997728	GAGACAACTGCTGATCCCCAAGGG	774	-962	388	1951	1359	8	atcttGTGGAAAGGACGAAACACCgGAGACAACTGCTGATCCCCAAGTTTTAGAGCTAGAAGAGACGGAATTCCTAGGATCCCGTCTCTCTGTATGAGACCACTCTTTCCCACTATGTTAGGCTGAAAGGGgttttagagctaGAAAtagcaagttaaaataaggc
"ENSG00000237797.1";(5)	chr10	31996133	31996156	CTCAAGTGTTGCATAACCAAGGG	459	chr10	31997462	31997485	GGTGTCGTGATGGAACCCGGGGG	839	-560	145	1306	1298	8	atcttGTGGAAAGGACGAAACACCgGGTGTCGTGATGGAACCCGGGTTTTAGAGCTAGAAGAGACGGAATTCCTAGGATCCCGTCTCTCTGTATGAGACCACTCTTTCCCCTCAAGTGTTGCATAACCAAgttttagagctaGAAAtagcaagttaaaataaggc
"ENSG00000237797.1";(6)	chr10	31995731	31995754	ACTATGTTAGGCTGAAAGGGAGG	585	chr10	31997461	31997484	GAGGTGTCGTGATGGAACCCGGGG	683	-962	144	1707	1268	8	atcttGTGGAAAGGACGAAACACCgGAGGTGTCGTGATGGAACCCGGTTTTAGAGCTAGAAGAGACGGAATTCCTAGGATCCCGTCTCTCTGTATGAGACCACTCTTTCCCACTATGTTAGGCTGAAAGGGgttttagagctaGAAAtagcaagttaaaataaggc
"ENSG00000237797.1";(7)	chr10	31996178	31996201	ATTTCTCAAACTAAGTGGGAGGG	427	chr10	31997462	31997485	GGTGTCGTGATGGAACCCGGGGG	839	-515	145	1261	1266	8	atcttGTGGAAAGGACGAAACACCgGGTGTCGTGATGGAACCCGGGTTTTAGAGCTAGAAGAGACGGAATTCCTAGGATCCCGTCTCTCTGTATGAGACCACTCTTTCCCATTTCTCAAACTAAGTGGGAgttttagagctaGAAAtagcaagttaaaataaggc
"ENSG00000237797.1";(8)	chr10	31996133	31996156	CTCAAGTGTTGCATAACCAAGGG	459	chr10	31997768	31997791	GACAAAGCTCACGCAGCCATGGGG	804	-560	451	1612	1263	8	atcttGTGGAAAGGACGAAACACCgGACAAAGCTCACGCAGCCATGGTTTTAGAGCTAGAAGAGACGGAATTCCTAGGATCCCGTCTCTCTGTATGAGACCACTCTTTCCCCTCAAGTGTTGCATAACCAAgttttagagctaGAAAtagcaagttaaaataaggc
"ENSG00000237797.1";(9)	chr10	31996133	31996156	CTCAAGTGTTGCATAACCAAGGG	459	chr10	31997783	31997806	GGTCAAACTATGAGACCCCATGG	804	-560	466	1627	1263	8	atcttGTGGAAAGGACGAAACACCgGGTCAAACTATGAGACCCCAGTTTTAGAGCTAGAAGAGACGGAATTCCTAGGATCCCGTCTCTCTGTATGAGACCACTCTTTCCCCTCAAGTGTTGCATAACCAAgttttagagctaGAAAtagcaagttaaaataaggc
"ENSG00000237797.1";(10)	chr10	31996052	31996075	ACCCAGCTTCCGGGTCCAGAGGG	416	chr10	31997462	31997485	GGTGTCGTGATGGAACCCGGGGG	839	-641	145	1387	1255	8	atcttGTGGAAAGGACGAAACACCgGGTGTCGTGATGGAACCCGGGTTTTAGAGCTAGAAGAGACGGAATTCCTAGGATCCCGTCTCTCTGTATGAGACCACTCTTTCCCACCCAGCTTCCGGGTCCAGAgttttagagctaGAAAtagcaagttaaaataaggc
"ENSG00000275142.1";(1)	chr20	19851510	19851533	GCATCTGGCTGCCTTCGTTTGGG	608	chr20	19852721	19852744	GTTACTATCACTAGGCATGGGGG	544	-502	85	1188	1152	8	atcttGTGGAAAGGACGAAACACCgGCATCTGGCTGCCTTCGTTTGTTTTAGAGCTAGAAGAGACGGAATTCCTAGGATCCCGTCTCTCTGTATGAGACCACTCTTTCCCGTTACTATCACTAGGCATGGgttttagagctaGAAAtagcaagttaaaataaggc
"ENSG00000275142.1";(2)	chr20	19851510	19851533	GCATCTGGCTGCCTTCGTTTGGG	608	chr20	19853107	19853130	ATGGTAGGAGGAAGTGAGCGAGG	509	-502	471	1574	1117	8	atcttGTGGAAAGGACGAAACACCgGCATCTGGCTGCCTTCGTTTGTTTTAGAGCTAGAAGAGACGGAATTCCTAGGATCCCGTCTCTCTGTATGAGACCACTCTTTCCCATGGTAGGAGGAAGTGAGCGgttttagagctaGAAAtagcaagttaaaataaggc
"ENSG00000275142.1";(3)	chr20	19851575	19851598	GACCGATAGTAACTACACAGTGG	0.56	chr20	19852721	19852744	GTTACTATCACTAGGCATGGGGG	544	-437	85	1123	1104	8	atcttGTGGAAAGGACGAAACACCgGACCGATAGTAACTACACAGGTTTTAGAGCTAGAAGAGACGGAATTCCTAGGATCCCGTCTCTCTGTATGAGACCACTCTTTCCCGTTACTATCACTAGGCATGGgttttagagctaGAAAtagcaagttaaaataaggc
"ENSG00000275142.1";(4)	chr20	19851575	19851598	GACCGATAGTAACTACACAGTGG	0.56	chr20	19853107	19853130	ATGGTAGGAGGAAGTGAGCGAGG	509	-437	471	1509	1069	8	atcttGTGGAAAGGACGAAACACCgGACCGATAGTAACTACACAGGTTTTAGAGCTAGAAGAGACGGAATTCCTAGGATCCCGTCTCTCTGTATGAGACCACTCTTTCCCATGGTAGGAGGAAGTGAGCGgttttagagctaGAAAtagcaagttaaaataaggc
"ENSG00000275142.1";(5)	chr20	19851692	19851715	AATGAGCCCTTGAATCAGCTAGG	508	chr20	19852721	19852744	GTTACTATCACTAGGCATGGGGG	544	-320	85	1006	1052	8	atcttGTGGAAAGGACGAAACACCgGTTACTATCACTAGGCATGGGTTTTAGAGCTAGAAGAGACGGAATTCCTAGGATCCCGTCTCTCTGTATGAGACCACTCTTTCCCAATGAGCCCTTGAATCAGCTgttttagagctaGAAAtagcaagttaaaataaggc
"ENSG00000275142.1";(6)	chr20	19851692	19851715	GAATGAGCCCTTGAATCAGCTAGG	508	chr20	19853107	19853130	ATGGTAGGAGGAAGTGAGCGAGG	509	-320	471	1392	1017	8	atcttGTGGAAAGGACGAAACACCgGAATGAGCCCTTGAATCAGCTGTTTTAGAGCTAGAAGAGACGGAATTCCTAGGATCCCGTCTCTCTGTATGAGACCACTCTTTCCCATGGTAGGAGGAAGTGAGCGgttttagagctaGAAAtagcaagttaaaataaggc
"ENSG00000275142.1";(7)	chr20	19851822	19851845	AGATCTGGACCAAGGCACATGGG	428	chr20	19852721	19852744	GTTACTATCACTAGGCATGGGGG	544	-190	85	876	972	8	atcttGTGGAAAGGACGAAACACCgGTTACTATCACTAGGCATGGGTTTTAGAGCTAGAAGAGACGGAATTCCTAGGATCCCGTCTCTCTGTATGAGACCACTCTTTCCCAGATCTGGACCAAGGCACATgttttagagctaGAAAtagcaagttaaaataaggc
"ENSG00000275142.1";(8)	chr20	19851831	19851854	CTTAGGATCCCCATGTGCCTTGG	412	chr20	19852721	19852744	GTTACTATCACTAGGCATGGGGG	544	-181	85	867	956	8	atcttGTGGAAAGGACGAAACACCgGTTACTATCACTAGGCATGGGTTTTAGAGCTAGAAGAGACGGAATTCCTAGGATCCCGTCTCTCTGTATGAGACCACTCTTTCCCCTTAGGATCCCCATGTGCCTgttttagagctaGAAAtagcaagttaaaataaggc
"ENSG00000275142.1";(9)	chr20	19851822	19851845	GAGATCTGGACCAAGGCACATGGG	428	chr20	19853107	19853130	ATGGTAGGAGGAAGTGAGCGAGG	509	-190	471	1262	937	8	atcttGTGGAAAGGACGAAACACCgGAGATCTGGACCAAGGCACATGTTTTAGAGCTAGAAGAGACGGAATTCCTAGGATCCCGTCTCTCTGTATGAGACCACTCTTTCCCATGGTAGGAGGAAGTGAGCGgttttagagctaGAAAtagcaagttaaaataaggc
"ENSG00000275142.1";(10)	chr20	19851831	19851854	GCTTAGGATCCCCATGTGCCTTGG	412	chr20	19853107	19853130	ATGGTAGGAGGAAGTGAGCGAGG	509	-181	471	1253	921	8	atcttGTGGAAAGGACGAAACACCgGCTTAGGATCCCCATGTGCCTGTTTTAGAGCTAGAAGAGACGGAATTCCTAGGATCCCGTCTCTCTGTATGAGACCACTCTTTCCCATGGTAGGAGGAAGTGAGCGgttttagagctaGAAAtagcaagttaaaataaggc
"ENSG00000262454.1";(1)	chr16	14395578	14395601	GACCGGGTCTGAATCTTCAGTGG	654	chr16	14396647	14396670	GAGGGGCGTGTGAAGCCGGGAGG	778	-44	401	1046	1432	8	atcttGTGGAAAGGACGAAACACCgGACCGGGTCTGAATCTTCAGGTTTTAGAGCTAGAAGAGACGGAATTCCTAGGATCCCGTCTCTCTGTATGAGACCACTCTTTCCCGAGGGGCGTGTGAAGCCGGGgttttagagctaGAAAtagcaagttaaaataaggc
"ENSG00000262454.1";(2)	chr16	14395276	14395299	GTTATTTTCTGGCCCGAAGCTGGG	0.65	chr16	14396647	14396670	GAGGGGCGTGTGAAGCCGGGAGG	778	-346	401	1348	1428	8	atcttGTGGAAAGGACGAAACACCgGTTATTTTCTGGCCCGAAGCTGTTTTAGAGCTAGAAGAGACGGAATTCCTAGGATCCCGTCTCTCTGTATGAGACCACTCTTTCCCGAGGGGCGTGTGAAGCCGGGgttttagagctaGAAAtagcaagttaaaataaggc
"ENSG00000262454.1";(3)	chr16	14394971	14394994	GGATTCTCTTTGCGAAAGAGGGG	576	chr16	14396647	14396670	GAGGGGCGTGTGAAGCCGGGAGG	778	-651	401	1653	1354	8	atcttGTGGAAAGGACGAAACACCgGGATTCTCTTTGCGAAAGAGGTTTTAGAGCTAGAAGAGACGGAATTCCTAGGATCCCGTCTCTCTGTATGAGACCACTCTTTCCCGAGGGGCGTGTGAAGCCGGGgttttagagctaGAAAtagcaagttaaaataaggc
"ENSG00000262454.1";(4)	chr16	14395207	14395230	GTCTCCAAGAGCCCTTAGCCCCGG	572	chr16	14396647	14396670	GAGGGGCGTGTGAAGCCGGGAGG	778	-415	401	1417	1.35	8	atcttGTGGAAAGGACGAAACACCgGTCTCCAAGAGCCCTTAGCCCGTTTTAGAGCTAGAAGAGACGGAATTCCTAGGATCCCGTCTCTCTGTATGAGACCACTCTTTCCCGAGGGGCGTGTGAAGCCGGGgttttagagctaGAAAtagcaagttaaaataaggc
"ENSG00000262454.1";(5)	chr16	14394845	14394868	GTGACCTGTGTTGGCCAACAGAGG	472	chr16	14396647	14396670	GAGGGGCGTGTGAAGCCGGGAGG	778	-777	401	1779	1.25	8	atcttGTGGAAAGGACGAAACACCgGTGACCTGTGTTGGCCAACAGGTTTTAGAGCTAGAAGAGACGGAATTCCTAGGATCCCGTCTCTCTGTATGAGACCACTCTTTCCCGAGGGGCGTGTGAAGCCGGGgttttagagctaGAAAtagcaagttaaaataaggc
"ENSG00000262454.1";(6)	chr16	14395578	14395601	GACCGGGTCTGAATCTTCAGTGG	654	chr16	14396243	14396266	CAGCCTTAAATCCTCCACCGTGG	473	-44	-3	642	1127	8	atcttGTGGAAAGGACGAAACACCgGACCGGGTCTGAATCTTCAGGTTTTAGAGCTAGAAGAGACGGAATTCCTAGGATCCCGTCTCTCTGTATGAGACCACTCTTTCCCCAGCCTTAAATCCTCCACCGgttttagagctaGAAAtagcaagttaaaataaggc
"ENSG00000262454.1";(7)	chr16	14395276	14395299	GTTATTTTCTGGCCCGAAGCTGGG	0.65	chr16	14396243	14396266	CAGCCTTAAATCCTCCACCGTGG	473	-346	-3	944	1123	8	atcttGTGGAAAGGACGAAACACCgGTTATTTTCTGGCCCGAAGCTGTTTTAGAGCTAGAAGAGACGGAATTCCTAGGATCCCGTCTCTCTGTATGAGACCACTCTTTCCCCAGCCTTAAATCCTCCACCGgttttagagctaGAAAtagcaagttaaaataaggc
"ENSG00000262454.1";(8)	chr16	14394971	14394994	GGATTCTCTTTGCGAAAGAGGGG	576	chr16	14396243	14396266	CAGCCTTAAATCCTCCACCGTGG	473	-651	-3	1249	1049	8	atcttGTGGAAAGGACGAAACACCgGGATTCTCTTTGCGAAAGAGGTTTTAGAGCTAGAAGAGACGGAATTCCTAGGATCCCGTCTCTCTGTATGAGACCACTCTTTCCCCAGCCTTAAATCCTCCACCGgttttagagctaGAAAtagcaagttaaaataaggc
"ENSG00000262454.1";(9)	chr16	14395207	14395230	GTCTCCAAGAGCCCTTAGCCCCGG	572	chr16	14396243	14396266	CAGCCTTAAATCCTCCACCGTGG	473	-415	-3	1013	1045	8	atcttGTGGAAAGGACGAAACACCgGTCTCCAAGAGCCCTTAGCCCGTTTTAGAGCTAGAAGAGACGGAATTCCTAGGATCCCGTCTCTCTGTATGAGACCACTCTTTCCCCAGCCTTAAATCCTCCACCGgttttagagctaGAAAtagcaagttaaaataaggc
"ENSG00000262454.1";(10)	chr16	14394845	14394868	GTGACCTGTGTTGGCCAACAGAGG	472	chr16	14396243	14396266	CAGCCTTAAATCCTCCACCGTGG	473	-777	-3	1375	945	8	atcttGTGGAAAGGACGAAACACCgGTGACCTGTGTTGGCCAACAGGTTTTAGAGCTAGAAGAGACGGAATTCCTAGGATCCCGTCTCTCTGTATGAGACCACTCTTTCCCCAGCCTTAAATCCTCCACCGgttttagagctaGAAAtagcaagttaaaataaggc
"ENSG00000234944.1";(1)	chr10	43365586	43365609	GTGGACCTAGACCTGCCCCGTGG	888	chr10	43367350	43367373	AGAGCTGTACTCAATCCCGGGGG	942	-860	280	1741	1.83	8	atcttGTGGAAAGGACGAAACACCgGTGGACCTAGACCTGCCCCGGTTTTAGAGCTAGAAGAGACGGAATTCCTAGGATCCCGTCTCTCTGTATGAGACCACTCTTTCCCAGAGCTGTACTCAATCCCGGgttttagagctaGAAAtagcaagttaaaataaggc
"ENSG00000234944.1";(2)	chr10	43366391	43366414	GAGGACTCCGAAGCTCCCATGGG	767	chr10	43367350	43367373	AGAGCTGTACTCAATCCCGGGGG	942	-55	280	936	1709	8	atcttGTGGAAAGGACGAAACACCgGAGGACTCCGAAGCTCCCATGTTTTAGAGCTAGAAGAGACGGAATTCCTAGGATCCCGTCTCTCTGTATGAGACCACTCTTTCCCAGAGCTGTACTCAATCCCGGgttttagagctaGAAAtagcaagttaaaataaggc
"ENSG00000234944.1";(3)	chr10	43365796	43365819	GGTGGAGGAAAACGTGAACAGGG	758	chr10	43367350	43367373	AGAGCTGTACTCAATCCCGGGGG	942	-650	280	1531	1.7	8	atcttGTGGAAAGGACGAAACACCgGGTGGAGGAAAACGTGAACAGTTTTAGAGCTAGAAGAGACGGAATTCCTAGGATCCCGTCTCTCTGTATGAGACCACTCTTTCCCAGAGCTGTACTCAATCCCGGgttttagagctaGAAAtagcaagttaaaataaggc
"ENSG00000234944.1";(4)	chr10	43365586	43365609	GTGGACCTAGACCTGCCCCGTGG	888	chr10	43367349	43367372	GAGAGCTGTACTCAATCCCGGGG	704	-860	279	1740	1592	8	atcttGTGGAAAGGACGAAACACCgGTGGACCTAGACCTGCCCCGGTTTTAGAGCTAGAAGAGACGGAATTCCTAGGATCCCGTCTCTCTGTATGAGACCACTCTTTCCCGAGAGCTGTACTCAATCCCGgttttagagctaGAAAtagcaagttaaaataaggc
"ENSG00000234944.1";(5)	chr10	43365586	43365609	GTGGACCTAGACCTGCCCCGTGG	888	chr10	43367411	43367434	CCACTGACTCCAGTGCAGGTCGG	635	-860	341	1802	1523	8	atcttGTGGAAAGGACGAAACACCgGTGGACCTAGACCTGCCCCGGTTTTAGAGCTAGAAGAGACGGAATTCCTAGGATCCCGTCTCTCTGTATGAGACCACTCTTTCCCCCACTGACTCCAGTGCAGGTgttttagagctaGAAAtagcaagttaaaataaggc
"ENSG00000234944.1";(6)	chr10	43366391	43366414	GAGGACTCCGAAGCTCCCATGGG	767	chr10	43367349	43367372	GAGAGCTGTACTCAATCCCGGGG	704	-55	279	935	1471	8	atcttGTGGAAAGGACGAAACACCgGAGGACTCCGAAGCTCCCATGTTTTAGAGCTAGAAGAGACGGAATTCCTAGGATCCCGTCTCTCTGTATGAGACCACTCTTTCCCGAGAGCTGTACTCAATCCCGgttttagagctaGAAAtagcaagttaaaataaggc
"ENSG00000234944.1";(7)	chr10	43365796	43365819	GGTGGAGGAAAACGTGAACAGGG	758	chr10	43367349	43367372	GAGAGCTGTACTCAATCCCGGGG	704	-650	279	1530	1462	8	atcttGTGGAAAGGACGAAACACCgGGTGGAGGAAAACGTGAACAGTTTTAGAGCTAGAAGAGACGGAATTCCTAGGATCCCGTCTCTCTGTATGAGACCACTCTTTCCCGAGAGCTGTACTCAATCCCGgttttagagctaGAAAtagcaagttaaaataaggc
"ENSG00000234944.1";(8)	chr10	43366307	43366330	GCGAGATGCTGAGCCCCTGAGAGG	481	chr10	43367350	43367373	AGAGCTGTACTCAATCCCGGGGG	942	-139	280	1020	1423	8	atcttGTGGAAAGGACGAAACACCgGCGAGATGCTGAGCCCCTGAGGTTTTAGAGCTAGAAGAGACGGAATTCCTAGGATCCCGTCTCTCTGTATGAGACCACTCTTTCCCAGAGCTGTACTCAATCCCGGgttttagagctaGAAAtagcaagttaaaataaggc
"ENSG00000234944.1";(9)	chr10	43366391	43366414	GAGGACTCCGAAGCTCCCATGGG	767	chr10	43367411	43367434	CCACTGACTCCAGTGCAGGTCGG	635	-55	341	997	1402	8	atcttGTGGAAAGGACGAAACACCgGAGGACTCCGAAGCTCCCATGTTTTAGAGCTAGAAGAGACGGAATTCCTAGGATCCCGTCTCTCTGTATGAGACCACTCTTTCCCCCACTGACTCCAGTGCAGGTgttttagagctaGAAAtagcaagttaaaataaggc
"ENSG00000234944.1";(10)	chr10	43365796	43365819	GGTGGAGGAAAACGTGAACAGGG	758	chr10	43367411	43367434	CCACTGACTCCAGTGCAGGTCGG	635	-650	341	1592	1393	8	atcttGTGGAAAGGACGAAACACCgGGTGGAGGAAAACGTGAACAGTTTTAGAGCTAGAAGAGACGGAATTCCTAGGATCCCGTCTCTCTGTATGAGACCACTCTTTCCCCCACTGACTCCAGTGCAGGTgttttagagctaGAAAtagcaagttaaaataaggc
"ENSG00000218510.3";(1)	chr1	22350557	22350580	GAATGCTTCAGAAAACAGCAGGGG	907	chr1	22351993	22352016	CATGACTTCCGGTTCCCGCGCGG	919	-601	211	1413	1826	8	atcttGTGGAAAGGACGAAACACCgGAATGCTTCAGAAAACAGCAGGTTTTAGAGCTAGAAGAGACGGAATTCCTAGGATCCCGTCTCTCTGTATGAGACCACTCTTTCCCCATGACTTCCGGTTCCCGCGgttttagagctaGAAAtagcaagttaaaataaggc
"ENSG00000218510.3";(2)	chr1	22350557	22350580	GAATGCTTCAGAAAACAGCAGGGG	907	chr1	22351843	22351866	AATGTATCCAAAACTCCGCACGG	905	-601	61	1263	1812	8	atcttGTGGAAAGGACGAAACACCgGAATGCTTCAGAAAACAGCAGGTTTTAGAGCTAGAAGAGACGGAATTCCTAGGATCCCGTCTCTCTGTATGAGACCACTCTTTCCCAATGTATCCAAAACTCCGCAgttttagagctaGAAAtagcaagttaaaataaggc
"ENSG00000218510.3";(3)	chr1	22350557	22350580	GAATGCTTCAGAAAACAGCAGGGG	907	chr1	22351968	22351991	CCCTCCTCTTAACTTCCGGGCGG	781	-601	186	1388	1688	8	atcttGTGGAAAGGACGAAACACCgGAATGCTTCAGAAAACAGCAGGTTTTAGAGCTAGAAGAGACGGAATTCCTAGGATCCCGTCTCTCTGTATGAGACCACTCTTTCCCCCCTCCTCTTAACTTCCGGGgttttagagctaGAAAtagcaagttaaaataaggc
"ENSG00000218510.3";(4)	chr1	22350557	22350580	GAATGCTTCAGAAAACAGCAGGGG	907	chr1	22351907	22351930	CATGAAGCTGCGTAGTACCGCGG	779	-601	125	1327	1686	8	atcttGTGGAAAGGACGAAACACCgGAATGCTTCAGAAAACAGCAGGTTTTAGAGCTAGAAGAGACGGAATTCCTAGGATCCCGTCTCTCTGTATGAGACCACTCTTTCCCCATGAAGCTGCGTAGTACCGgttttagagctaGAAAtagcaagttaaaataaggc
"ENSG00000218510.3";(5)	chr1	22350520	22350543	GAGTTGCTCTGGGACTCAAGCGG	718	chr1	22351993	22352016	CATGACTTCCGGTTCCCGCGCGG	919	-638	211	1450	1637	8	atcttGTGGAAAGGACGAAACACCgGAGTTGCTCTGGGACTCAAGGTTTTAGAGCTAGAAGAGACGGAATTCCTAGGATCCCGTCTCTCTGTATGAGACCACTCTTTCCCCATGACTTCCGGTTCCCGCGgttttagagctaGAAAtagcaagttaaaataaggc
"ENSG00000218510.3";(6)	chr1	22350520	22350543	GAGTTGCTCTGGGACTCAAGCGG	718	chr1	22351843	22351866	AATGTATCCAAAACTCCGCACGG	905	-638	61	1300	1623	8	atcttGTGGAAAGGACGAAACACCgGAGTTGCTCTGGGACTCAAGGTTTTAGAGCTAGAAGAGACGGAATTCCTAGGATCCCGTCTCTCTGTATGAGACCACTCTTTCCCAATGTATCCAAAACTCCGCAgttttagagctaGAAAtagcaagttaaaataaggc
"ENSG00000218510.3";(7)	chr1	22350557	22350580	GAATGCTTCAGAAAACAGCAGGGG	907	chr1	22352008	22352031	CCGAGCTTTGGAGCGCCGCGCGG	646	-601	226	1428	1553	8	atcttGTGGAAAGGACGAAACACCgGAATGCTTCAGAAAACAGCAGGTTTTAGAGCTAGAAGAGACGGAATTCCTAGGATCCCGTCTCTCTGTATGAGACCACTCTTTCCCCCGAGCTTTGGAGCGCCGCGgttttagagctaGAAAtagcaagttaaaataaggc
"ENSG00000218510.3";(8)	chr1	22350995	22351018	GCCCCGATCTTAACCCTGAAGGG	622	chr1	22351993	22352016	CATGACTTCCGGTTCCCGCGCGG	919	-163	211	975	1541	8	atcttGTGGAAAGGACGAAACACCgGCCCCGATCTTAACCCTGAAGTTTTAGAGCTAGAAGAGACGGAATTCCTAGGATCCCGTCTCTCTGTATGAGACCACTCTTTCCCCATGACTTCCGGTTCCCGCGgttttagagctaGAAAtagcaagttaaaataaggc
"ENSG00000218510.3";(9)	chr1	22350995	22351018	GCCCCGATCTTAACCCTGAAGGG	622	chr1	22351843	22351866	AATGTATCCAAAACTCCGCACGG	905	-163	61	825	1527	8	atcttGTGGAAAGGACGAAACACCgGCCCCGATCTTAACCCTGAAGTTTTAGAGCTAGAAGAGACGGAATTCCTAGGATCCCGTCTCTCTGTATGAGACCACTCTTTCCCAATGTATCCAAAACTCCGCAgttttagagctaGAAAtagcaagttaaaataaggc
"ENSG00000218510.3";(10)	chr1	22350520	22350543	GAGTTGCTCTGGGACTCAAGCGG	718	chr1	22351968	22351991	CCCTCCTCTTAACTTCCGGGCGG	781	-638	186	1425	1499	8	atcttGTGGAAAGGACGAAACACCgGAGTTGCTCTGGGACTCAAGGTTTTAGAGCTAGAAGAGACGGAATTCCTAGGATCCCGTCTCTCTGTATGAGACCACTCTTTCCCCCCTCCTCTTAACTTCCGGGgttttagagctaGAAAtagcaagttaaaataaggc
"ENSG00000235994.4";(1)	chr6	168380337	168380360	GGGCTCTAGCCCAAGAACAGCGG	561	chr6	168381021	168381044	GTGACACTAAGAAGAGCCCTCGG	0.62	-496	-436	661	1181	8	atcttGTGGAAAGGACGAAACACCgGTGACACTAAGAAGAGCCCTGTTTTAGAGCTAGAAGAGACGGAATTCCTAGGATCCCGTCTCTCTGTATGAGACCACTCTTTCCCGGGCTCTAGCCCAAGAACAGgttttagagctaGAAAtagcaagttaaaataaggc
"ENSG00000235994.4";(2)	chr6	168380337	168380360	GGGCTCTAGCCCAAGAACAGCGG	561	chr6	168381505	168381528	GTTAAGCTATCTACCTCATGCGG	604	-496	48	1145	1165	8	atcttGTGGAAAGGACGAAACACCgGTTAAGCTATCTACCTCATGGTTTTAGAGCTAGAAGAGACGGAATTCCTAGGATCCCGTCTCTCTGTATGAGACCACTCTTTCCCGGGCTCTAGCCCAAGAACAGgttttagagctaGAAAtagcaagttaaaataaggc
"ENSG00000235994.4";(3)	chr6	168380337	168380360	GGGCTCTAGCCCAAGAACAGCGG	561	chr6	168381888	168381911	GATTTGACTCTGACTAGCAGGAGG	561	-496	431	1528	1122	8	atcttGTGGAAAGGACGAAACACCgGATTTGACTCTGACTAGCAGGGTTTTAGAGCTAGAAGAGACGGAATTCCTAGGATCCCGTCTCTCTGTATGAGACCACTCTTTCCCGGGCTCTAGCCCAAGAACAGgttttagagctaGAAAtagcaagttaaaataaggc
"ENSG00000235994.4";(4)	chr6	168380202	168380225	GGTGAGATAAGGGGACCCTCGGG	435	chr6	168381021	168381044	GTGACACTAAGAAGAGCCCTCGG	0.62	-631	-436	796	1055	8	atcttGTGGAAAGGACGAAACACCgGTGACACTAAGAAGAGCCCTGTTTTAGAGCTAGAAGAGACGGAATTCCTAGGATCCCGTCTCTCTGTATGAGACCACTCTTTCCCGGTGAGATAAGGGGACCCTCgttttagagctaGAAAtagcaagttaaaataaggc
"ENSG00000235994.4";(5)	chr6	168380337	168380360	GGGCTCTAGCCCAAGAACAGCGG	561	chr6	168380993	168381016	GTTCTCTCTAGCAACCTAGCAGGG	481	-496	-464	633	1042	8	atcttGTGGAAAGGACGAAACACCgGTTCTCTCTAGCAACCTAGCAGTTTTAGAGCTAGAAGAGACGGAATTCCTAGGATCCCGTCTCTCTGTATGAGACCACTCTTTCCCGGGCTCTAGCCCAAGAACAGgttttagagctaGAAAtagcaagttaaaataaggc
"ENSG00000235994.4";(6)	chr6	168380211	168380234	GTCCCTCCTGGTGAGATAAGGGG	419	chr6	168381021	168381044	GTGACACTAAGAAGAGCCCTCGG	0.62	-622	-436	787	1039	8	atcttGTGGAAAGGACGAAACACCgGTGACACTAAGAAGAGCCCTGTTTTAGAGCTAGAAGAGACGGAATTCCTAGGATCCCGTCTCTCTGTATGAGACCACTCTTTCCCGTCCCTCCTGGTGAGATAAGgttttagagctaGAAAtagcaagttaaaataaggc
"ENSG00000235994.4";(7)	chr6	168380202	168380225	GGTGAGATAAGGGGACCCTCGGG	435	chr6	168381505	168381528	GTTAAGCTATCTACCTCATGCGG	604	-631	48	1280	1039	8	atcttGTGGAAAGGACGAAACACCgGTTAAGCTATCTACCTCATGGTTTTAGAGCTAGAAGAGACGGAATTCCTAGGATCCCGTCTCTCTGTATGAGACCACTCTTTCCCGGTGAGATAAGGGGACCCTCgttttagagctaGAAAtagcaagttaaaataaggc
"ENSG00000235994.4";(8)	chr6	168380084	168380107	CTAAGAATAATGATCATCTGTGG	411	chr6	168381021	168381044	GTGACACTAAGAAGAGCCCTCGG	0.62	-749	-436	914	1031	8	atcttGTGGAAAGGACGAAACACCgGTGACACTAAGAAGAGCCCTGTTTTAGAGCTAGAAGAGACGGAATTCCTAGGATCCCGTCTCTCTGTATGAGACCACTCTTTCCCCTAAGAATAATGATCATCTGgttttagagctaGAAAtagcaagttaaaataaggc
"ENSG00000235994.4";(9)	chr6	168380211	168380234	GTCCCTCCTGGTGAGATAAGGGG	419	chr6	168381505	168381528	GTTAAGCTATCTACCTCATGCGG	604	-622	48	1271	1023	8	atcttGTGGAAAGGACGAAACACCgGTTAAGCTATCTACCTCATGGTTTTAGAGCTAGAAGAGACGGAATTCCTAGGATCCCGTCTCTCTGTATGAGACCACTCTTTCCCGTCCCTCCTGGTGAGATAAGgttttagagctaGAAAtagcaagttaaaataaggc
"ENSG00000235994.4";(10)	chr6	168380084	168380107	CTAAGAATAATGATCATCTGTGG	411	chr6	168381505	168381528	GTTAAGCTATCTACCTCATGCGG	604	-749	48	1398	1015	8	atcttGTGGAAAGGACGAAACACCgGTTAAGCTATCTACCTCATGGTTTTAGAGCTAGAAGAGACGGAATTCCTAGGATCCCGTCTCTCTGTATGAGACCACTCTTTCCCCTAAGAATAATGATCATCTGgttttagagctaGAAAtagcaagttaaaataaggc
"ENSG00000225331.1";(1)	chr21	45579702	45579725	CTTACCCGATTGTTGCAGGAGGG	566	chr21	45580671	45580694	GCAGCTTCACTTCAAATCGGGGG	806	-634	-289	946	1372	8	atcttGTGGAAAGGACGAAACACCgGCAGCTTCACTTCAAATCGGGTTTTAGAGCTAGAAGAGACGGAATTCCTAGGATCCCGTCTCTCTGTATGAGACCACTCTTTCCCCTTACCCGATTGTTGCAGGAgttttagagctaGAAAtagcaagttaaaataaggc
"ENSG00000225331.1";(2)	chr21	45579702	45579725	CTTACCCGATTGTTGCAGGAGGG	566	chr21	45580608	45580631	GTGACATTGTGGACTTGGCCAGGG	786	-634	-352	883	1352	8	atcttGTGGAAAGGACGAAACACCgGTGACATTGTGGACTTGGCCAGTTTTAGAGCTAGAAGAGACGGAATTCCTAGGATCCCGTCTCTCTGTATGAGACCACTCTTTCCCCTTACCCGATTGTTGCAGGAgttttagagctaGAAAtagcaagttaaaataaggc
"ENSG00000225331.1";(3)	chr21	45579487	45579510	GTCCCCTGCCTACCCAGCCAGGG	503	chr21	45580671	45580694	GCAGCTTCACTTCAAATCGGGGG	806	-849	-289	1161	1309	8	atcttGTGGAAAGGACGAAACACCgGCAGCTTCACTTCAAATCGGGTTTTAGAGCTAGAAGAGACGGAATTCCTAGGATCCCGTCTCTCTGTATGAGACCACTCTTTCCCGTCCCCTGCCTACCCAGCCAgttttagagctaGAAAtagcaagttaaaataaggc
"ENSG00000225331.1";(4)	chr21	45579487	45579510	GTCCCCTGCCTACCCAGCCAGGG	503	chr21	45580608	45580631	TGACATTGTGGACTTGGCCAGGG	786	-849	-352	1098	1289	8	atcttGTGGAAAGGACGAAACACCgGTCCCCTGCCTACCCAGCCAGTTTTAGAGCTAGAAGAGACGGAATTCCTAGGATCCCGTCTCTCTGTATGAGACCACTCTTTCCCTGACATTGTGGACTTGGCCAgttttagagctaGAAAtagcaagttaaaataaggc
"ENSG00000225331.1";(5)	chr21	45579702	45579725	CTTACCCGATTGTTGCAGGAGGG	566	chr21	45580643	45580666	GGGCTGAGCCCGAAGCAGGAGGG	712	-634	-317	918	1278	8	atcttGTGGAAAGGACGAAACACCgGGGCTGAGCCCGAAGCAGGAGTTTTAGAGCTAGAAGAGACGGAATTCCTAGGATCCCGTCTCTCTGTATGAGACCACTCTTTCCCCTTACCCGATTGTTGCAGGAgttttagagctaGAAAtagcaagttaaaataaggc
"ENSG00000225331.1";(6)	chr21	45579702	45579725	CTTACCCGATTGTTGCAGGAGGG	566	chr21	45581252	45581275	GAGAAATGACAGAGATTCAAGGG	675	-634	292	1527	1241	8	atcttGTGGAAAGGACGAAACACCgGAGAAATGACAGAGATTCAAGTTTTAGAGCTAGAAGAGACGGAATTCCTAGGATCCCGTCTCTCTGTATGAGACCACTCTTTCCCCTTACCCGATTGTTGCAGGAgttttagagctaGAAAtagcaagttaaaataaggc
"ENSG00000225331.1";(7)	chr21	45579487	45579510	GTCCCCTGCCTACCCAGCCAGGG	503	chr21	45580643	45580666	GGGCTGAGCCCGAAGCAGGAGGG	712	-849	-317	1133	1215	8	atcttGTGGAAAGGACGAAACACCgGGGCTGAGCCCGAAGCAGGAGTTTTAGAGCTAGAAGAGACGGAATTCCTAGGATCCCGTCTCTCTGTATGAGACCACTCTTTCCCGTCCCCTGCCTACCCAGCCAgttttagagctaGAAAtagcaagttaaaataaggc
"ENSG00000225331.1";(8)	chr21	45579702	45579725	CTTACCCGATTGTTGCAGGAGGG	566	chr21	45581100	45581123	GCCACTGGAGAAAGTATCACACGG	644	-634	140	1375	1.21	8	atcttGTGGAAAGGACGAAACACCgGCCACTGGAGAAAGTATCACAGTTTTAGAGCTAGAAGAGACGGAATTCCTAGGATCCCGTCTCTCTGTATGAGACCACTCTTTCCCCTTACCCGATTGTTGCAGGAgttttagagctaGAAAtagcaagttaaaataaggc
"ENSG00000225331.1";(9)	chr21	45579487	45579510	GTCCCCTGCCTACCCAGCCAGGG	503	chr21	45581252	45581275	GAGAAATGACAGAGATTCAAGGG	675	-849	292	1742	1178	8	atcttGTGGAAAGGACGAAACACCgGAGAAATGACAGAGATTCAAGTTTTAGAGCTAGAAGAGACGGAATTCCTAGGATCCCGTCTCTCTGTATGAGACCACTCTTTCCCGTCCCCTGCCTACCCAGCCAgttttagagctaGAAAtagcaagttaaaataaggc
"ENSG00000225331.1";(10)	chr21	45579487	45579510	GTCCCCTGCCTACCCAGCCAGGG	503	chr21	45581100	45581123	CCACTGGAGAAAGTATCACACGG	644	-849	140	1590	1147	8	atcttGTGGAAAGGACGAAACACCgGTCCCCTGCCTACCCAGCCAGTTTTAGAGCTAGAAGAGACGGAATTCCTAGGATCCCGTCTCTCTGTATGAGACCACTCTTTCCCCCACTGGAGAAAGTATCACAgttttagagctaGAAAtagcaagttaaaataaggc
"ENSG00000224596.3";(1)	chr10	80827386	80827409	TCTTCCATACCCCTTCCTCGAGG	823	chr10	80829080	80829103	GTTGCACCCCGAGAGTCCCCGGGG	881	-643	427	1671	1704	8	atcttGTGGAAAGGACGAAACACCgGTTGCACCCCGAGAGTCCCCGGTTTTAGAGCTAGAAGAGACGGAATTCCTAGGATCCCGTCTCTCTGTATGAGACCACTCTTTCCCTCTTCCATACCCCTTCCTCGgttttagagctaGAAAtagcaagttaaaataaggc
"ENSG00000224596.3";(2)	chr10	80827386	80827409	TCTTCCATACCCCTTCCTCGAGG	823	chr10	80829065	80829088	GGGCTACCTCCCGCTCCCCGGGG	751	-643	412	1656	1574	8	atcttGTGGAAAGGACGAAACACCgGGGCTACCTCCCGCTCCCCGGTTTTAGAGCTAGAAGAGACGGAATTCCTAGGATCCCGTCTCTCTGTATGAGACCACTCTTTCCCTCTTCCATACCCCTTCCTCGgttttagagctaGAAAtagcaagttaaaataaggc
"ENSG00000224596.3";(3)	chr10	80827451	80827474	CGTGAGGATTTAGTGCCCAGGGG	0.65	chr10	80829080	80829103	GTTGCACCCCGAGAGTCCCCGGGG	881	-578	427	1606	1531	8	atcttGTGGAAAGGACGAAACACCgGTTGCACCCCGAGAGTCCCCGGTTTTAGAGCTAGAAGAGACGGAATTCCTAGGATCCCGTCTCTCTGTATGAGACCACTCTTTCCCCGTGAGGATTTAGTGCCCAGgttttagagctaGAAAtagcaagttaaaataaggc
"ENSG00000224596.3";(4)	chr10	80827386	80827409	TCTTCCATACCCCTTCCTCGAGG	823	chr10	80828918	80828941	GCGAGGGCGCCGAGATCCGCTCGG	617	-643	265	1509	1.44	8	atcttGTGGAAAGGACGAAACACCgGCGAGGGCGCCGAGATCCGCTGTTTTAGAGCTAGAAGAGACGGAATTCCTAGGATCCCGTCTCTCTGTATGAGACCACTCTTTCCCTCTTCCATACCCCTTCCTCGgttttagagctaGAAAtagcaagttaaaataaggc
"ENSG00000224596.3";(5)	chr10	80827451	80827474	CGTGAGGATTTAGTGCCCAGGGG	0.65	chr10	80829065	80829088	GGGCTACCTCCCGCTCCCCGGGG	751	-578	412	1591	1401	8	atcttGTGGAAAGGACGAAACACCgGGGCTACCTCCCGCTCCCCGGTTTTAGAGCTAGAAGAGACGGAATTCCTAGGATCCCGTCTCTCTGTATGAGACCACTCTTTCCCCGTGAGGATTTAGTGCCCAGgttttagagctaGAAAtagcaagttaaaataaggc
"ENSG00000224596.3";(6)	chr10	80827386	80827409	TCTTCCATACCCCTTCCTCGAGG	823	chr10	80828202	80828225	GGCGGGGGCGTGCCAGCGCGGGG	563	-643	-451	793	1386	8	atcttGTGGAAAGGACGAAACACCgGGCGGGGGCGTGCCAGCGCGGTTTTAGAGCTAGAAGAGACGGAATTCCTAGGATCCCGTCTCTCTGTATGAGACCACTCTTTCCCTCTTCCATACCCCTTCCTCGgttttagagctaGAAAtagcaagttaaaataaggc
"ENSG00000224596.3";(7)	chr10	80827386	80827409	TCTTCCATACCCCTTCCTCGAGG	823	chr10	80828299	80828322	GCCCCAGTAAGTTTGGAGAGGGG	531	-643	-354	890	1354	8	atcttGTGGAAAGGACGAAACACCgGCCCCAGTAAGTTTGGAGAGGTTTTAGAGCTAGAAGAGACGGAATTCCTAGGATCCCGTCTCTCTGTATGAGACCACTCTTTCCCTCTTCCATACCCCTTCCTCGgttttagagctaGAAAtagcaagttaaaataaggc
"ENSG00000224596.3";(8)	chr10	80827167	80827190	TCGCCTCGCCTCCGACACGGTGG	454	chr10	80829080	80829103	GTTGCACCCCGAGAGTCCCCGGGG	881	-862	427	1890	1335	8	atcttGTGGAAAGGACGAAACACCgGTTGCACCCCGAGAGTCCCCGGTTTTAGAGCTAGAAGAGACGGAATTCCTAGGATCCCGTCTCTCTGTATGAGACCACTCTTTCCCTCGCCTCGCCTCCGACACGGgttttagagctaGAAAtagcaagttaaaataaggc
"ENSG00000224596.3";(9)	chr10	80827451	80827474	CGTGAGGATTTAGTGCCCAGGGG	0.65	chr10	80828918	80828941	GCGAGGGCGCCGAGATCCGCTCGG	617	-578	265	1444	1267	8	atcttGTGGAAAGGACGAAACACCgGCGAGGGCGCCGAGATCCGCTGTTTTAGAGCTAGAAGAGACGGAATTCCTAGGATCCCGTCTCTCTGTATGAGACCACTCTTTCCCCGTGAGGATTTAGTGCCCAGgttttagagctaGAAAtagcaagttaaaataaggc
"ENSG00000224596.3";(10)	chr10	80827451	80827474	CGTGAGGATTTAGTGCCCAGGGG	0.65	chr10	80828202	80828225	GGCGGGGGCGTGCCAGCGCGGGG	563	-578	-451	728	1213	8	atcttGTGGAAAGGACGAAACACCgGGCGGGGGCGTGCCAGCGCGGTTTTAGAGCTAGAAGAGACGGAATTCCTAGGATCCCGTCTCTCTGTATGAGACCACTCTTTCCCCGTGAGGATTTAGTGCCCAGgttttagagctaGAAAtagcaagttaaaataaggc
"ENSG00000269877.1";(1)	chr19	54290994	54291017	GCAGGTTGAGTCTTCTCAAGCGG	849	chr19	54291925	54291948	GAGTGATGGCAGATCCTCGCGAGG	626	-806	-499	908	1475	8	atcttGTGGAAAGGACGAAACACCgGAGTGATGGCAGATCCTCGCGGTTTTAGAGCTAGAAGAGACGGAATTCCTAGGATCCCGTCTCTCTGTATGAGACCACTCTTTCCCGCAGGTTGAGTCTTCTCAAGgttttagagctaGAAAtagcaagttaaaataaggc
"ENSG00000269877.1";(2)	chr19	54290996	54291019	GCTTGAGAAGACTCAACCTGCGG	816	chr19	54291925	54291948	GAGTGATGGCAGATCCTCGCGAGG	626	-804	-499	906	1442	8	atcttGTGGAAAGGACGAAACACCgGAGTGATGGCAGATCCTCGCGGTTTTAGAGCTAGAAGAGACGGAATTCCTAGGATCCCGTCTCTCTGTATGAGACCACTCTTTCCCGCTTGAGAAGACTCAACCTGgttttagagctaGAAAtagcaagttaaaataaggc
"ENSG00000269877.1";(3)	chr19	54290994	54291017	GCAGGTTGAGTCTTCTCAAGCGG	849	chr19	54292573	54292596	GCATAACTCTAAGTTCTAGCAGG	515	-806	149	1556	1364	8	atcttGTGGAAAGGACGAAACACCgGCATAACTCTAAGTTCTAGCGTTTTAGAGCTAGAAGAGACGGAATTCCTAGGATCCCGTCTCTCTGTATGAGACCACTCTTTCCCGCAGGTTGAGTCTTCTCAAGgttttagagctaGAAAtagcaagttaaaataaggc
"ENSG00000269877.1";(4)	chr19	54290996	54291019	GCTTGAGAAGACTCAACCTGCGG	816	chr19	54292573	54292596	GCATAACTCTAAGTTCTAGCAGG	515	-804	149	1554	1331	8	atcttGTGGAAAGGACGAAACACCgGCATAACTCTAAGTTCTAGCGTTTTAGAGCTAGAAGAGACGGAATTCCTAGGATCCCGTCTCTCTGTATGAGACCACTCTTTCCCGCTTGAGAAGACTCAACCTGgttttagagctaGAAAtagcaagttaaaataaggc
"ENSG00000269877.1";(5)	chr19	54290917	54290940	TTTGAGTGCCACAGGCTGAGGGG	517	chr19	54291925	54291948	GAGTGATGGCAGATCCTCGCGAGG	626	-883	-499	985	1143	8	atcttGTGGAAAGGACGAAACACCgGAGTGATGGCAGATCCTCGCGGTTTTAGAGCTAGAAGAGACGGAATTCCTAGGATCCCGTCTCTCTGTATGAGACCACTCTTTCCCTTTGAGTGCCACAGGCTGAGgttttagagctaGAAAtagcaagttaaaataaggc
"ENSG00000269877.1";(6)	chr19	54291217	54291240	GCCCATATCAACGGATGCCGTGG	502	chr19	54291925	54291948	GAGTGATGGCAGATCCTCGCGAGG	626	-583	-499	685	1128	8	atcttGTGGAAAGGACGAAACACCgGAGTGATGGCAGATCCTCGCGGTTTTAGAGCTAGAAGAGACGGAATTCCTAGGATCCCGTCTCTCTGTATGAGACCACTCTTTCCCGCCCATATCAACGGATGCCGgttttagagctaGAAAtagcaagttaaaataaggc
"ENSG00000269877.1";(7)	chr19	54291071	54291094	CGAGGAAACGGCCATAGGCAGGG	493	chr19	54291925	54291948	GAGTGATGGCAGATCCTCGCGAGG	626	-729	-499	831	1119	8	atcttGTGGAAAGGACGAAACACCgGAGTGATGGCAGATCCTCGCGGTTTTAGAGCTAGAAGAGACGGAATTCCTAGGATCCCGTCTCTCTGTATGAGACCACTCTTTCCCCGAGGAAACGGCCATAGGCAgttttagagctaGAAAtagcaagttaaaataaggc
"ENSG00000269877.1";(8)	chr19	54290917	54290940	TTTGAGTGCCACAGGCTGAGGGG	517	chr19	54292573	54292596	GCATAACTCTAAGTTCTAGCAGG	515	-883	149	1633	1032	8	atcttGTGGAAAGGACGAAACACCgGCATAACTCTAAGTTCTAGCGTTTTAGAGCTAGAAGAGACGGAATTCCTAGGATCCCGTCTCTCTGTATGAGACCACTCTTTCCCTTTGAGTGCCACAGGCTGAGgttttagagctaGAAAtagcaagttaaaataaggc
"ENSG00000269877.1";(9)	chr19	54291217	54291240	GCCCATATCAACGGATGCCGTGG	502	chr19	54292573	54292596	GCATAACTCTAAGTTCTAGCAGG	515	-583	149	1333	1017	8	atcttGTGGAAAGGACGAAACACCgGCATAACTCTAAGTTCTAGCGTTTTAGAGCTAGAAGAGACGGAATTCCTAGGATCCCGTCTCTCTGTATGAGACCACTCTTTCCCGCCCATATCAACGGATGCCGgttttagagctaGAAAtagcaagttaaaataaggc
"ENSG00000269877.1";(10)	chr19	54291071	54291094	CGAGGAAACGGCCATAGGCAGGG	493	chr19	54292573	54292596	GCATAACTCTAAGTTCTAGCAGG	515	-729	149	1479	1008	8	atcttGTGGAAAGGACGAAACACCgGCATAACTCTAAGTTCTAGCGTTTTAGAGCTAGAAGAGACGGAATTCCTAGGATCCCGTCTCTCTGTATGAGACCACTCTTTCCCCGAGGAAACGGCCATAGGCAgttttagagctaGAAAtagcaagttaaaataaggc
"ENSG00000236871.2";(1)	chrX	1514057	1514080	GTGGTTTTCAGTGCCTCAGCGAGG	0.76	chrX	1515654	1515677	CTACTTTTCTGAGCCCCAAGGGG	817	-740	233	1574	1577	8	atcttGTGGAAAGGACGAAACACCgGTGGTTTTCAGTGCCTCAGCGGTTTTAGAGCTAGAAGAGACGGAATTCCTAGGATCCCGTCTCTCTGTATGAGACCACTCTTTCCCCTACTTTTCTGAGCCCCAAGgttttagagctaGAAAtagcaagttaaaataaggc
"ENSG00000236871.2";(2)	chrX	1514217	1514240	GTTAGCCGTCCCCACCCGCATGG	636	chrX	1515654	1515677	CTACTTTTCTGAGCCCCAAGGGG	817	-580	233	1414	1453	8	atcttGTGGAAAGGACGAAACACCgGTTAGCCGTCCCCACCCGCAGTTTTAGAGCTAGAAGAGACGGAATTCCTAGGATCCCGTCTCTCTGTATGAGACCACTCTTTCCCCTACTTTTCTGAGCCCCAAGgttttagagctaGAAAtagcaagttaaaataaggc
"ENSG00000236871.2";(3)	chrX	1514057	1514080	GTGGTTTTCAGTGCCTCAGCGAGG	0.76	chrX	1515487	1515510	TCTTGGTCCTTGGAGGGGCAGGG	477	-740	66	1407	1237	8	atcttGTGGAAAGGACGAAACACCgGTGGTTTTCAGTGCCTCAGCGGTTTTAGAGCTAGAAGAGACGGAATTCCTAGGATCCCGTCTCTCTGTATGAGACCACTCTTTCCCTCTTGGTCCTTGGAGGGGCAgttttagagctaGAAAtagcaagttaaaataaggc
"ENSG00000236871.2";(4)	chrX	1514057	1514080	GTGGTTTTCAGTGCCTCAGCGAGG	0.76	chrX	1515588	1515611	AGTGATCTCTAAAGCTACGCAGG	459	-740	167	1508	1219	8	atcttGTGGAAAGGACGAAACACCgGTGGTTTTCAGTGCCTCAGCGGTTTTAGAGCTAGAAGAGACGGAATTCCTAGGATCCCGTCTCTCTGTATGAGACCACTCTTTCCCAGTGATCTCTAAAGCTACGCgttttagagctaGAAAtagcaagttaaaataaggc
"ENSG00000236871.2";(5)	chrX	1514057	1514080	GTGGTTTTCAGTGCCTCAGCGAGG	0.76	chrX	1515559	1515582	TATCAGATGCTGGCAGAGAAGGG	0.42	-740	138	1479	1.18	8	atcttGTGGAAAGGACGAAACACCgGTGGTTTTCAGTGCCTCAGCGGTTTTAGAGCTAGAAGAGACGGAATTCCTAGGATCCCGTCTCTCTGTATGAGACCACTCTTTCCCTATCAGATGCTGGCAGAGAAgttttagagctaGAAAtagcaagttaaaataaggc
"ENSG00000236871.2";(6)	chrX	1514057	1514080	GTGGTTTTCAGTGCCTCAGCGAGG	0.76	chrX	1515655	1515678	CCTACTTTTCTGAGCCCCAAGGG	0.4	-740	234	1575	1.16	8	atcttGTGGAAAGGACGAAACACCgGTGGTTTTCAGTGCCTCAGCGGTTTTAGAGCTAGAAGAGACGGAATTCCTAGGATCCCGTCTCTCTGTATGAGACCACTCTTTCCCCCTACTTTTCTGAGCCCCAAgttttagagctaGAAAtagcaagttaaaataaggc
"ENSG00000236871.2";(7)	chrX	1514217	1514240	GTTAGCCGTCCCCACCCGCATGG	636	chrX	1515487	1515510	TCTTGGTCCTTGGAGGGGCAGGG	477	-580	66	1247	1113	8	atcttGTGGAAAGGACGAAACACCgGTTAGCCGTCCCCACCCGCAGTTTTAGAGCTAGAAGAGACGGAATTCCTAGGATCCCGTCTCTCTGTATGAGACCACTCTTTCCCTCTTGGTCCTTGGAGGGGCAgttttagagctaGAAAtagcaagttaaaataaggc
"ENSG00000236871.2";(8)	chrX	1514217	1514240	GTTAGCCGTCCCCACCCGCATGG	636	chrX	1515588	1515611	AGTGATCTCTAAAGCTACGCAGG	459	-580	167	1348	1095	8	atcttGTGGAAAGGACGAAACACCgGTTAGCCGTCCCCACCCGCAGTTTTAGAGCTAGAAGAGACGGAATTCCTAGGATCCCGTCTCTCTGTATGAGACCACTCTTTCCCAGTGATCTCTAAAGCTACGCgttttagagctaGAAAtagcaagttaaaataaggc
"ENSG00000236871.2";(9)	chrX	1514217	1514240	GTTAGCCGTCCCCACCCGCATGG	636	chrX	1515559	1515582	TATCAGATGCTGGCAGAGAAGGG	0.42	-580	138	1319	1056	8	atcttGTGGAAAGGACGAAACACCgGTTAGCCGTCCCCACCCGCAGTTTTAGAGCTAGAAGAGACGGAATTCCTAGGATCCCGTCTCTCTGTATGAGACCACTCTTTCCCTATCAGATGCTGGCAGAGAAgttttagagctaGAAAtagcaagttaaaataaggc
"ENSG00000236871.2";(10)	chrX	1514217	1514240	GTTAGCCGTCCCCACCCGCATGG	636	chrX	1515655	1515678	CCTACTTTTCTGAGCCCCAAGGG	0.4	-580	234	1415	1036	8	atcttGTGGAAAGGACGAAACACCgGTTAGCCGTCCCCACCCGCAGTTTTAGAGCTAGAAGAGACGGAATTCCTAGGATCCCGTCTCTCTGTATGAGACCACTCTTTCCCCCTACTTTTCTGAGCCCCAAgttttagagctaGAAAtagcaagttaaaataaggc
"ENSG00000225873.1";(1)	chr3	44465352	44465375	TTTCCACCCACCCTGAACCAGGG	708	chr3	44466722	44466745	GCCTCTTTCAGGCCAAACACCGG	0.77	-524	222	1347	1478	8	atcttGTGGAAAGGACGAAACACCgGCCTCTTTCAGGCCAAACACGTTTTAGAGCTAGAAGAGACGGAATTCCTAGGATCCCGTCTCTCTGTATGAGACCACTCTTTCCCTTTCCACCCACCCTGAACCAgttttagagctaGAAAtagcaagttaaaataaggc
"ENSG00000225873.1";(2)	chr3	44465352	44465375	TTTCCACCCACCCTGAACCAGGG	708	chr3	44466852	44466875	GCAAAATTCTGAATATCCAATGG	697	-524	352	1477	1405	8	atcttGTGGAAAGGACGAAACACCgGCAAAATTCTGAATATCCAAGTTTTAGAGCTAGAAGAGACGGAATTCCTAGGATCCCGTCTCTCTGTATGAGACCACTCTTTCCCTTTCCACCCACCCTGAACCAgttttagagctaGAAAtagcaagttaaaataaggc
"ENSG00000225873.1";(3)	chr3	44465352	44465375	TTTCCACCCACCCTGAACCAGGG	708	chr3	44466245	44466268	GCCAAGGCTACTAGCACCAATGGG	613	-524	-255	870	1321	8	atcttGTGGAAAGGACGAAACACCgGCCAAGGCTACTAGCACCAATGTTTTAGAGCTAGAAGAGACGGAATTCCTAGGATCCCGTCTCTCTGTATGAGACCACTCTTTCCCTTTCCACCCACCCTGAACCAgttttagagctaGAAAtagcaagttaaaataaggc
"ENSG00000225873.1";(4)	chr3	44465056	44465079	AGAACGTGTTCACATGGCATAGG	529	chr3	44466722	44466745	GCCTCTTTCAGGCCAAACACCGG	0.77	-820	222	1643	1299	8	atcttGTGGAAAGGACGAAACACCgGCCTCTTTCAGGCCAAACACGTTTTAGAGCTAGAAGAGACGGAATTCCTAGGATCCCGTCTCTCTGTATGAGACCACTCTTTCCCAGAACGTGTTCACATGGCATgttttagagctaGAAAtagcaagttaaaataaggc
"ENSG00000225873.1";(5)	chr3	44465352	44465375	TTTCCACCCACCCTGAACCAGGG	708	chr3	44466672	44466695	GGAACTTCAGCGTGTCCACAGGG	0.58	-524	172	1297	1288	8	atcttGTGGAAAGGACGAAACACCgGGAACTTCAGCGTGTCCACAGTTTTAGAGCTAGAAGAGACGGAATTCCTAGGATCCCGTCTCTCTGTATGAGACCACTCTTTCCCTTTCCACCCACCCTGAACCAgttttagagctaGAAAtagcaagttaaaataaggc
"ENSG00000225873.1";(6)	chr3	44465352	44465375	TTTCCACCCACCCTGAACCAGGG	708	chr3	44466298	44466321	GTAGCATGAGGCCATTGCTAAGG	549	-524	-202	923	1257	8	atcttGTGGAAAGGACGAAACACCgGTAGCATGAGGCCATTGCTAGTTTTAGAGCTAGAAGAGACGGAATTCCTAGGATCCCGTCTCTCTGTATGAGACCACTCTTTCCCTTTCCACCCACCCTGAACCAgttttagagctaGAAAtagcaagttaaaataaggc
"ENSG00000225873.1";(7)	chr3	44465056	44465079	AGAACGTGTTCACATGGCATAGG	529	chr3	44466852	44466875	GCAAAATTCTGAATATCCAATGG	697	-820	352	1773	1226	8	atcttGTGGAAAGGACGAAACACCgGCAAAATTCTGAATATCCAAGTTTTAGAGCTAGAAGAGACGGAATTCCTAGGATCCCGTCTCTCTGTATGAGACCACTCTTTCCCAGAACGTGTTCACATGGCATgttttagagctaGAAAtagcaagttaaaataaggc
"ENSG00000225873.1";(8)	chr3	44465056	44465079	AGAACGTGTTCACATGGCATAGG	529	chr3	44466245	44466268	GCCAAGGCTACTAGCACCAATGGG	613	-820	-255	1166	1142	8	atcttGTGGAAAGGACGAAACACCgGCCAAGGCTACTAGCACCAATGTTTTAGAGCTAGAAGAGACGGAATTCCTAGGATCCCGTCTCTCTGTATGAGACCACTCTTTCCCAGAACGTGTTCACATGGCATgttttagagctaGAAAtagcaagttaaaataaggc
"ENSG00000225873.1";(9)	chr3	44465056	44465079	AGAACGTGTTCACATGGCATAGG	529	chr3	44466672	44466695	GGAACTTCAGCGTGTCCACAGGG	0.58	-820	172	1593	1109	8	atcttGTGGAAAGGACGAAACACCgGGAACTTCAGCGTGTCCACAGTTTTAGAGCTAGAAGAGACGGAATTCCTAGGATCCCGTCTCTCTGTATGAGACCACTCTTTCCCAGAACGTGTTCACATGGCATgttttagagctaGAAAtagcaagttaaaataaggc
"ENSG00000225873.1";(10)	chr3	44465056	44465079	AGAACGTGTTCACATGGCATAGG	529	chr3	44466298	44466321	GTAGCATGAGGCCATTGCTAAGG	549	-820	-202	1219	1078	8	atcttGTGGAAAGGACGAAACACCgGTAGCATGAGGCCATTGCTAGTTTTAGAGCTAGAAGAGACGGAATTCCTAGGATCCCGTCTCTCTGTATGAGACCACTCTTTCCCAGAACGTGTTCACATGGCATgttttagagctaGAAAtagcaagttaaaataaggc
"ENSG00000254952.1";(1)	chr11	59927962	59927985	TCTTTCCGTCTGGAGCACTGTGG	485	chr11	59929582	59929605	GCTAATTCACAGTCCTCAAAGAGG	666	-710	286	1597	1151	8	atcttGTGGAAAGGACGAAACACCgGCTAATTCACAGTCCTCAAAGGTTTTAGAGCTAGAAGAGACGGAATTCCTAGGATCCCGTCTCTCTGTATGAGACCACTCTTTCCCTCTTTCCGTCTGGAGCACTGgttttagagctaGAAAtagcaagttaaaataaggc
"ENSG00000254952.1";(2)	chr11	59927872	59927895	GCATAACCATCATCAACACTGGG	437	chr11	59929582	59929605	CTAATTCACAGTCCTCAAAGAGG	666	-800	286	1687	1103	8	atcttGTGGAAAGGACGAAACACCgGCATAACCATCATCAACACTGTTTTAGAGCTAGAAGAGACGGAATTCCTAGGATCCCGTCTCTCTGTATGAGACCACTCTTTCCCCTAATTCACAGTCCTCAAAGgttttagagctaGAAAtagcaagttaaaataaggc
"ENSG00000254952.1";(3)	chr11	59927962	59927985	TCTTTCCGTCTGGAGCACTGTGG	485	chr11	59929490	59929513	GCATGGGACTACTATAAGGCACGG	544	-710	194	1505	1029	8	atcttGTGGAAAGGACGAAACACCgGCATGGGACTACTATAAGGCAGTTTTAGAGCTAGAAGAGACGGAATTCCTAGGATCCCGTCTCTCTGTATGAGACCACTCTTTCCCTCTTTCCGTCTGGAGCACTGgttttagagctaGAAAtagcaagttaaaataaggc
"ENSG00000254952.1";(4)	chr11	59927962	59927985	TCTTTCCGTCTGGAGCACTGTGG	485	chr11	59929245	59929268	GAGCTGCCTAATCCTCGGCAAGGG	529	-710	-51	1260	1014	8	atcttGTGGAAAGGACGAAACACCgGAGCTGCCTAATCCTCGGCAAGTTTTAGAGCTAGAAGAGACGGAATTCCTAGGATCCCGTCTCTCTGTATGAGACCACTCTTTCCCTCTTTCCGTCTGGAGCACTGgttttagagctaGAAAtagcaagttaaaataaggc
"ENSG00000254952.1";(5)	chr11	59927962	59927985	TCTTTCCGTCTGGAGCACTGTGG	485	chr11	59928891	59928914	GCGACTGGCTTGGTAGTAAGATGG	511	-710	-405	906	996	8	atcttGTGGAAAGGACGAAACACCgGCGACTGGCTTGGTAGTAAGAGTTTTAGAGCTAGAAGAGACGGAATTCCTAGGATCCCGTCTCTCTGTATGAGACCACTCTTTCCCTCTTTCCGTCTGGAGCACTGgttttagagctaGAAAtagcaagttaaaataaggc
"ENSG00000254952.1";(6)	chr11	59927962	59927985	TCTTTCCGTCTGGAGCACTGTGG	485	chr11	59929464	59929487	GATCTTACAAGGAGTCTAAGTGG	498	-710	168	1479	983	8	atcttGTGGAAAGGACGAAACACCgGATCTTACAAGGAGTCTAAGGTTTTAGAGCTAGAAGAGACGGAATTCCTAGGATCCCGTCTCTCTGTATGAGACCACTCTTTCCCTCTTTCCGTCTGGAGCACTGgttttagagctaGAAAtagcaagttaaaataaggc
"ENSG00000254952.1";(7)	chr11	59927872	59927895	GCATAACCATCATCAACACTGGG	437	chr11	59929490	59929513	CATGGGACTACTATAAGGCACGG	544	-800	194	1595	981	8	atcttGTGGAAAGGACGAAACACCgGCATAACCATCATCAACACTGTTTTAGAGCTAGAAGAGACGGAATTCCTAGGATCCCGTCTCTCTGTATGAGACCACTCTTTCCCCATGGGACTACTATAAGGCAgttttagagctaGAAAtagcaagttaaaataaggc
"ENSG00000254952.1";(8)	chr11	59927872	59927895	GCATAACCATCATCAACACTGGG	437	chr11	59929245	59929268	AGCTGCCTAATCCTCGGCAAGGG	529	-800	-51	1350	966	8	atcttGTGGAAAGGACGAAACACCgGCATAACCATCATCAACACTGTTTTAGAGCTAGAAGAGACGGAATTCCTAGGATCCCGTCTCTCTGTATGAGACCACTCTTTCCCAGCTGCCTAATCCTCGGCAAgttttagagctaGAAAtagcaagttaaaataaggc
"ENSG00000254952.1";(9)	chr11	59927872	59927895	GCATAACCATCATCAACACTGGG	437	chr11	59928891	59928914	CGACTGGCTTGGTAGTAAGATGG	511	-800	-405	996	948	8	atcttGTGGAAAGGACGAAACACCgGCATAACCATCATCAACACTGTTTTAGAGCTAGAAGAGACGGAATTCCTAGGATCCCGTCTCTCTGTATGAGACCACTCTTTCCCCGACTGGCTTGGTAGTAAGAgttttagagctaGAAAtagcaagttaaaataaggc
"ENSG00000254952.1";(10)	chr11	59927872	59927895	GCATAACCATCATCAACACTGGG	437	chr11	59929464	59929487	GATCTTACAAGGAGTCTAAGTGG	498	-800	168	1569	935	8	atcttGTGGAAAGGACGAAACACCgGATCTTACAAGGAGTCTAAGGTTTTAGAGCTAGAAGAGACGGAATTCCTAGGATCCCGTCTCTCTGTATGAGACCACTCTTTCCCGCATAACCATCATCAACACTgttttagagctaGAAAtagcaagttaaaataaggc
"ENSG00000267475.1";(1)	chr19	33182101	33182124	TCTTCTAGACACTAACAAGGTGG	498	chr19	33183813	33183836	GCCACGCTGGAGGAACCACGTGG	719	-932	156	1689	1217	8	atcttGTGGAAAGGACGAAACACCgGCCACGCTGGAGGAACCACGGTTTTAGAGCTAGAAGAGACGGAATTCCTAGGATCCCGTCTCTCTGTATGAGACCACTCTTTCCCTCTTCTAGACACTAACAAGGgttttagagctaGAAAtagcaagttaaaataaggc
"ENSG00000267475.1";(2)	chr19	33182119	33182142	GGTGGAGAGAAATCTCCATGTGG	454	chr19	33183813	33183836	GCCACGCTGGAGGAACCACGTGG	719	-914	156	1671	1173	8	atcttGTGGAAAGGACGAAACACCgGCCACGCTGGAGGAACCACGGTTTTAGAGCTAGAAGAGACGGAATTCCTAGGATCCCGTCTCTCTGTATGAGACCACTCTTTCCCGGTGGAGAGAAATCTCCATGgttttagagctaGAAAtagcaagttaaaataaggc
"ENSG00000267475.1";(3)	chr19	33182210	33182233	CCAGGCGCCCTGACAATAAAAGG	447	chr19	33183813	33183836	GCCACGCTGGAGGAACCACGTGG	719	-823	156	1580	1166	8	atcttGTGGAAAGGACGAAACACCgGCCACGCTGGAGGAACCACGGTTTTAGAGCTAGAAGAGACGGAATTCCTAGGATCCCGTCTCTCTGTATGAGACCACTCTTTCCCCCAGGCGCCCTGACAATAAAgttttagagctaGAAAtagcaagttaaaataaggc
"ENSG00000267475.1";(4)	chr19	33182101	33182124	TCTTCTAGACACTAACAAGGTGG	498	chr19	33183638	33183661	GCCAGCGGCCCAGGCCCCCAAGGG	437	-932	-19	1514	935	8	atcttGTGGAAAGGACGAAACACCgGCCAGCGGCCCAGGCCCCCAAGTTTTAGAGCTAGAAGAGACGGAATTCCTAGGATCCCGTCTCTCTGTATGAGACCACTCTTTCCCTCTTCTAGACACTAACAAGGgttttagagctaGAAAtagcaagttaaaataaggc
"ENSG00000267475.1";(5)	chr19	33182101	33182124	TCTTCTAGACACTAACAAGGTGG	498	chr19	33183185	33183208	GTTGTCGGTCTTGTGGTCATCGG	419	-932	-472	1061	917	8	atcttGTGGAAAGGACGAAACACCgGTTGTCGGTCTTGTGGTCATGTTTTAGAGCTAGAAGAGACGGAATTCCTAGGATCCCGTCTCTCTGTATGAGACCACTCTTTCCCTCTTCTAGACACTAACAAGGgttttagagctaGAAAtagcaagttaaaataaggc
"ENSG00000267475.1";(6)	chr19	33182101	33182124	TCTTCTAGACACTAACAAGGTGG	498	chr19	33183730	33183753	GAGCATGGCTTTGGTCTACAGGG	409	-932	73	1606	907	8	atcttGTGGAAAGGACGAAACACCgGAGCATGGCTTTGGTCTACAGTTTTAGAGCTAGAAGAGACGGAATTCCTAGGATCCCGTCTCTCTGTATGAGACCACTCTTTCCCTCTTCTAGACACTAACAAGGgttttagagctaGAAAtagcaagttaaaataaggc
"ENSG00000267475.1";(7)	chr19	33182119	33182142	GGTGGAGAGAAATCTCCATGTGG	454	chr19	33183638	33183661	GCCAGCGGCCCAGGCCCCCAAGGG	437	-914	-19	1496	891	8	atcttGTGGAAAGGACGAAACACCgGCCAGCGGCCCAGGCCCCCAAGTTTTAGAGCTAGAAGAGACGGAATTCCTAGGATCCCGTCTCTCTGTATGAGACCACTCTTTCCCGGTGGAGAGAAATCTCCATGgttttagagctaGAAAtagcaagttaaaataaggc
"ENSG00000267475.1";(8)	chr19	33182210	33182233	CCAGGCGCCCTGACAATAAAAGG	447	chr19	33183638	33183661	GCCAGCGGCCCAGGCCCCCAAGGG	437	-823	-19	1405	884	8	atcttGTGGAAAGGACGAAACACCgGCCAGCGGCCCAGGCCCCCAAGTTTTAGAGCTAGAAGAGACGGAATTCCTAGGATCCCGTCTCTCTGTATGAGACCACTCTTTCCCCCAGGCGCCCTGACAATAAAgttttagagctaGAAAtagcaagttaaaataaggc
"ENSG00000267475.1";(9)	chr19	33182119	33182142	GGTGGAGAGAAATCTCCATGTGG	454	chr19	33183185	33183208	GTTGTCGGTCTTGTGGTCATCGG	419	-914	-472	1043	873	8	atcttGTGGAAAGGACGAAACACCgGTTGTCGGTCTTGTGGTCATGTTTTAGAGCTAGAAGAGACGGAATTCCTAGGATCCCGTCTCTCTGTATGAGACCACTCTTTCCCGGTGGAGAGAAATCTCCATGgttttagagctaGAAAtagcaagttaaaataaggc
"ENSG00000267475.1";(10)	chr19	33182210	33182233	CCAGGCGCCCTGACAATAAAAGG	447	chr19	33183185	33183208	GTTGTCGGTCTTGTGGTCATCGG	419	-823	-472	952	866	8	atcttGTGGAAAGGACGAAACACCgGTTGTCGGTCTTGTGGTCATGTTTTAGAGCTAGAAGAGACGGAATTCCTAGGATCCCGTCTCTCTGTATGAGACCACTCTTTCCCCCAGGCGCCCTGACAATAAAgttttagagctaGAAAtagcaagttaaaataaggc
"ENSG00000182310.8";(1)	chr19	52196061	52196084	GATAGTTGAGGAGGACACCCAAGG	512	chr19	52196717	52196740	TATGAAGTCACCACAGGGCGGGG	607	-9	23	633	1119	8	atcttGTGGAAAGGACGAAACACCgGATAGTTGAGGAGGACACCCAGTTTTAGAGCTAGAAGAGACGGAATTCCTAGGATCCCGTCTCTCTGTATGAGACCACTCTTTCCCTATGAAGTCACCACAGGGCGgttttagagctaGAAAtagcaagttaaaataaggc
"ENSG00000182310.8";(2)	chr19	52195868	52195891	GCAAGGTCGGTTCTACGGGTGGG	504	chr19	52196717	52196740	TATGAAGTCACCACAGGGCGGGG	607	-202	23	826	1111	8	atcttGTGGAAAGGACGAAACACCgGCAAGGTCGGTTCTACGGGTGTTTTAGAGCTAGAAGAGACGGAATTCCTAGGATCCCGTCTCTCTGTATGAGACCACTCTTTCCCTATGAAGTCACCACAGGGCGgttttagagctaGAAAtagcaagttaaaataaggc
"ENSG00000182310.8";(3)	chr19	52196036	52196059	GAACCTCCTACCTCAGCCCGGGGG	0.5	chr19	52196717	52196740	TATGAAGTCACCACAGGGCGGGG	607	-34	23	658	1107	8	atcttGTGGAAAGGACGAAACACCgGAACCTCCTACCTCAGCCCGGGTTTTAGAGCTAGAAGAGACGGAATTCCTAGGATCCCGTCTCTCTGTATGAGACCACTCTTTCCCTATGAAGTCACCACAGGGCGgttttagagctaGAAAtagcaagttaaaataaggc
"ENSG00000182310.8";(4)	chr19	52195512	52195535	GCATGGCCTGATAGAAAACCTGG	452	chr19	52196717	52196740	TATGAAGTCACCACAGGGCGGGG	607	-558	23	1182	1059	8	atcttGTGGAAAGGACGAAACACCgGCATGGCCTGATAGAAAACCGTTTTAGAGCTAGAAGAGACGGAATTCCTAGGATCCCGTCTCTCTGTATGAGACCACTCTTTCCCTATGAAGTCACCACAGGGCGgttttagagctaGAAAtagcaagttaaaataaggc
"ENSG00000182310.8";(5)	chr19	52195885	52195908	GTGTGCGGCGAAGGCCCCGCAAGG	407	chr19	52196717	52196740	TATGAAGTCACCACAGGGCGGGG	607	-185	23	809	1014	8	atcttGTGGAAAGGACGAAACACCgGTGTGCGGCGAAGGCCCCGCAGTTTTAGAGCTAGAAGAGACGGAATTCCTAGGATCCCGTCTCTCTGTATGAGACCACTCTTTCCCTATGAAGTCACCACAGGGCGgttttagagctaGAAAtagcaagttaaaataaggc
"ENSG00000182310.8";(6)	chr19	52196061	52196084	GATAGTTGAGGAGGACACCCAAGG	512	chr19	52197002	52197025	GGACACTGATGAAGTGTGGATGG	458	-9	308	918	0.97	8	atcttGTGGAAAGGACGAAACACCgGATAGTTGAGGAGGACACCCAGTTTTAGAGCTAGAAGAGACGGAATTCCTAGGATCCCGTCTCTCTGTATGAGACCACTCTTTCCCGGACACTGATGAAGTGTGGAgttttagagctaGAAAtagcaagttaaaataaggc
"ENSG00000182310.8";(7)	chr19	52195868	52195891	GCAAGGTCGGTTCTACGGGTGGG	504	chr19	52197002	52197025	GGACACTGATGAAGTGTGGATGG	458	-202	308	1111	962	8	atcttGTGGAAAGGACGAAACACCgGCAAGGTCGGTTCTACGGGTGTTTTAGAGCTAGAAGAGACGGAATTCCTAGGATCCCGTCTCTCTGTATGAGACCACTCTTTCCCGGACACTGATGAAGTGTGGAgttttagagctaGAAAtagcaagttaaaataaggc
"ENSG00000182310.8";(8)	chr19	52196036	52196059	GAACCTCCTACCTCAGCCCGGGGG	0.5	chr19	52197002	52197025	GGACACTGATGAAGTGTGGATGG	458	-34	308	943	958	8	atcttGTGGAAAGGACGAAACACCgGAACCTCCTACCTCAGCCCGGGTTTTAGAGCTAGAAGAGACGGAATTCCTAGGATCCCGTCTCTCTGTATGAGACCACTCTTTCCCGGACACTGATGAAGTGTGGAgttttagagctaGAAAtagcaagttaaaataaggc
"ENSG00000182310.8";(9)	chr19	52196061	52196084	GATAGTTGAGGAGGACACCCAAGG	512	chr19	52196722	52196745	ACCTTTATGAAGTCACCACAGGG	425	-9	28	638	937	8	atcttGTGGAAAGGACGAAACACCgGATAGTTGAGGAGGACACCCAGTTTTAGAGCTAGAAGAGACGGAATTCCTAGGATCCCGTCTCTCTGTATGAGACCACTCTTTCCCACCTTTATGAAGTCACCACAgttttagagctaGAAAtagcaagttaaaataaggc
"ENSG00000182310.8";(10)	chr19	52195868	52195891	GCAAGGTCGGTTCTACGGGTGGG	504	chr19	52196722	52196745	ACCTTTATGAAGTCACCACAGGG	425	-202	28	831	929	8	atcttGTGGAAAGGACGAAACACCgGCAAGGTCGGTTCTACGGGTGTTTTAGAGCTAGAAGAGACGGAATTCCTAGGATCCCGTCTCTCTGTATGAGACCACTCTTTCCCACCTTTATGAAGTCACCACAgttttagagctaGAAAtagcaagttaaaataaggc
"ENSG00000214900.4";(1)	chr14	50474012	50474035	GGTGCTGCTGACATCATGACAGG	546	chr14	50475147	50475170	GTAAGGGTCTGGGTTAGGCAAGG	712	-603	-92	1112	1258	8	atcttGTGGAAAGGACGAAACACCgGTAAGGGTCTGGGTTAGGCAGTTTTAGAGCTAGAAGAGACGGAATTCCTAGGATCCCGTCTCTCTGTATGAGACCACTCTTTCCCGGTGCTGCTGACATCATGACgttttagagctaGAAAtagcaagttaaaataaggc
"ENSG00000214900.4";(2)	chr14	50473745	50473768	TCCCAAGTATCCATGCACCCAGG	0.53	chr14	50475147	50475170	GTAAGGGTCTGGGTTAGGCAAGG	712	-870	-92	1379	1242	8	atcttGTGGAAAGGACGAAACACCgGTAAGGGTCTGGGTTAGGCAGTTTTAGAGCTAGAAGAGACGGAATTCCTAGGATCCCGTCTCTCTGTATGAGACCACTCTTTCCCTCCCAAGTATCCATGCACCCgttttagagctaGAAAtagcaagttaaaataaggc
"ENSG00000214900.4";(3)	chr14	50473825	50473848	GCCAGTTCTTACTCTTCCCAGGG	481	chr14	50475147	50475170	GTAAGGGTCTGGGTTAGGCAAGG	712	-790	-92	1299	1193	8	atcttGTGGAAAGGACGAAACACCgGTAAGGGTCTGGGTTAGGCAGTTTTAGAGCTAGAAGAGACGGAATTCCTAGGATCCCGTCTCTCTGTATGAGACCACTCTTTCCCGCCAGTTCTTACTCTTCCCAgttttagagctaGAAAtagcaagttaaaataaggc
"ENSG00000214900.4";(4)	chr14	50473784	50473807	AAAGGCGGTACCTTAAATGAGGG	429	chr14	50475147	50475170	GTAAGGGTCTGGGTTAGGCAAGG	712	-831	-92	1340	1141	8	atcttGTGGAAAGGACGAAACACCgGTAAGGGTCTGGGTTAGGCAGTTTTAGAGCTAGAAGAGACGGAATTCCTAGGATCCCGTCTCTCTGTATGAGACCACTCTTTCCCAAAGGCGGTACCTTAAATGAgttttagagctaGAAAtagcaagttaaaataaggc
"ENSG00000214900.4";(5)	chr14	50474012	50474035	GGTGCTGCTGACATCATGACAGG	546	chr14	50475672	50475695	GCTATTACAACCAAGGCCACCTGG	467	-603	433	1637	1013	8	atcttGTGGAAAGGACGAAACACCgGCTATTACAACCAAGGCCACCGTTTTAGAGCTAGAAGAGACGGAATTCCTAGGATCCCGTCTCTCTGTATGAGACCACTCTTTCCCGGTGCTGCTGACATCATGACgttttagagctaGAAAtagcaagttaaaataaggc
"ENSG00000214900.4";(6)	chr14	50473745	50473768	TCCCAAGTATCCATGCACCCAGG	0.53	chr14	50475672	50475695	GCTATTACAACCAAGGCCACCTGG	467	-870	433	1904	997	8	atcttGTGGAAAGGACGAAACACCgGCTATTACAACCAAGGCCACCGTTTTAGAGCTAGAAGAGACGGAATTCCTAGGATCCCGTCTCTCTGTATGAGACCACTCTTTCCCTCCCAAGTATCCATGCACCCgttttagagctaGAAAtagcaagttaaaataaggc
"ENSG00000214900.4";(7)	chr14	50474012	50474035	GGTGCTGCTGACATCATGACAGG	546	chr14	50475190	50475213	GCACCCAACTGAGCGCTGCAAGGG	441	-603	-49	1155	987	8	atcttGTGGAAAGGACGAAACACCgGCACCCAACTGAGCGCTGCAAGTTTTAGAGCTAGAAGAGACGGAATTCCTAGGATCCCGTCTCTCTGTATGAGACCACTCTTTCCCGGTGCTGCTGACATCATGACgttttagagctaGAAAtagcaagttaaaataaggc
"ENSG00000214900.4";(8)	chr14	50473745	50473768	TCCCAAGTATCCATGCACCCAGG	0.53	chr14	50475190	50475213	GCACCCAACTGAGCGCTGCAAGGG	441	-870	-49	1422	971	8	atcttGTGGAAAGGACGAAACACCgGCACCCAACTGAGCGCTGCAAGTTTTAGAGCTAGAAGAGACGGAATTCCTAGGATCCCGTCTCTCTGTATGAGACCACTCTTTCCCTCCCAAGTATCCATGCACCCgttttagagctaGAAAtagcaagttaaaataaggc
"ENSG00000214900.4";(9)	chr14	50473825	50473848	GCCAGTTCTTACTCTTCCCAGGG	481	chr14	50475672	50475695	GCTATTACAACCAAGGCCACCTGG	467	-790	433	1824	948	8	atcttGTGGAAAGGACGAAACACCgGCTATTACAACCAAGGCCACCGTTTTAGAGCTAGAAGAGACGGAATTCCTAGGATCCCGTCTCTCTGTATGAGACCACTCTTTCCCGCCAGTTCTTACTCTTCCCAgttttagagctaGAAAtagcaagttaaaataaggc
"ENSG00000214900.4";(10)	chr14	50473825	50473848	GCCAGTTCTTACTCTTCCCAGGG	481	chr14	50475190	50475213	GCACCCAACTGAGCGCTGCAAGGG	441	-790	-49	1342	922	8	atcttGTGGAAAGGACGAAACACCgGCACCCAACTGAGCGCTGCAAGTTTTAGAGCTAGAAGAGACGGAATTCCTAGGATCCCGTCTCTCTGTATGAGACCACTCTTTCCCGCCAGTTCTTACTCTTCCCAgttttagagctaGAAAtagcaagttaaaataaggc
"ENSG00000268804.1";(1)	chr16	85969499	85969522	GTTTTGAGAAGTCAAAGTGTGGG	545	chr16	85970476	85970499	GCGTGTCCAGTCCACTCCCGGGG	704	-707	-354	954	1249	8	atcttGTGGAAAGGACGAAACACCgGCGTGTCCAGTCCACTCCCGGTTTTAGAGCTAGAAGAGACGGAATTCCTAGGATCCCGTCTCTCTGTATGAGACCACTCTTTCCCGTTTTGAGAAGTCAAAGTGTgttttagagctaGAAAtagcaagttaaaataaggc
"ENSG00000268804.1";(2)	chr16	85969604	85969627	GTTTTCTCACCTGCTCTCTGAGG	499	chr16	85970476	85970499	GCGTGTCCAGTCCACTCCCGGGG	704	-602	-354	849	1203	8	atcttGTGGAAAGGACGAAACACCgGCGTGTCCAGTCCACTCCCGGTTTTAGAGCTAGAAGAGACGGAATTCCTAGGATCCCGTCTCTCTGTATGAGACCACTCTTTCCCGTTTTCTCACCTGCTCTCTGgttttagagctaGAAAtagcaagttaaaataaggc
"ENSG00000268804.1";(3)	chr16	85969499	85969522	GTTTTGAGAAGTCAAAGTGTGGG	545	chr16	85970648	85970671	GTTAGCTCTCGCCTAATGAACGG	638	-707	-182	1126	1183	8	atcttGTGGAAAGGACGAAACACCgGTTAGCTCTCGCCTAATGAAGTTTTAGAGCTAGAAGAGACGGAATTCCTAGGATCCCGTCTCTCTGTATGAGACCACTCTTTCCCGTTTTGAGAAGTCAAAGTGTgttttagagctaGAAAtagcaagttaaaataaggc
"ENSG00000268804.1";(4)	chr16	85969499	85969522	GTTTTGAGAAGTCAAAGTGTGGG	545	chr16	85970524	85970547	GTTGTCGAATGAACAACCAAATGG	618	-707	-306	1002	1163	8	atcttGTGGAAAGGACGAAACACCgGTTGTCGAATGAACAACCAAAGTTTTAGAGCTAGAAGAGACGGAATTCCTAGGATCCCGTCTCTCTGTATGAGACCACTCTTTCCCGTTTTGAGAAGTCAAAGTGTgttttagagctaGAAAtagcaagttaaaataaggc
"ENSG00000268804.1";(5)	chr16	85969295	85969318	ACGACTCCTGCGATGACGTGGGG	452	chr16	85970476	85970499	GCGTGTCCAGTCCACTCCCGGGG	704	-911	-354	1158	1156	8	atcttGTGGAAAGGACGAAACACCgGCGTGTCCAGTCCACTCCCGGTTTTAGAGCTAGAAGAGACGGAATTCCTAGGATCCCGTCTCTCTGTATGAGACCACTCTTTCCCACGACTCCTGCGATGACGTGgttttagagctaGAAAtagcaagttaaaataaggc
"ENSG00000268804.1";(6)	chr16	85969604	85969627	GTTTTCTCACCTGCTCTCTGAGG	499	chr16	85970648	85970671	GTTAGCTCTCGCCTAATGAACGG	638	-602	-182	1021	1137	8	atcttGTGGAAAGGACGAAACACCgGTTAGCTCTCGCCTAATGAAGTTTTAGAGCTAGAAGAGACGGAATTCCTAGGATCCCGTCTCTCTGTATGAGACCACTCTTTCCCGTTTTCTCACCTGCTCTCTGgttttagagctaGAAAtagcaagttaaaataaggc
"ENSG00000268804.1";(7)	chr16	85969604	85969627	GTTTTCTCACCTGCTCTCTGAGG	499	chr16	85970524	85970547	GTTGTCGAATGAACAACCAAATGG	618	-602	-306	897	1117	8	atcttGTGGAAAGGACGAAACACCgGTTGTCGAATGAACAACCAAAGTTTTAGAGCTAGAAGAGACGGAATTCCTAGGATCCCGTCTCTCTGTATGAGACCACTCTTTCCCGTTTTCTCACCTGCTCTCTGgttttagagctaGAAAtagcaagttaaaataaggc
"ENSG00000268804.1";(8)	chr16	85969295	85969318	ACGACTCCTGCGATGACGTGGGG	452	chr16	85970648	85970671	GTTAGCTCTCGCCTAATGAACGG	638	-911	-182	1330	1.09	8	atcttGTGGAAAGGACGAAACACCgGTTAGCTCTCGCCTAATGAAGTTTTAGAGCTAGAAGAGACGGAATTCCTAGGATCCCGTCTCTCTGTATGAGACCACTCTTTCCCACGACTCCTGCGATGACGTGgttttagagctaGAAAtagcaagttaaaataaggc
"ENSG00000268804.1";(9)	chr16	85969295	85969318	ACGACTCCTGCGATGACGTGGGG	452	chr16	85970524	85970547	GTTGTCGAATGAACAACCAAATGG	618	-911	-306	1206	1.07	8	atcttGTGGAAAGGACGAAACACCgGTTGTCGAATGAACAACCAAAGTTTTAGAGCTAGAAGAGACGGAATTCCTAGGATCCCGTCTCTCTGTATGAGACCACTCTTTCCCACGACTCCTGCGATGACGTGgttttagagctaGAAAtagcaagttaaaataaggc
"ENSG00000268804.1";(10)	chr16	85969499	85969522	GTTTTGAGAAGTCAAAGTGTGGG	545	chr16	85970660	85970683	GCGAGAGCTAACTACCTTGAGAGG	507	-707	-170	1138	1052	8	atcttGTGGAAAGGACGAAACACCgGCGAGAGCTAACTACCTTGAGGTTTTAGAGCTAGAAGAGACGGAATTCCTAGGATCCCGTCTCTCTGTATGAGACCACTCTTTCCCGTTTTGAGAAGTCAAAGTGTgttttagagctaGAAAtagcaagttaaaataaggc
"ENSG00000233154.1";(1)	chr1	117021033	117021056	ATAAGGTTCTACATGTCGGGAGG	0.89	chr1	117022807	117022830	GTAGACAGAGTGGACACGATGGG	0.7	-808	342	1751	1.59	8	atcttGTGGAAAGGACGAAACACCgGTAGACAGAGTGGACACGATGTTTTAGAGCTAGAAGAGACGGAATTCCTAGGATCCCGTCTCTCTGTATGAGACCACTCTTTCCCATAAGGTTCTACATGTCGGGgttttagagctaGAAAtagcaagttaaaataaggc
"ENSG00000233154.1";(2)	chr1	117021033	117021056	ATAAGGTTCTACATGTCGGGAGG	0.89	chr1	117022097	117022120	GGAACTGTACAAAAGTCAACAGG	644	-808	-368	1041	1534	8	atcttGTGGAAAGGACGAAACACCgGGAACTGTACAAAAGTCAACGTTTTAGAGCTAGAAGAGACGGAATTCCTAGGATCCCGTCTCTCTGTATGAGACCACTCTTTCCCATAAGGTTCTACATGTCGGGgttttagagctaGAAAtagcaagttaaaataaggc
"ENSG00000233154.1";(3)	chr1	117021033	117021056	ATAAGGTTCTACATGTCGGGAGG	0.89	chr1	117022879	117022902	GAACTGTGAGTAGTTCTGAGAGG	637	-808	414	1823	1527	8	atcttGTGGAAAGGACGAAACACCgGAACTGTGAGTAGTTCTGAGGTTTTAGAGCTAGAAGAGACGGAATTCCTAGGATCCCGTCTCTCTGTATGAGACCACTCTTTCCCATAAGGTTCTACATGTCGGGgttttagagctaGAAAtagcaagttaaaataaggc
"ENSG00000233154.1";(4)	chr1	117021311	117021334	GCGCTCACAGGGCAAGACAGAGG	712	chr1	117022807	117022830	GTAGACAGAGTGGACACGATGGG	0.7	-530	342	1473	1412	8	atcttGTGGAAAGGACGAAACACCgGTAGACAGAGTGGACACGATGTTTTAGAGCTAGAAGAGACGGAATTCCTAGGATCCCGTCTCTCTGTATGAGACCACTCTTTCCCGCGCTCACAGGGCAAGACAGgttttagagctaGAAAtagcaagttaaaataaggc
"ENSG00000233154.1";(5)	chr1	117021033	117021056	ATAAGGTTCTACATGTCGGGAGG	0.89	chr1	117022072	117022095	GTCACAGAGACGATTTAAGCTTGG	512	-808	-393	1016	1402	8	atcttGTGGAAAGGACGAAACACCgGTCACAGAGACGATTTAAGCTGTTTTAGAGCTAGAAGAGACGGAATTCCTAGGATCCCGTCTCTCTGTATGAGACCACTCTTTCCCATAAGGTTCTACATGTCGGGgttttagagctaGAAAtagcaagttaaaataaggc
"ENSG00000233154.1";(6)	chr1	117021033	117021056	ATAAGGTTCTACATGTCGGGAGG	0.89	chr1	117022004	117022027	GCAACACGTATGATTGTTCAGAGG	472	-808	-461	948	1362	8	atcttGTGGAAAGGACGAAACACCgGCAACACGTATGATTGTTCAGGTTTTAGAGCTAGAAGAGACGGAATTCCTAGGATCCCGTCTCTCTGTATGAGACCACTCTTTCCCATAAGGTTCTACATGTCGGGgttttagagctaGAAAtagcaagttaaaataaggc
"ENSG00000233154.1";(7)	chr1	117021311	117021334	GCGCTCACAGGGCAAGACAGAGG	712	chr1	117022097	117022120	GGAACTGTACAAAAGTCAACAGG	644	-530	-368	763	1356	8	atcttGTGGAAAGGACGAAACACCgGGAACTGTACAAAAGTCAACGTTTTAGAGCTAGAAGAGACGGAATTCCTAGGATCCCGTCTCTCTGTATGAGACCACTCTTTCCCGCGCTCACAGGGCAAGACAGgttttagagctaGAAAtagcaagttaaaataaggc
"ENSG00000233154.1";(8)	chr1	117021311	117021334	GCGCTCACAGGGCAAGACAGAGG	712	chr1	117022879	117022902	GAACTGTGAGTAGTTCTGAGAGG	637	-530	414	1545	1349	8	atcttGTGGAAAGGACGAAACACCgGAACTGTGAGTAGTTCTGAGGTTTTAGAGCTAGAAGAGACGGAATTCCTAGGATCCCGTCTCTCTGTATGAGACCACTCTTTCCCGCGCTCACAGGGCAAGACAGgttttagagctaGAAAtagcaagttaaaataaggc
"ENSG00000233154.1";(9)	chr1	117021311	117021334	GCGCTCACAGGGCAAGACAGAGG	712	chr1	117022072	117022095	GTCACAGAGACGATTTAAGCTTGG	512	-530	-393	738	1224	8	atcttGTGGAAAGGACGAAACACCgGTCACAGAGACGATTTAAGCTGTTTTAGAGCTAGAAGAGACGGAATTCCTAGGATCCCGTCTCTCTGTATGAGACCACTCTTTCCCGCGCTCACAGGGCAAGACAGgttttagagctaGAAAtagcaagttaaaataaggc
"ENSG00000233154.1";(10)	chr1	117021311	117021334	GCGCTCACAGGGCAAGACAGAGG	712	chr1	117022004	117022027	GCAACACGTATGATTGTTCAGAGG	472	-530	-461	670	1184	8	atcttGTGGAAAGGACGAAACACCgGCAACACGTATGATTGTTCAGGTTTTAGAGCTAGAAGAGACGGAATTCCTAGGATCCCGTCTCTCTGTATGAGACCACTCTTTCCCGCGCTCACAGGGCAAGACAGgttttagagctaGAAAtagcaagttaaaataaggc
"ENSG00000232533.1";(1)	chr7	143077086	143077109	CATGTTTTAGAGATCATCCGAGG	0.83	chr7	143078459	143078482	GCGAGGCGGCCACCCGAGACGCGG	543	-879	-130	1350	1373	8	atcttGTGGAAAGGACGAAACACCgGCGAGGCGGCCACCCGAGACGGTTTTAGAGCTAGAAGAGACGGAATTCCTAGGATCCCGTCTCTCTGTATGAGACCACTCTTTCCCCATGTTTTAGAGATCATCCGgttttagagctaGAAAtagcaagttaaaataaggc
"ENSG00000232533.1";(2)	chr7	143077086	143077109	CATGTTTTAGAGATCATCCGAGG	0.83	chr7	143078893	143078916	GATGTACCCCGGCAGGAGCCGGGG	515	-879	304	1784	1345	8	atcttGTGGAAAGGACGAAACACCgGATGTACCCCGGCAGGAGCCGGTTTTAGAGCTAGAAGAGACGGAATTCCTAGGATCCCGTCTCTCTGTATGAGACCACTCTTTCCCCATGTTTTAGAGATCATCCGgttttagagctaGAAAtagcaagttaaaataaggc
"ENSG00000232533.1";(3)	chr7	143077086	143077109	CATGTTTTAGAGATCATCCGAGG	0.83	chr7	143078993	143079016	GATGAGGTAAGAACATCTGCTCGG	478	-879	404	1884	1308	8	atcttGTGGAAAGGACGAAACACCgGATGAGGTAAGAACATCTGCTGTTTTAGAGCTAGAAGAGACGGAATTCCTAGGATCCCGTCTCTCTGTATGAGACCACTCTTTCCCCATGTTTTAGAGATCATCCGgttttagagctaGAAAtagcaagttaaaataaggc
"ENSG00000232533.1";(4)	chr7	143077086	143077109	CATGTTTTAGAGATCATCCGAGG	0.83	chr7	143078725	143078748	GAGGGCCGAACTTCTTCTGCGGGG	402	-879	136	1616	1232	8	atcttGTGGAAAGGACGAAACACCgGAGGGCCGAACTTCTTCTGCGGTTTTAGAGCTAGAAGAGACGGAATTCCTAGGATCCCGTCTCTCTGTATGAGACCACTCTTTCCCCATGTTTTAGAGATCATCCGgttttagagctaGAAAtagcaagttaaaataaggc
"ENSG00000232533.1";(5)	chr7	143077160	143077183	ACTCAGTGTGAACAAGACGAAGG	612	chr7	143078459	143078482	GCGAGGCGGCCACCCGAGACGCGG	543	-805	-130	1276	1155	8	atcttGTGGAAAGGACGAAACACCgGCGAGGCGGCCACCCGAGACGGTTTTAGAGCTAGAAGAGACGGAATTCCTAGGATCCCGTCTCTCTGTATGAGACCACTCTTTCCCACTCAGTGTGAACAAGACGAgttttagagctaGAAAtagcaagttaaaataaggc
"ENSG00000232533.1";(6)	chr7	143077228	143077251	CTAGTCCAGTATGCACCCGTAGG	0.61	chr7	143078459	143078482	GCGAGGCGGCCACCCGAGACGCGG	543	-737	-130	1208	1153	8	atcttGTGGAAAGGACGAAACACCgGCGAGGCGGCCACCCGAGACGGTTTTAGAGCTAGAAGAGACGGAATTCCTAGGATCCCGTCTCTCTGTATGAGACCACTCTTTCCCCTAGTCCAGTATGCACCCGTgttttagagctaGAAAtagcaagttaaaataaggc
"ENSG00000232533.1";(7)	chr7	143077160	143077183	ACTCAGTGTGAACAAGACGAAGG	612	chr7	143078893	143078916	GATGTACCCCGGCAGGAGCCGGGG	515	-805	304	1710	1127	8	atcttGTGGAAAGGACGAAACACCgGATGTACCCCGGCAGGAGCCGGTTTTAGAGCTAGAAGAGACGGAATTCCTAGGATCCCGTCTCTCTGTATGAGACCACTCTTTCCCACTCAGTGTGAACAAGACGAgttttagagctaGAAAtagcaagttaaaataaggc
"ENSG00000232533.1";(8)	chr7	143077228	143077251	CTAGTCCAGTATGCACCCGTAGG	0.61	chr7	143078893	143078916	GATGTACCCCGGCAGGAGCCGGGG	515	-737	304	1642	1125	8	atcttGTGGAAAGGACGAAACACCgGATGTACCCCGGCAGGAGCCGGTTTTAGAGCTAGAAGAGACGGAATTCCTAGGATCCCGTCTCTCTGTATGAGACCACTCTTTCCCCTAGTCCAGTATGCACCCGTgttttagagctaGAAAtagcaagttaaaataaggc
"ENSG00000232533.1";(9)	chr7	143077160	143077183	ACTCAGTGTGAACAAGACGAAGG	612	chr7	143078993	143079016	GATGAGGTAAGAACATCTGCTCGG	478	-805	404	1810	1.09	8	atcttGTGGAAAGGACGAAACACCgGATGAGGTAAGAACATCTGCTGTTTTAGAGCTAGAAGAGACGGAATTCCTAGGATCCCGTCTCTCTGTATGAGACCACTCTTTCCCACTCAGTGTGAACAAGACGAgttttagagctaGAAAtagcaagttaaaataaggc
"ENSG00000232533.1";(10)	chr7	143077228	143077251	CTAGTCCAGTATGCACCCGTAGG	0.61	chr7	143078993	143079016	GATGAGGTAAGAACATCTGCTCGG	478	-737	404	1742	1088	8	atcttGTGGAAAGGACGAAACACCgGATGAGGTAAGAACATCTGCTGTTTTAGAGCTAGAAGAGACGGAATTCCTAGGATCCCGTCTCTCTGTATGAGACCACTCTTTCCCCTAGTCCAGTATGCACCCGTgttttagagctaGAAAtagcaagttaaaataaggc
"ENSG00000233895.1";(1)	chr20	19737502	19737525	GTTTGGGGTGTTGGAAGAGGTCGG	654	chr20	19738577	19738600	AACAGGGTAAGCGTAGCGGGTGG	639	-327	124	1052	1293	8	atcttGTGGAAAGGACGAAACACCgGTTTGGGGTGTTGGAAGAGGTGTTTTAGAGCTAGAAGAGACGGAATTCCTAGGATCCCGTCTCTCTGTATGAGACCACTCTTTCCCAACAGGGTAAGCGTAGCGGGgttttagagctaGAAAtagcaagttaaaataaggc
"ENSG00000233895.1";(2)	chr20	19737502	19737525	GTTTGGGGTGTTGGAAGAGGTCGG	654	chr20	19738746	19738769	GGATGGCTCCCTACTGCCGAGGG	0.63	-327	293	1221	1284	8	atcttGTGGAAAGGACGAAACACCgGTTTGGGGTGTTGGAAGAGGTGTTTTAGAGCTAGAAGAGACGGAATTCCTAGGATCCCGTCTCTCTGTATGAGACCACTCTTTCCCGGATGGCTCCCTACTGCCGAgttttagagctaGAAAtagcaagttaaaataaggc
"ENSG00000233895.1";(3)	chr20	19737502	19737525	GTTTGGGGTGTTGGAAGAGGTCGG	654	chr20	19738905	19738928	GGTGGCCCCAAAGACGAGCGCGG	629	-327	452	1380	1283	8	atcttGTGGAAAGGACGAAACACCgGTTTGGGGTGTTGGAAGAGGTGTTTTAGAGCTAGAAGAGACGGAATTCCTAGGATCCCGTCTCTCTGTATGAGACCACTCTTTCCCGGTGGCCCCAAAGACGAGCGgttttagagctaGAAAtagcaagttaaaataaggc
"ENSG00000233895.1";(4)	chr20	19737502	19737525	GTTTGGGGTGTTGGAAGAGGTCGG	654	chr20	19738762	19738785	GTTTGCCTCGGGCCGTCCCTCGG	605	-327	309	1237	1259	8	atcttGTGGAAAGGACGAAACACCgGTTTGGGGTGTTGGAAGAGGTGTTTTAGAGCTAGAAGAGACGGAATTCCTAGGATCCCGTCTCTCTGTATGAGACCACTCTTTCCCGTTTGCCTCGGGCCGTCCCTgttttagagctaGAAAtagcaagttaaaataaggc
"ENSG00000233895.1";(5)	chr20	19737502	19737525	GTTTGGGGTGTTGGAAGAGGTCGG	654	chr20	19738903	19738926	TGGCCCCAAAGACGAGCGCGGGG	0.58	-327	450	1378	1234	8	atcttGTGGAAAGGACGAAACACCgGTTTGGGGTGTTGGAAGAGGTGTTTTAGAGCTAGAAGAGACGGAATTCCTAGGATCCCGTCTCTCTGTATGAGACCACTCTTTCCCTGGCCCCAAAGACGAGCGCGgttttagagctaGAAAtagcaagttaaaataaggc
"ENSG00000233895.1";(6)	chr20	19737705	19737728	GAAAACAGTCCACTGCACTTCGG	484	chr20	19738577	19738600	AACAGGGTAAGCGTAGCGGGTGG	639	-124	124	849	1123	8	atcttGTGGAAAGGACGAAACACCgGAAAACAGTCCACTGCACTTGTTTTAGAGCTAGAAGAGACGGAATTCCTAGGATCCCGTCTCTCTGTATGAGACCACTCTTTCCCAACAGGGTAAGCGTAGCGGGgttttagagctaGAAAtagcaagttaaaataaggc
"ENSG00000233895.1";(7)	chr20	19737705	19737728	GAAAACAGTCCACTGCACTTCGG	484	chr20	19738746	19738769	GGATGGCTCCCTACTGCCGAGGG	0.63	-124	293	1018	1114	8	atcttGTGGAAAGGACGAAACACCgGAAAACAGTCCACTGCACTTGTTTTAGAGCTAGAAGAGACGGAATTCCTAGGATCCCGTCTCTCTGTATGAGACCACTCTTTCCCGGATGGCTCCCTACTGCCGAgttttagagctaGAAAtagcaagttaaaataaggc
"ENSG00000233895.1";(8)	chr20	19737705	19737728	GAAAACAGTCCACTGCACTTCGG	484	chr20	19738905	19738928	GGTGGCCCCAAAGACGAGCGCGG	629	-124	452	1177	1113	8	atcttGTGGAAAGGACGAAACACCgGAAAACAGTCCACTGCACTTGTTTTAGAGCTAGAAGAGACGGAATTCCTAGGATCCCGTCTCTCTGTATGAGACCACTCTTTCCCGGTGGCCCCAAAGACGAGCGgttttagagctaGAAAtagcaagttaaaataaggc
"ENSG00000233895.1";(9)	chr20	19737705	19737728	GAAAACAGTCCACTGCACTTCGG	484	chr20	19738762	19738785	GTTTGCCTCGGGCCGTCCCTCGG	605	-124	309	1034	1089	8	atcttGTGGAAAGGACGAAACACCgGAAAACAGTCCACTGCACTTGTTTTAGAGCTAGAAGAGACGGAATTCCTAGGATCCCGTCTCTCTGTATGAGACCACTCTTTCCCGTTTGCCTCGGGCCGTCCCTgttttagagctaGAAAtagcaagttaaaataaggc
"ENSG00000233895.1";(10)	chr20	19737705	19737728	GAAAACAGTCCACTGCACTTCGG	484	chr20	19738903	19738926	TGGCCCCAAAGACGAGCGCGGGG	0.58	-124	450	1175	1064	8	atcttGTGGAAAGGACGAAACACCgGAAAACAGTCCACTGCACTTGTTTTAGAGCTAGAAGAGACGGAATTCCTAGGATCCCGTCTCTCTGTATGAGACCACTCTTTCCCTGGCCCCAAAGACGAGCGCGgttttagagctaGAAAtagcaagttaaaataaggc
"ENSG00000260430.1";(1)	chr16	19096686	19096709	GCTGTTAATCAACAGTCTACAGGG	547	chr16	19098321	19098344	GGCATCAGACAACATCCAAGGGG	917	-969	42	1612	1464	8	atcttGTGGAAAGGACGAAACACCgGCTGTTAATCAACAGTCTACAGTTTTAGAGCTAGAAGAGACGGAATTCCTAGGATCCCGTCTCTCTGTATGAGACCACTCTTTCCCGGCATCAGACAACATCCAAGgttttagagctaGAAAtagcaagttaaaataaggc
"ENSG00000260430.1";(2)	chr16	19097058	19097081	GGAGCTCTATGAACTGACTTGGG	523	chr16	19098321	19098344	GGCATCAGACAACATCCAAGGGG	917	-597	42	1240	1.44	8	atcttGTGGAAAGGACGAAACACCgGGAGCTCTATGAACTGACTTGTTTTAGAGCTAGAAGAGACGGAATTCCTAGGATCCCGTCTCTCTGTATGAGACCACTCTTTCCCGGCATCAGACAACATCCAAGgttttagagctaGAAAtagcaagttaaaataaggc
"ENSG00000260430.1";(3)	chr16	19097221	19097244	GCAAAAAGATAAGATAAGCGGAGG	0.47	chr16	19098321	19098344	GGCATCAGACAACATCCAAGGGG	917	-434	42	1077	1387	8	atcttGTGGAAAGGACGAAACACCgGCAAAAAGATAAGATAAGCGGGTTTTAGAGCTAGAAGAGACGGAATTCCTAGGATCCCGTCTCTCTGTATGAGACCACTCTTTCCCGGCATCAGACAACATCCAAGgttttagagctaGAAAtagcaagttaaaataaggc
"ENSG00000260430.1";(4)	chr16	19097470	19097493	GTGGTCCTCCTAAGCGTTAGGGGG	462	chr16	19098321	19098344	GGCATCAGACAACATCCAAGGGG	917	-185	42	828	1379	8	atcttGTGGAAAGGACGAAACACCgGTGGTCCTCCTAAGCGTTAGGGTTTTAGAGCTAGAAGAGACGGAATTCCTAGGATCCCGTCTCTCTGTATGAGACCACTCTTTCCCGGCATCAGACAACATCCAAGgttttagagctaGAAAtagcaagttaaaataaggc
"ENSG00000260430.1";(5)	chr16	19096686	19096709	CTGTTAATCAACAGTCTACAGGG	547	chr16	19098273	19098296	GGACGATTAGACTCTATCTAGGG	725	-969	-6	1564	1272	8	atcttGTGGAAAGGACGAAACACCgGGACGATTAGACTCTATCTAGTTTTAGAGCTAGAAGAGACGGAATTCCTAGGATCCCGTCTCTCTGTATGAGACCACTCTTTCCCCTGTTAATCAACAGTCTACAgttttagagctaGAAAtagcaagttaaaataaggc
"ENSG00000260430.1";(6)	chr16	19097058	19097081	GGAGCTCTATGAACTGACTTGGG	523	chr16	19098273	19098296	GGACGATTAGACTCTATCTAGGG	725	-597	-6	1192	1248	8	atcttGTGGAAAGGACGAAACACCgGGAGCTCTATGAACTGACTTGTTTTAGAGCTAGAAGAGACGGAATTCCTAGGATCCCGTCTCTCTGTATGAGACCACTCTTTCCCGGACGATTAGACTCTATCTAgttttagagctaGAAAtagcaagttaaaataaggc
"ENSG00000260430.1";(7)	chr16	19097221	19097244	CAAAAAGATAAGATAAGCGGAGG	0.47	chr16	19098273	19098296	GGACGATTAGACTCTATCTAGGG	725	-434	-6	1029	1195	8	atcttGTGGAAAGGACGAAACACCgGGACGATTAGACTCTATCTAGTTTTAGAGCTAGAAGAGACGGAATTCCTAGGATCCCGTCTCTCTGTATGAGACCACTCTTTCCCCAAAAAGATAAGATAAGCGGgttttagagctaGAAAtagcaagttaaaataaggc
"ENSG00000260430.1";(8)	chr16	19097470	19097493	TGGTCCTCCTAAGCGTTAGGGGG	462	chr16	19098273	19098296	GGACGATTAGACTCTATCTAGGG	725	-185	-6	780	1187	8	atcttGTGGAAAGGACGAAACACCgGGACGATTAGACTCTATCTAGTTTTAGAGCTAGAAGAGACGGAATTCCTAGGATCCCGTCTCTCTGTATGAGACCACTCTTTCCCTGGTCCTCCTAAGCGTTAGGgttttagagctaGAAAtagcaagttaaaataaggc
"ENSG00000260430.1";(9)	chr16	19096686	19096709	GCTGTTAATCAACAGTCTACAGGG	547	chr16	19098284	19098307	CTCTATCTAGGGGAGCCATGTGG	433	-969	5	1575	0.98	8	atcttGTGGAAAGGACGAAACACCgGCTGTTAATCAACAGTCTACAGTTTTAGAGCTAGAAGAGACGGAATTCCTAGGATCCCGTCTCTCTGTATGAGACCACTCTTTCCCCTCTATCTAGGGGAGCCATGgttttagagctaGAAAtagcaagttaaaataaggc
"ENSG00000260430.1";(10)	chr16	19097058	19097081	GGAGCTCTATGAACTGACTTGGG	523	chr16	19098284	19098307	CTCTATCTAGGGGAGCCATGTGG	433	-597	5	1203	956	8	atcttGTGGAAAGGACGAAACACCgGGAGCTCTATGAACTGACTTGTTTTAGAGCTAGAAGAGACGGAATTCCTAGGATCCCGTCTCTCTGTATGAGACCACTCTTTCCCCTCTATCTAGGGGAGCCATGgttttagagctaGAAAtagcaagttaaaataaggc
"ENSG00000260231.1";(1)	chr7	139875591	139875614	GCGAACTTGAGTCGGCCGGGCGG	825	chr7	139877269	139877292	GCGATTCTCTCAGCGTCGCGAGG	863	-947	107	1655	1688	8	atcttGTGGAAAGGACGAAACACCgGCGAACTTGAGTCGGCCGGGGTTTTAGAGCTAGAAGAGACGGAATTCCTAGGATCCCGTCTCTCTGTATGAGACCACTCTTTCCCGCGATTCTCTCAGCGTCGCGgttttagagctaGAAAtagcaagttaaaataaggc
"ENSG00000260231.1";(2)	chr7	139875683	139875706	GTCTTTGTAAAGTTTAAGCCGCGG	783	chr7	139877269	139877292	GCGATTCTCTCAGCGTCGCGAGG	863	-855	107	1563	1646	8	atcttGTGGAAAGGACGAAACACCgGTCTTTGTAAAGTTTAAGCCGGTTTTAGAGCTAGAAGAGACGGAATTCCTAGGATCCCGTCTCTCTGTATGAGACCACTCTTTCCCGCGATTCTCTCAGCGTCGCGgttttagagctaGAAAtagcaagttaaaataaggc
"ENSG00000260231.1";(3)	chr7	139875700	139875723	GCCTGCGTTGCCCTCGCGCCGCGG	775	chr7	139877269	139877292	GCGATTCTCTCAGCGTCGCGAGG	863	-838	107	1546	1638	8	atcttGTGGAAAGGACGAAACACCgGCCTGCGTTGCCCTCGCGCCGGTTTTAGAGCTAGAAGAGACGGAATTCCTAGGATCCCGTCTCTCTGTATGAGACCACTCTTTCCCGCGATTCTCTCAGCGTCGCGgttttagagctaGAAAtagcaagttaaaataaggc
"ENSG00000260231.1";(4)	chr7	139875591	139875614	GCGAACTTGAGTCGGCCGGGCGG	825	chr7	139877187	139877210	AGTTCCTGCGGAGTGCTCAAGGG	778	-947	25	1573	1603	8	atcttGTGGAAAGGACGAAACACCgGCGAACTTGAGTCGGCCGGGGTTTTAGAGCTAGAAGAGACGGAATTCCTAGGATCCCGTCTCTCTGTATGAGACCACTCTTTCCCAGTTCCTGCGGAGTGCTCAAgttttagagctaGAAAtagcaagttaaaataaggc
"ENSG00000260231.1";(5)	chr7	139875591	139875614	GCGAACTTGAGTCGGCCGGGCGG	825	chr7	139877156	139877179	TTATTTCGGAGCGAGAGCCGAGG	736	-947	-6	1542	1561	8	atcttGTGGAAAGGACGAAACACCgGCGAACTTGAGTCGGCCGGGGTTTTAGAGCTAGAAGAGACGGAATTCCTAGGATCCCGTCTCTCTGTATGAGACCACTCTTTCCCTTATTTCGGAGCGAGAGCCGgttttagagctaGAAAtagcaagttaaaataaggc
"ENSG00000260231.1";(6)	chr7	139875683	139875706	GTCTTTGTAAAGTTTAAGCCGCGG	783	chr7	139877187	139877210	AGTTCCTGCGGAGTGCTCAAGGG	778	-855	25	1481	1561	8	atcttGTGGAAAGGACGAAACACCgGTCTTTGTAAAGTTTAAGCCGGTTTTAGAGCTAGAAGAGACGGAATTCCTAGGATCCCGTCTCTCTGTATGAGACCACTCTTTCCCAGTTCCTGCGGAGTGCTCAAgttttagagctaGAAAtagcaagttaaaataaggc
"ENSG00000260231.1";(7)	chr7	139875700	139875723	GCCTGCGTTGCCCTCGCGCCGCGG	775	chr7	139877187	139877210	AGTTCCTGCGGAGTGCTCAAGGG	778	-838	25	1464	1553	8	atcttGTGGAAAGGACGAAACACCgGCCTGCGTTGCCCTCGCGCCGGTTTTAGAGCTAGAAGAGACGGAATTCCTAGGATCCCGTCTCTCTGTATGAGACCACTCTTTCCCAGTTCCTGCGGAGTGCTCAAgttttagagctaGAAAtagcaagttaaaataaggc
"ENSG00000260231.1";(8)	chr7	139875591	139875614	GCGAACTTGAGTCGGCCGGGCGG	825	chr7	139877332	139877355	GCTGGACTCACGCCGGTGCGGGG	712	-947	170	1718	1537	8	atcttGTGGAAAGGACGAAACACCgGCGAACTTGAGTCGGCCGGGGTTTTAGAGCTAGAAGAGACGGAATTCCTAGGATCCCGTCTCTCTGTATGAGACCACTCTTTCCCGCTGGACTCACGCCGGTGCGgttttagagctaGAAAtagcaagttaaaataaggc
"ENSG00000260231.1";(9)	chr7	139875859	139875882	GCGGGGACTTGAAAGGTGCCGGGG	663	chr7	139877269	139877292	GCGATTCTCTCAGCGTCGCGAGG	863	-679	107	1387	1526	8	atcttGTGGAAAGGACGAAACACCgGCGGGGACTTGAAAGGTGCCGGTTTTAGAGCTAGAAGAGACGGAATTCCTAGGATCCCGTCTCTCTGTATGAGACCACTCTTTCCCGCGATTCTCTCAGCGTCGCGgttttagagctaGAAAtagcaagttaaaataaggc
"ENSG00000260231.1";(10)	chr7	139875683	139875706	GTCTTTGTAAAGTTTAAGCCGCGG	783	chr7	139877156	139877179	TTATTTCGGAGCGAGAGCCGAGG	736	-855	-6	1450	1519	8	atcttGTGGAAAGGACGAAACACCgGTCTTTGTAAAGTTTAAGCCGGTTTTAGAGCTAGAAGAGACGGAATTCCTAGGATCCCGTCTCTCTGTATGAGACCACTCTTTCCCTTATTTCGGAGCGAGAGCCGgttttagagctaGAAAtagcaagttaaaataaggc
"ENSG00000273297.1";(1)	chr7	134116759	134116782	GTTCACAGTGGCCCAGAGCGCGG	714	chr7	134118529	134118552	GTCTTGGATGTCCCTGCAGAAGGG	862	-823	323	1747	1576	8	atcttGTGGAAAGGACGAAACACCgGTCTTGGATGTCCCTGCAGAAGTTTTAGAGCTAGAAGAGACGGAATTCCTAGGATCCCGTCTCTCTGTATGAGACCACTCTTTCCCGTTCACAGTGGCCCAGAGCGgttttagagctaGAAAtagcaagttaaaataaggc
"ENSG00000273297.1";(2)	chr7	134116626	134116649	AGTGAAGAGGAAAAATGACACGG	672	chr7	134118529	134118552	GTCTTGGATGTCCCTGCAGAAGGG	862	-956	323	1880	1534	8	atcttGTGGAAAGGACGAAACACCgGTCTTGGATGTCCCTGCAGAAGTTTTAGAGCTAGAAGAGACGGAATTCCTAGGATCCCGTCTCTCTGTATGAGACCACTCTTTCCCAGTGAAGAGGAAAAATGACAgttttagagctaGAAAtagcaagttaaaataaggc
"ENSG00000273297.1";(3)	chr7	134116741	134116764	TGAACATTCCCGTTTCTGACGGG	657	chr7	134118529	134118552	GTCTTGGATGTCCCTGCAGAAGGG	862	-841	323	1765	1519	8	atcttGTGGAAAGGACGAAACACCgGTCTTGGATGTCCCTGCAGAAGTTTTAGAGCTAGAAGAGACGGAATTCCTAGGATCCCGTCTCTCTGTATGAGACCACTCTTTCCCTGAACATTCCCGTTTCTGACgttttagagctaGAAAtagcaagttaaaataaggc
"ENSG00000273297.1";(4)	chr7	134116818	134116841	ACGTGCTGATAAACGCAGCAGGG	605	chr7	134118529	134118552	GTCTTGGATGTCCCTGCAGAAGGG	862	-764	323	1688	1467	8	atcttGTGGAAAGGACGAAACACCgGTCTTGGATGTCCCTGCAGAAGTTTTAGAGCTAGAAGAGACGGAATTCCTAGGATCCCGTCTCTCTGTATGAGACCACTCTTTCCCACGTGCTGATAAACGCAGCAgttttagagctaGAAAtagcaagttaaaataaggc
"ENSG00000273297.1";(5)	chr7	134116662	134116685	GTGGACTGATGGAAGTAAAAGGG	577	chr7	134118529	134118552	GTCTTGGATGTCCCTGCAGAAGGG	862	-920	323	1844	1439	8	atcttGTGGAAAGGACGAAACACCgGTCTTGGATGTCCCTGCAGAAGTTTTAGAGCTAGAAGAGACGGAATTCCTAGGATCCCGTCTCTCTGTATGAGACCACTCTTTCCCGTGGACTGATGGAAGTAAAAgttttagagctaGAAAtagcaagttaaaataaggc
"ENSG00000273297.1";(6)	chr7	134116759	134116782	GTTCACAGTGGCCCAGAGCGCGG	714	chr7	134117941	134117964	GACGTAGCTCCAACTACTGTGTGG	705	-823	-265	1159	1419	8	atcttGTGGAAAGGACGAAACACCgGACGTAGCTCCAACTACTGTGGTTTTAGAGCTAGAAGAGACGGAATTCCTAGGATCCCGTCTCTCTGTATGAGACCACTCTTTCCCGTTCACAGTGGCCCAGAGCGgttttagagctaGAAAtagcaagttaaaataaggc
"ENSG00000273297.1";(7)	chr7	134116759	134116782	GTTCACAGTGGCCCAGAGCGCGG	714	chr7	134118519	134118542	GCCTTTTGCAACCCTTCTGCAGGG	688	-823	313	1737	1402	8	atcttGTGGAAAGGACGAAACACCgGCCTTTTGCAACCCTTCTGCAGTTTTAGAGCTAGAAGAGACGGAATTCCTAGGATCCCGTCTCTCTGTATGAGACCACTCTTTCCCGTTCACAGTGGCCCAGAGCGgttttagagctaGAAAtagcaagttaaaataaggc
"ENSG00000273297.1";(8)	chr7	134116626	134116649	AGTGAAGAGGAAAAATGACACGG	672	chr7	134117941	134117964	GACGTAGCTCCAACTACTGTGTGG	705	-956	-265	1292	1377	8	atcttGTGGAAAGGACGAAACACCgGACGTAGCTCCAACTACTGTGGTTTTAGAGCTAGAAGAGACGGAATTCCTAGGATCCCGTCTCTCTGTATGAGACCACTCTTTCCCAGTGAAGAGGAAAAATGACAgttttagagctaGAAAtagcaagttaaaataaggc
"ENSG00000273297.1";(9)	chr7	134116741	134116764	TGAACATTCCCGTTTCTGACGGG	657	chr7	134117941	134117964	GACGTAGCTCCAACTACTGTGTGG	705	-841	-265	1177	1362	8	atcttGTGGAAAGGACGAAACACCgGACGTAGCTCCAACTACTGTGGTTTTAGAGCTAGAAGAGACGGAATTCCTAGGATCCCGTCTCTCTGTATGAGACCACTCTTTCCCTGAACATTCCCGTTTCTGACgttttagagctaGAAAtagcaagttaaaataaggc
"ENSG00000273297.1";(10)	chr7	134116626	134116649	AGTGAAGAGGAAAAATGACACGG	672	chr7	134118519	134118542	GCCTTTTGCAACCCTTCTGCAGGG	688	-956	313	1870	1.36	8	atcttGTGGAAAGGACGAAACACCgGCCTTTTGCAACCCTTCTGCAGTTTTAGAGCTAGAAGAGACGGAATTCCTAGGATCCCGTCTCTCTGTATGAGACCACTCTTTCCCAGTGAAGAGGAAAAATGACAgttttagagctaGAAAtagcaagttaaaataaggc
"ENSG00000224034.1";(1)	chr10	5312973	5312996	TTGAAATGCAGGTTTGCCAGAGG	442	chr10	5314552	5314575	GGTTGCTTCTCTTCTTCAAGGGG	672	-603	352	1556	1114	8	atcttGTGGAAAGGACGAAACACCgGGTTGCTTCTCTTCTTCAAGGTTTTAGAGCTAGAAGAGACGGAATTCCTAGGATCCCGTCTCTCTGTATGAGACCACTCTTTCCCTTGAAATGCAGGTTTGCCAGgttttagagctaGAAAtagcaagttaaaataaggc
"ENSG00000224034.1";(2)	chr10	5312719	5312742	GGAGCACAGTAGCACGAAAGAGG	418	chr10	5314552	5314575	GGTTGCTTCTCTTCTTCAAGGGG	672	-857	352	1810	1.09	8	atcttGTGGAAAGGACGAAACACCgGGTTGCTTCTCTTCTTCAAGGTTTTAGAGCTAGAAGAGACGGAATTCCTAGGATCCCGTCTCTCTGTATGAGACCACTCTTTCCCGGAGCACAGTAGCACGAAAGgttttagagctaGAAAtagcaagttaaaataaggc
"ENSG00000224034.1";(3)	chr10	5312973	5312996	TTGAAATGCAGGTTTGCCAGAGG	442	chr10	5314573	5314596	GAAGAAGGAGCCTTTGAAGAGAGG	548	-603	373	1577	0.99	8	atcttGTGGAAAGGACGAAACACCgGAAGAAGGAGCCTTTGAAGAGGTTTTAGAGCTAGAAGAGACGGAATTCCTAGGATCCCGTCTCTCTGTATGAGACCACTCTTTCCCTTGAAATGCAGGTTTGCCAGgttttagagctaGAAAtagcaagttaaaataaggc
"ENSG00000224034.1";(4)	chr10	5312973	5312996	TTGAAATGCAGGTTTGCCAGAGG	442	chr10	5313780	5313803	GACTTTAAGCCGCTCTCTGTGAGG	537	-603	-420	784	979	8	atcttGTGGAAAGGACGAAACACCgGACTTTAAGCCGCTCTCTGTGGTTTTAGAGCTAGAAGAGACGGAATTCCTAGGATCCCGTCTCTCTGTATGAGACCACTCTTTCCCTTGAAATGCAGGTTTGCCAGgttttagagctaGAAAtagcaagttaaaataaggc
"ENSG00000224034.1";(5)	chr10	5312719	5312742	GGAGCACAGTAGCACGAAAGAGG	418	chr10	5314573	5314596	AAGAAGGAGCCTTTGAAGAGAGG	548	-857	373	1831	966	8	atcttGTGGAAAGGACGAAACACCgGGAGCACAGTAGCACGAAAGGTTTTAGAGCTAGAAGAGACGGAATTCCTAGGATCCCGTCTCTCTGTATGAGACCACTCTTTCCCAAGAAGGAGCCTTTGAAGAGgttttagagctaGAAAtagcaagttaaaataaggc
"ENSG00000224034.1";(6)	chr10	5312719	5312742	GGAGCACAGTAGCACGAAAGAGG	418	chr10	5313780	5313803	ACTTTAAGCCGCTCTCTGTGAGG	537	-857	-420	1038	955	8	atcttGTGGAAAGGACGAAACACCgGGAGCACAGTAGCACGAAAGGTTTTAGAGCTAGAAGAGACGGAATTCCTAGGATCCCGTCTCTCTGTATGAGACCACTCTTTCCCACTTTAAGCCGCTCTCTGTGgttttagagctaGAAAtagcaagttaaaataaggc
"ENSG00000224034.1";(7)	chr10	5312973	5312996	TTGAAATGCAGGTTTGCCAGAGG	442	chr10	5313978	5314001	GTACTTTGTAGGGTATTTGAGAGG	468	-603	-222	982	0.91	8	atcttGTGGAAAGGACGAAACACCgGTACTTTGTAGGGTATTTGAGGTTTTAGAGCTAGAAGAGACGGAATTCCTAGGATCCCGTCTCTCTGTATGAGACCACTCTTTCCCTTGAAATGCAGGTTTGCCAGgttttagagctaGAAAtagcaagttaaaataaggc
"ENSG00000224034.1";(8)	chr10	5312719	5312742	GGAGCACAGTAGCACGAAAGAGG	418	chr10	5313978	5314001	TACTTTGTAGGGTATTTGAGAGG	468	-857	-222	1236	886	8	atcttGTGGAAAGGACGAAACACCgGGAGCACAGTAGCACGAAAGGTTTTAGAGCTAGAAGAGACGGAATTCCTAGGATCCCGTCTCTCTGTATGAGACCACTCTTTCCCTACTTTGTAGGGTATTTGAGgttttagagctaGAAAtagcaagttaaaataaggc
"ENSG00000224034.1";(9)	chr10	5312973	5312996	TTGAAATGCAGGTTTGCCAGAGG	442	chr10	5314189	5314212	GATGGCTCCAGTAGATTCTAGGGG	417	-603	-11	1193	859	8	atcttGTGGAAAGGACGAAACACCgGATGGCTCCAGTAGATTCTAGGTTTTAGAGCTAGAAGAGACGGAATTCCTAGGATCCCGTCTCTCTGTATGAGACCACTCTTTCCCTTGAAATGCAGGTTTGCCAGgttttagagctaGAAAtagcaagttaaaataaggc
"ENSG00000224034.1";(10)	chr10	5312719	5312742	GGAGCACAGTAGCACGAAAGAGG	418	chr10	5314189	5314212	ATGGCTCCAGTAGATTCTAGGGG	417	-857	-11	1447	835	8	atcttGTGGAAAGGACGAAACACCgGGAGCACAGTAGCACGAAAGGTTTTAGAGCTAGAAGAGACGGAATTCCTAGGATCCCGTCTCTCTGTATGAGACCACTCTTTCCCATGGCTCCAGTAGATTCTAGgttttagagctaGAAAtagcaagttaaaataaggc
"ENSG00000260101.1";(1)	chr2	64750913	64750936	CGATAAATAGAATTTAAGGTGGG	692	chr2	64752147	64752170	GCAGTGTTTACACCTGTCACGAGG	792	-691	-81	1211	1484	8	atcttGTGGAAAGGACGAAACACCgGCAGTGTTTACACCTGTCACGGTTTTAGAGCTAGAAGAGACGGAATTCCTAGGATCCCGTCTCTCTGTATGAGACCACTCTTTCCCCGATAAATAGAATTTAAGGTgttttagagctaGAAAtagcaagttaaaataaggc
"ENSG00000260101.1";(2)	chr2	64750913	64750936	CGATAAATAGAATTTAAGGTGGG	692	chr2	64752162	64752185	GAAACACTGCCTCCTTCACCGAGG	788	-691	-66	1226	1.48	8	atcttGTGGAAAGGACGAAACACCgGAAACACTGCCTCCTTCACCGGTTTTAGAGCTAGAAGAGACGGAATTCCTAGGATCCCGTCTCTCTGTATGAGACCACTCTTTCCCCGATAAATAGAATTTAAGGTgttttagagctaGAAAtagcaagttaaaataaggc
"ENSG00000260101.1";(3)	chr2	64750975	64750998	GTCGGCATAAATTTAAAAAGAGG	0.67	chr2	64752147	64752170	GCAGTGTTTACACCTGTCACGAGG	792	-629	-81	1149	1462	8	atcttGTGGAAAGGACGAAACACCgGCAGTGTTTACACCTGTCACGGTTTTAGAGCTAGAAGAGACGGAATTCCTAGGATCCCGTCTCTCTGTATGAGACCACTCTTTCCCGTCGGCATAAATTTAAAAAGgttttagagctaGAAAtagcaagttaaaataaggc
"ENSG00000260101.1";(4)	chr2	64750975	64750998	GTCGGCATAAATTTAAAAAGAGG	0.67	chr2	64752162	64752185	GAAACACTGCCTCCTTCACCGAGG	788	-629	-66	1164	1458	8	atcttGTGGAAAGGACGAAACACCgGAAACACTGCCTCCTTCACCGGTTTTAGAGCTAGAAGAGACGGAATTCCTAGGATCCCGTCTCTCTGTATGAGACCACTCTTTCCCGTCGGCATAAATTTAAAAAGgttttagagctaGAAAtagcaagttaaaataaggc
"ENSG00000260101.1";(5)	chr2	64750913	64750936	CGATAAATAGAATTTAAGGTGGG	692	chr2	64752467	64752490	GCTCTATTAGGAAAGTAATGGGG	743	-691	239	1531	1435	8	atcttGTGGAAAGGACGAAACACCgGCTCTATTAGGAAAGTAATGGTTTTAGAGCTAGAAGAGACGGAATTCCTAGGATCCCGTCTCTCTGTATGAGACCACTCTTTCCCCGATAAATAGAATTTAAGGTgttttagagctaGAAAtagcaagttaaaataaggc
"ENSG00000260101.1";(6)	chr2	64750975	64750998	GTCGGCATAAATTTAAAAAGAGG	0.67	chr2	64752467	64752490	GCTCTATTAGGAAAGTAATGGGG	743	-629	239	1469	1413	8	atcttGTGGAAAGGACGAAACACCgGCTCTATTAGGAAAGTAATGGTTTTAGAGCTAGAAGAGACGGAATTCCTAGGATCCCGTCTCTCTGTATGAGACCACTCTTTCCCGTCGGCATAAATTTAAAAAGgttttagagctaGAAAtagcaagttaaaataaggc
"ENSG00000260101.1";(7)	chr2	64750913	64750936	CGATAAATAGAATTTAAGGTGGG	692	chr2	64751756	64751779	GCGCAGCTAGGGGAGCGGAGCGG	703	-691	-472	820	1395	8	atcttGTGGAAAGGACGAAACACCgGCGCAGCTAGGGGAGCGGAGGTTTTAGAGCTAGAAGAGACGGAATTCCTAGGATCCCGTCTCTCTGTATGAGACCACTCTTTCCCCGATAAATAGAATTTAAGGTgttttagagctaGAAAtagcaagttaaaataaggc
"ENSG00000260101.1";(8)	chr2	64750975	64750998	GTCGGCATAAATTTAAAAAGAGG	0.67	chr2	64751756	64751779	GCGCAGCTAGGGGAGCGGAGCGG	703	-629	-472	758	1373	8	atcttGTGGAAAGGACGAAACACCgGCGCAGCTAGGGGAGCGGAGGTTTTAGAGCTAGAAGAGACGGAATTCCTAGGATCCCGTCTCTCTGTATGAGACCACTCTTTCCCGTCGGCATAAATTTAAAAAGgttttagagctaGAAAtagcaagttaaaataaggc
"ENSG00000260101.1";(9)	chr2	64750913	64750936	CGATAAATAGAATTTAAGGTGGG	692	chr2	64751769	64751792	GCTAGCTGCGCCGGGGAAAGAGGG	678	-691	-459	833	1.37	8	atcttGTGGAAAGGACGAAACACCgGCTAGCTGCGCCGGGGAAAGAGTTTTAGAGCTAGAAGAGACGGAATTCCTAGGATCCCGTCTCTCTGTATGAGACCACTCTTTCCCCGATAAATAGAATTTAAGGTgttttagagctaGAAAtagcaagttaaaataaggc
"ENSG00000260101.1";(10)	chr2	64750975	64750998	GTCGGCATAAATTTAAAAAGAGG	0.67	chr2	64751769	64751792	GCTAGCTGCGCCGGGGAAAGAGGG	678	-629	-459	771	1348	8	atcttGTGGAAAGGACGAAACACCgGCTAGCTGCGCCGGGGAAAGAGTTTTAGAGCTAGAAGAGACGGAATTCCTAGGATCCCGTCTCTCTGTATGAGACCACTCTTTCCCGTCGGCATAAATTTAAAAAGgttttagagctaGAAAtagcaagttaaaataaggc
"ENSG00000259687.1";(1)	chr14	75760087	75760110	CCTCATCTACTCTTAAAGGTAGG	604	chr14	75761410	75761433	GTGGAAAGCTTTGAAGACGGCGG	768	-497	202	1300	1372	8	atcttGTGGAAAGGACGAAACACCgGTGGAAAGCTTTGAAGACGGGTTTTAGAGCTAGAAGAGACGGAATTCCTAGGATCCCGTCTCTCTGTATGAGACCACTCTTTCCCCCTCATCTACTCTTAAAGGTgttttagagctaGAAAtagcaagttaaaataaggc
"ENSG00000259687.1";(2)	chr14	75760163	75760186	TCTGCTCAAGATCATCCAACTGG	592	chr14	75761410	75761433	GTGGAAAGCTTTGAAGACGGCGG	768	-421	202	1224	1.36	8	atcttGTGGAAAGGACGAAACACCgGTGGAAAGCTTTGAAGACGGGTTTTAGAGCTAGAAGAGACGGAATTCCTAGGATCCCGTCTCTCTGTATGAGACCACTCTTTCCCTCTGCTCAAGATCATCCAACgttttagagctaGAAAtagcaagttaaaataaggc
"ENSG00000259687.1";(3)	chr14	75760087	75760110	GCCTCATCTACTCTTAAAGGTAGG	604	chr14	75761656	75761679	ACACAAATCCAATCACCACAGGG	737	-497	448	1546	1341	8	atcttGTGGAAAGGACGAAACACCgGCCTCATCTACTCTTAAAGGTGTTTTAGAGCTAGAAGAGACGGAATTCCTAGGATCCCGTCTCTCTGTATGAGACCACTCTTTCCCACACAAATCCAATCACCACAgttttagagctaGAAAtagcaagttaaaataaggc
"ENSG00000259687.1";(4)	chr14	75760163	75760186	GTCTGCTCAAGATCATCCAACTGG	592	chr14	75761656	75761679	ACACAAATCCAATCACCACAGGG	737	-421	448	1470	1329	8	atcttGTGGAAAGGACGAAACACCgGTCTGCTCAAGATCATCCAACGTTTTAGAGCTAGAAGAGACGGAATTCCTAGGATCCCGTCTCTCTGTATGAGACCACTCTTTCCCACACAAATCCAATCACCACAgttttagagctaGAAAtagcaagttaaaataaggc
"ENSG00000259687.1";(5)	chr14	75760087	75760110	GCCTCATCTACTCTTAAAGGTAGG	604	chr14	75761497	75761520	GCATGATAAAACGAACCGTGGGG	683	-497	289	1387	1287	8	atcttGTGGAAAGGACGAAACACCgGCCTCATCTACTCTTAAAGGTGTTTTAGAGCTAGAAGAGACGGAATTCCTAGGATCCCGTCTCTCTGTATGAGACCACTCTTTCCCGCATGATAAAACGAACCGTGgttttagagctaGAAAtagcaagttaaaataaggc
"ENSG00000259687.1";(6)	chr14	75760163	75760186	GTCTGCTCAAGATCATCCAACTGG	592	chr14	75761497	75761520	GCATGATAAAACGAACCGTGGGG	683	-421	289	1311	1275	8	atcttGTGGAAAGGACGAAACACCgGTCTGCTCAAGATCATCCAACGTTTTAGAGCTAGAAGAGACGGAATTCCTAGGATCCCGTCTCTCTGTATGAGACCACTCTTTCCCGCATGATAAAACGAACCGTGgttttagagctaGAAAtagcaagttaaaataaggc
"ENSG00000259687.1";(7)	chr14	75760087	75760110	GCCTCATCTACTCTTAAAGGTAGG	604	chr14	75761452	75761475	CCAAGGTCACTTATCCCCCGAGG	613	-497	244	1342	1217	8	atcttGTGGAAAGGACGAAACACCgGCCTCATCTACTCTTAAAGGTGTTTTAGAGCTAGAAGAGACGGAATTCCTAGGATCCCGTCTCTCTGTATGAGACCACTCTTTCCCCCAAGGTCACTTATCCCCCGgttttagagctaGAAAtagcaagttaaaataaggc
"ENSG00000259687.1";(8)	chr14	75760163	75760186	GTCTGCTCAAGATCATCCAACTGG	592	chr14	75761452	75761475	CCAAGGTCACTTATCCCCCGAGG	613	-421	244	1266	1205	8	atcttGTGGAAAGGACGAAACACCgGTCTGCTCAAGATCATCCAACGTTTTAGAGCTAGAAGAGACGGAATTCCTAGGATCCCGTCTCTCTGTATGAGACCACTCTTTCCCCCAAGGTCACTTATCCCCCGgttttagagctaGAAAtagcaagttaaaataaggc
"ENSG00000259687.1";(9)	chr14	75760087	75760110	GCCTCATCTACTCTTAAAGGTAGG	604	chr14	75761450	75761473	AAGGTCACTTATCCCCCGAGGGG	489	-497	242	1340	1093	8	atcttGTGGAAAGGACGAAACACCgGCCTCATCTACTCTTAAAGGTGTTTTAGAGCTAGAAGAGACGGAATTCCTAGGATCCCGTCTCTCTGTATGAGACCACTCTTTCCCAAGGTCACTTATCCCCCGAGgttttagagctaGAAAtagcaagttaaaataaggc
"ENSG00000259687.1";(10)	chr14	75760163	75760186	GTCTGCTCAAGATCATCCAACTGG	592	chr14	75761450	75761473	AAGGTCACTTATCCCCCGAGGGG	489	-421	242	1264	1081	8	atcttGTGGAAAGGACGAAACACCgGTCTGCTCAAGATCATCCAACGTTTTAGAGCTAGAAGAGACGGAATTCCTAGGATCCCGTCTCTCTGTATGAGACCACTCTTTCCCAAGGTCACTTATCCCCCGAGgttttagagctaGAAAtagcaagttaaaataaggc
"ENSG00000255080.1";(1)	chr8	125869240	125869263	TCAGCCTGTACCCTGCTTGGAGG	588	chr8	125870760	125870783	GCTGCAATATCACTACCTGTTGG	791	-895	1	1497	1379	8	atcttGTGGAAAGGACGAAACACCgGCTGCAATATCACTACCTGTGTTTTAGAGCTAGAAGAGACGGAATTCCTAGGATCCCGTCTCTCTGTATGAGACCACTCTTTCCCTCAGCCTGTACCCTGCTTGGgttttagagctaGAAAtagcaagttaaaataaggc
"ENSG00000255080.1";(2)	chr8	125869434	125869457	GATGGTGGTTAAGAGGCCAAGGG	515	chr8	125870760	125870783	GCTGCAATATCACTACCTGTTGG	791	-701	1	1303	1306	8	atcttGTGGAAAGGACGAAACACCgGCTGCAATATCACTACCTGTGTTTTAGAGCTAGAAGAGACGGAATTCCTAGGATCCCGTCTCTCTGTATGAGACCACTCTTTCCCGATGGTGGTTAAGAGGCCAAgttttagagctaGAAAtagcaagttaaaataaggc
"ENSG00000255080.1";(3)	chr8	125869416	125869439	ATGAGGCTATGAGCACAGGATGG	487	chr8	125870760	125870783	GCTGCAATATCACTACCTGTTGG	791	-719	1	1321	1278	8	atcttGTGGAAAGGACGAAACACCgGCTGCAATATCACTACCTGTGTTTTAGAGCTAGAAGAGACGGAATTCCTAGGATCCCGTCTCTCTGTATGAGACCACTCTTTCCCATGAGGCTATGAGCACAGGAgttttagagctaGAAAtagcaagttaaaataaggc
"ENSG00000255080.1";(4)	chr8	125869435	125869458	ATGGTGGTTAAGAGGCCAAGGGG	474	chr8	125870760	125870783	GCTGCAATATCACTACCTGTTGG	791	-700	1	1302	1265	8	atcttGTGGAAAGGACGAAACACCgGCTGCAATATCACTACCTGTGTTTTAGAGCTAGAAGAGACGGAATTCCTAGGATCCCGTCTCTCTGTATGAGACCACTCTTTCCCATGGTGGTTAAGAGGCCAAGgttttagagctaGAAAtagcaagttaaaataaggc
"ENSG00000255080.1";(5)	chr8	125869303	125869326	GGCCCCAGGAATTTGCCGAAGGG	0.46	chr8	125870760	125870783	GCTGCAATATCACTACCTGTTGG	791	-832	1	1434	1251	8	atcttGTGGAAAGGACGAAACACCgGCTGCAATATCACTACCTGTGTTTTAGAGCTAGAAGAGACGGAATTCCTAGGATCCCGTCTCTCTGTATGAGACCACTCTTTCCCGGCCCCAGGAATTTGCCGAAgttttagagctaGAAAtagcaagttaaaataaggc
"ENSG00000255080.1";(6)	chr8	125869240	125869263	TCAGCCTGTACCCTGCTTGGAGG	588	chr8	125870775	125870798	GTGAGCATCTGGGGCTCCAACAGG	583	-895	16	1512	1171	8	atcttGTGGAAAGGACGAAACACCgGTGAGCATCTGGGGCTCCAACGTTTTAGAGCTAGAAGAGACGGAATTCCTAGGATCCCGTCTCTCTGTATGAGACCACTCTTTCCCTCAGCCTGTACCCTGCTTGGgttttagagctaGAAAtagcaagttaaaataaggc
"ENSG00000255080.1";(7)	chr8	125869434	125869457	GATGGTGGTTAAGAGGCCAAGGG	515	chr8	125870775	125870798	GTGAGCATCTGGGGCTCCAACAGG	583	-701	16	1318	1098	8	atcttGTGGAAAGGACGAAACACCgGTGAGCATCTGGGGCTCCAACGTTTTAGAGCTAGAAGAGACGGAATTCCTAGGATCCCGTCTCTCTGTATGAGACCACTCTTTCCCGATGGTGGTTAAGAGGCCAAgttttagagctaGAAAtagcaagttaaaataaggc
"ENSG00000255080.1";(8)	chr8	125869240	125869263	TCAGCCTGTACCCTGCTTGGAGG	588	chr8	125870444	125870467	GTGTGTGACCTCCTTGGCAAAGGG	507	-895	-315	1181	1095	8	atcttGTGGAAAGGACGAAACACCgGTGTGTGACCTCCTTGGCAAAGTTTTAGAGCTAGAAGAGACGGAATTCCTAGGATCCCGTCTCTCTGTATGAGACCACTCTTTCCCTCAGCCTGTACCCTGCTTGGgttttagagctaGAAAtagcaagttaaaataaggc
"ENSG00000255080.1";(9)	chr8	125869416	125869439	ATGAGGCTATGAGCACAGGATGG	487	chr8	125870775	125870798	GTGAGCATCTGGGGCTCCAACAGG	583	-719	16	1336	1.07	8	atcttGTGGAAAGGACGAAACACCgGTGAGCATCTGGGGCTCCAACGTTTTAGAGCTAGAAGAGACGGAATTCCTAGGATCCCGTCTCTCTGTATGAGACCACTCTTTCCCATGAGGCTATGAGCACAGGAgttttagagctaGAAAtagcaagttaaaataaggc
"ENSG00000255080.1";(10)	chr8	125869240	125869263	TCAGCCTGTACCCTGCTTGGAGG	588	chr8	125870500	125870523	GAGCACTTATTATCCCCATTAGG	477	-895	-259	1237	1065	8	atcttGTGGAAAGGACGAAACACCgGAGCACTTATTATCCCCATTGTTTTAGAGCTAGAAGAGACGGAATTCCTAGGATCCCGTCTCTCTGTATGAGACCACTCTTTCCCTCAGCCTGTACCCTGCTTGGgttttagagctaGAAAtagcaagttaaaataaggc
"ENSG00000244459.2";(1)	chr4	1581595	1581618	TTAGGAGGAAGTTTACGGCGAGG	848	chr4	1583229	1583252	GTCCAGATATGCAGGACCACGAGG	551	-762	248	1611	1399	8	atcttGTGGAAAGGACGAAACACCgGTCCAGATATGCAGGACCACGGTTTTAGAGCTAGAAGAGACGGAATTCCTAGGATCCCGTCTCTCTGTATGAGACCACTCTTTCCCTTAGGAGGAAGTTTACGGCGgttttagagctaGAAAtagcaagttaaaataaggc
"ENSG00000244459.2";(2)	chr4	1581495	1581518	CCCTTCGTATCCCCACAGCGCGG	761	chr4	1583229	1583252	GTCCAGATATGCAGGACCACGAGG	551	-862	248	1711	1312	8	atcttGTGGAAAGGACGAAACACCgGTCCAGATATGCAGGACCACGGTTTTAGAGCTAGAAGAGACGGAATTCCTAGGATCCCGTCTCTCTGTATGAGACCACTCTTTCCCCCCTTCGTATCCCCACAGCGgttttagagctaGAAAtagcaagttaaaataaggc
"ENSG00000244459.2";(3)	chr4	1581583	1581606	TTACGGCGAGGCCTGATGGGTGG	705	chr4	1583229	1583252	GTCCAGATATGCAGGACCACGAGG	551	-774	248	1623	1256	8	atcttGTGGAAAGGACGAAACACCgGTCCAGATATGCAGGACCACGGTTTTAGAGCTAGAAGAGACGGAATTCCTAGGATCCCGTCTCTCTGTATGAGACCACTCTTTCCCTTACGGCGAGGCCTGATGGGgttttagagctaGAAAtagcaagttaaaataaggc
"ENSG00000244459.2";(4)	chr4	1581595	1581618	TTAGGAGGAAGTTTACGGCGAGG	848	chr4	1583110	1583133	GACTTCTACTTCTGTAAGGGAGGG	401	-762	129	1492	1249	8	atcttGTGGAAAGGACGAAACACCgGACTTCTACTTCTGTAAGGGAGTTTTAGAGCTAGAAGAGACGGAATTCCTAGGATCCCGTCTCTCTGTATGAGACCACTCTTTCCCTTAGGAGGAAGTTTACGGCGgttttagagctaGAAAtagcaagttaaaataaggc
"ENSG00000244459.2";(5)	chr4	1581495	1581518	CCCTTCGTATCCCCACAGCGCGG	761	chr4	1583110	1583133	GACTTCTACTTCTGTAAGGGAGGG	401	-862	129	1592	1162	8	atcttGTGGAAAGGACGAAACACCgGACTTCTACTTCTGTAAGGGAGTTTTAGAGCTAGAAGAGACGGAATTCCTAGGATCCCGTCTCTCTGTATGAGACCACTCTTTCCCCCCTTCGTATCCCCACAGCGgttttagagctaGAAAtagcaagttaaaataaggc
"ENSG00000244459.2";(6)	chr4	1581583	1581606	TTACGGCGAGGCCTGATGGGTGG	705	chr4	1583110	1583133	GACTTCTACTTCTGTAAGGGAGGG	401	-774	129	1504	1106	8	atcttGTGGAAAGGACGAAACACCgGACTTCTACTTCTGTAAGGGAGTTTTAGAGCTAGAAGAGACGGAATTCCTAGGATCCCGTCTCTCTGTATGAGACCACTCTTTCCCTTACGGCGAGGCCTGATGGGgttttagagctaGAAAtagcaagttaaaataaggc
"ENSG00000244459.2";(7)	chr4	1581572	1581595	CCTGATGGGTGGATGCCCCGGGG	0.51	chr4	1583229	1583252	GTCCAGATATGCAGGACCACGAGG	551	-785	248	1634	1061	8	atcttGTGGAAAGGACGAAACACCgGTCCAGATATGCAGGACCACGGTTTTAGAGCTAGAAGAGACGGAATTCCTAGGATCCCGTCTCTCTGTATGAGACCACTCTTTCCCCCTGATGGGTGGATGCCCCGgttttagagctaGAAAtagcaagttaaaataaggc
"ENSG00000244459.2";(8)	chr4	1581643	1581666	TTGACTCGAAGGAGAAACAATGG	503	chr4	1583229	1583252	GTCCAGATATGCAGGACCACGAGG	551	-714	248	1563	1054	8	atcttGTGGAAAGGACGAAACACCgGTCCAGATATGCAGGACCACGGTTTTAGAGCTAGAAGAGACGGAATTCCTAGGATCCCGTCTCTCTGTATGAGACCACTCTTTCCCTTGACTCGAAGGAGAAACAAgttttagagctaGAAAtagcaagttaaaataaggc
"ENSG00000244459.2";(9)	chr4	1581474	1581497	GGACACTCCTGGCCAGCCCGTGG	453	chr4	1583229	1583252	TCCAGATATGCAGGACCACGAGG	551	-883	248	1732	1004	8	atcttGTGGAAAGGACGAAACACCgGGACACTCCTGGCCAGCCCGGTTTTAGAGCTAGAAGAGACGGAATTCCTAGGATCCCGTCTCTCTGTATGAGACCACTCTTTCCCTCCAGATATGCAGGACCACGgttttagagctaGAAAtagcaagttaaaataaggc
"ENSG00000244459.2";(10)	chr4	1581572	1581595	CCTGATGGGTGGATGCCCCGGGG	0.51	chr4	1583110	1583133	GACTTCTACTTCTGTAAGGGAGGG	401	-785	129	1515	911	8	atcttGTGGAAAGGACGAAACACCgGACTTCTACTTCTGTAAGGGAGTTTTAGAGCTAGAAGAGACGGAATTCCTAGGATCCCGTCTCTCTGTATGAGACCACTCTTTCCCCCTGATGGGTGGATGCCCCGgttttagagctaGAAAtagcaagttaaaataaggc
"ENSG00000226137.3";(1)	chr17	79008305	79008328	GTTCTCCTCTCTGCCCCGAGGGG	749	chr17	79009740	79009763	GTCTATCATCTTATGTAACCGCGG	801	-573	238	1412	1.55	8	atcttGTGGAAAGGACGAAACACCgGTCTATCATCTTATGTAACCGGTTTTAGAGCTAGAAGAGACGGAATTCCTAGGATCCCGTCTCTCTGTATGAGACCACTCTTTCCCGTTCTCCTCTCTGCCCCGAGgttttagagctaGAAAtagcaagttaaaataaggc
"ENSG00000226137.3";(2)	chr17	79008347	79008370	TCGCAGGTAAGCCCGCCGGGCGG	746	chr17	79009740	79009763	GTCTATCATCTTATGTAACCGCGG	801	-531	238	1370	1547	8	atcttGTGGAAAGGACGAAACACCgGTCTATCATCTTATGTAACCGGTTTTAGAGCTAGAAGAGACGGAATTCCTAGGATCCCGTCTCTCTGTATGAGACCACTCTTTCCCTCGCAGGTAAGCCCGCCGGGgttttagagctaGAAAtagcaagttaaaataaggc
"ENSG00000226137.3";(3)	chr17	79008305	79008328	GTTCTCCTCTCTGCCCCGAGGGG	749	chr17	79009831	79009854	GTCATTTCGCAGACGAGAACGTGG	764	-573	329	1503	1513	8	atcttGTGGAAAGGACGAAACACCgGTCATTTCGCAGACGAGAACGGTTTTAGAGCTAGAAGAGACGGAATTCCTAGGATCCCGTCTCTCTGTATGAGACCACTCTTTCCCGTTCTCCTCTCTGCCCCGAGgttttagagctaGAAAtagcaagttaaaataaggc
"ENSG00000226137.3";(4)	chr17	79008347	79008370	TCGCAGGTAAGCCCGCCGGGCGG	746	chr17	79009831	79009854	GTCATTTCGCAGACGAGAACGTGG	764	-531	329	1461	1.51	8	atcttGTGGAAAGGACGAAACACCgGTCATTTCGCAGACGAGAACGGTTTTAGAGCTAGAAGAGACGGAATTCCTAGGATCCCGTCTCTCTGTATGAGACCACTCTTTCCCTCGCAGGTAAGCCCGCCGGGgttttagagctaGAAAtagcaagttaaaataaggc
"ENSG00000226137.3";(5)	chr17	79008303	79008326	GGGTTCTCCTCTCTGCCCCGAGG	0.68	chr17	79009740	79009763	GTCTATCATCTTATGTAACCGCGG	801	-575	238	1414	1481	8	atcttGTGGAAAGGACGAAACACCgGTCTATCATCTTATGTAACCGGTTTTAGAGCTAGAAGAGACGGAATTCCTAGGATCCCGTCTCTCTGTATGAGACCACTCTTTCCCGGGTTCTCCTCTCTGCCCCGgttttagagctaGAAAtagcaagttaaaataaggc
"ENSG00000226137.3";(6)	chr17	79008303	79008326	GGGTTCTCCTCTCTGCCCCGAGG	0.68	chr17	79009831	79009854	GTCATTTCGCAGACGAGAACGTGG	764	-575	329	1505	1444	8	atcttGTGGAAAGGACGAAACACCgGTCATTTCGCAGACGAGAACGGTTTTAGAGCTAGAAGAGACGGAATTCCTAGGATCCCGTCTCTCTGTATGAGACCACTCTTTCCCGGGTTCTCCTCTCTGCCCCGgttttagagctaGAAAtagcaagttaaaataaggc
"ENSG00000226137.3";(7)	chr17	79007943	79007966	CTCCAACGAGAATCTTCTGACGG	624	chr17	79009740	79009763	GTCTATCATCTTATGTAACCGCGG	801	-935	238	1774	1425	8	atcttGTGGAAAGGACGAAACACCgGTCTATCATCTTATGTAACCGGTTTTAGAGCTAGAAGAGACGGAATTCCTAGGATCCCGTCTCTCTGTATGAGACCACTCTTTCCCCTCCAACGAGAATCTTCTGAgttttagagctaGAAAtagcaagttaaaataaggc
"ENSG00000226137.3";(8)	chr17	79007943	79007966	CTCCAACGAGAATCTTCTGACGG	624	chr17	79009831	79009854	GTCATTTCGCAGACGAGAACGTGG	764	-935	329	1865	1388	8	atcttGTGGAAAGGACGAAACACCgGTCATTTCGCAGACGAGAACGGTTTTAGAGCTAGAAGAGACGGAATTCCTAGGATCCCGTCTCTCTGTATGAGACCACTCTTTCCCCTCCAACGAGAATCTTCTGAgttttagagctaGAAAtagcaagttaaaataaggc
"ENSG00000226137.3";(9)	chr17	79008305	79008328	GTTCTCCTCTCTGCCCCGAGGGG	749	chr17	79009564	79009587	GTCTGAAGGCCGCGGTCGGCGCGG	617	-573	62	1236	1366	8	atcttGTGGAAAGGACGAAACACCgGTCTGAAGGCCGCGGTCGGCGGTTTTAGAGCTAGAAGAGACGGAATTCCTAGGATCCCGTCTCTCTGTATGAGACCACTCTTTCCCGTTCTCCTCTCTGCCCCGAGgttttagagctaGAAAtagcaagttaaaataaggc
"ENSG00000226137.3";(10)	chr17	79008347	79008370	TCGCAGGTAAGCCCGCCGGGCGG	746	chr17	79009564	79009587	GTCTGAAGGCCGCGGTCGGCGCGG	617	-531	62	1194	1363	8	atcttGTGGAAAGGACGAAACACCgGTCTGAAGGCCGCGGTCGGCGGTTTTAGAGCTAGAAGAGACGGAATTCCTAGGATCCCGTCTCTCTGTATGAGACCACTCTTTCCCTCGCAGGTAAGCCCGCCGGGgttttagagctaGAAAtagcaagttaaaataaggc
"ENSG00000188825.9";(1)	chr17	41466456	41466479	TCAGCGATCGGATTTCAGAGGGG	866	chr17	41467352	41467375	GTTACCCTGTGAAGTGCAATATGG	724	-488	-216	873	1.59	8	atcttGTGGAAAGGACGAAACACCgGTTACCCTGTGAAGTGCAATAGTTTTAGAGCTAGAAGAGACGGAATTCCTAGGATCCCGTCTCTCTGTATGAGACCACTCTTTCCCTCAGCGATCGGATTTCAGAGgttttagagctaGAAAtagcaagttaaaataaggc
"ENSG00000188825.9";(2)	chr17	41466399	41466422	AGTAGTTGATATAAACAACGAGG	755	chr17	41467352	41467375	GTTACCCTGTGAAGTGCAATATGG	724	-545	-216	930	1479	8	atcttGTGGAAAGGACGAAACACCgGTTACCCTGTGAAGTGCAATAGTTTTAGAGCTAGAAGAGACGGAATTCCTAGGATCCCGTCTCTCTGTATGAGACCACTCTTTCCCAGTAGTTGATATAAACAACGgttttagagctaGAAAtagcaagttaaaataaggc
"ENSG00000188825.9";(3)	chr17	41466456	41466479	TCAGCGATCGGATTTCAGAGGGG	866	chr17	41467125	41467148	GCCTCTAGGTTCGAATTTCAGGGG	566	-488	-443	646	1432	8	atcttGTGGAAAGGACGAAACACCgGCCTCTAGGTTCGAATTTCAGGTTTTAGAGCTAGAAGAGACGGAATTCCTAGGATCCCGTCTCTCTGTATGAGACCACTCTTTCCCTCAGCGATCGGATTTCAGAGgttttagagctaGAAAtagcaagttaaaataaggc
"ENSG00000188825.9";(4)	chr17	41466456	41466479	TCAGCGATCGGATTTCAGAGGGG	866	chr17	41467282	41467305	GTGAGGGAAACACTTGCTGAGAGG	511	-488	-286	803	1377	8	atcttGTGGAAAGGACGAAACACCgGTGAGGGAAACACTTGCTGAGGTTTTAGAGCTAGAAGAGACGGAATTCCTAGGATCCCGTCTCTCTGTATGAGACCACTCTTTCCCTCAGCGATCGGATTTCAGAGgttttagagctaGAAAtagcaagttaaaataaggc
"ENSG00000188825.9";(5)	chr17	41466328	41466351	CGAGGGCCCTTAATTAAGGGAGG	651	chr17	41467352	41467375	GTTACCCTGTGAAGTGCAATATGG	724	-616	-216	1001	1375	8	atcttGTGGAAAGGACGAAACACCgGTTACCCTGTGAAGTGCAATAGTTTTAGAGCTAGAAGAGACGGAATTCCTAGGATCCCGTCTCTCTGTATGAGACCACTCTTTCCCCGAGGGCCCTTAATTAAGGGgttttagagctaGAAAtagcaagttaaaataaggc
"ENSG00000188825.9";(6)	chr17	41466043	41466066	GGAGGAGCTTCGGGGAGCAGGGG	642	chr17	41467352	41467375	TTACCCTGTGAAGTGCAATATGG	724	-901	-216	1286	1366	8	atcttGTGGAAAGGACGAAACACCgGGAGGAGCTTCGGGGAGCAGGTTTTAGAGCTAGAAGAGACGGAATTCCTAGGATCCCGTCTCTCTGTATGAGACCACTCTTTCCCTTACCCTGTGAAGTGCAATAgttttagagctaGAAAtagcaagttaaaataaggc
"ENSG00000188825.9";(7)	chr17	41466377	41466400	GTGCGATGAAATACACAGGAGGG	613	chr17	41467352	41467375	GTTACCCTGTGAAGTGCAATATGG	724	-567	-216	952	1337	8	atcttGTGGAAAGGACGAAACACCgGTTACCCTGTGAAGTGCAATAGTTTTAGAGCTAGAAGAGACGGAATTCCTAGGATCCCGTCTCTCTGTATGAGACCACTCTTTCCCGTGCGATGAAATACACAGGAgttttagagctaGAAAtagcaagttaaaataaggc
"ENSG00000188825.9";(8)	chr17	41466399	41466422	AGTAGTTGATATAAACAACGAGG	755	chr17	41467125	41467148	GCCTCTAGGTTCGAATTTCAGGGG	566	-545	-443	703	1321	8	atcttGTGGAAAGGACGAAACACCgGCCTCTAGGTTCGAATTTCAGGTTTTAGAGCTAGAAGAGACGGAATTCCTAGGATCCCGTCTCTCTGTATGAGACCACTCTTTCCCAGTAGTTGATATAAACAACGgttttagagctaGAAAtagcaagttaaaataaggc
"ENSG00000188825.9";(9)	chr17	41466456	41466479	TCAGCGATCGGATTTCAGAGGGG	866	chr17	41467071	41467094	GATAATAACGCCCATCTCTTAGGG	445	-488	-497	592	1311	8	atcttGTGGAAAGGACGAAACACCgGATAATAACGCCCATCTCTTAGTTTTAGAGCTAGAAGAGACGGAATTCCTAGGATCCCGTCTCTCTGTATGAGACCACTCTTTCCCTCAGCGATCGGATTTCAGAGgttttagagctaGAAAtagcaagttaaaataaggc
"ENSG00000188825.9";(10)	chr17	41466399	41466422	AGTAGTTGATATAAACAACGAGG	755	chr17	41467282	41467305	GTGAGGGAAACACTTGCTGAGAGG	511	-545	-286	860	1266	8	atcttGTGGAAAGGACGAAACACCgGTGAGGGAAACACTTGCTGAGGTTTTAGAGCTAGAAGAGACGGAATTCCTAGGATCCCGTCTCTCTGTATGAGACCACTCTTTCCCAGTAGTTGATATAAACAACGgttttagagctaGAAAtagcaagttaaaataaggc
"ENSG00000245532.4";(1)	chr11	65189351	65189374	GCAGTATCTGACATAGCCGAGGG	891	chr11	65190361	65190384	ACTGAGTTAGATGAGACGAGGGG	0.85	-371	15	987	1741	8	atcttGTGGAAAGGACGAAACACCgGCAGTATCTGACATAGCCGAGTTTTAGAGCTAGAAGAGACGGAATTCCTAGGATCCCGTCTCTCTGTATGAGACCACTCTTTCCCACTGAGTTAGATGAGACGAGgttttagagctaGAAAtagcaagttaaaataaggc
"ENSG00000245532.4";(2)	chr11	65189056	65189079	GCATTCTGGTTACTTGAACCGGGG	873	chr11	65190361	65190384	ACTGAGTTAGATGAGACGAGGGG	0.85	-666	15	1282	1723	8	atcttGTGGAAAGGACGAAACACCgGCATTCTGGTTACTTGAACCGGTTTTAGAGCTAGAAGAGACGGAATTCCTAGGATCCCGTCTCTCTGTATGAGACCACTCTTTCCCACTGAGTTAGATGAGACGAGgttttagagctaGAAAtagcaagttaaaataaggc
"ENSG00000245532.4";(3)	chr11	65189351	65189374	GCAGTATCTGACATAGCCGAGGG	891	chr11	65190663	65190686	TGCCTTCCTGATCATTTCCAGGG	723	-371	317	1289	1614	8	atcttGTGGAAAGGACGAAACACCgGCAGTATCTGACATAGCCGAGTTTTAGAGCTAGAAGAGACGGAATTCCTAGGATCCCGTCTCTCTGTATGAGACCACTCTTTCCCTGCCTTCCTGATCATTTCCAgttttagagctaGAAAtagcaagttaaaataaggc
"ENSG00000245532.4";(4)	chr11	65189056	65189079	GCATTCTGGTTACTTGAACCGGGG	873	chr11	65190663	65190686	TGCCTTCCTGATCATTTCCAGGG	723	-666	317	1584	1596	8	atcttGTGGAAAGGACGAAACACCgGCATTCTGGTTACTTGAACCGGTTTTAGAGCTAGAAGAGACGGAATTCCTAGGATCCCGTCTCTCTGTATGAGACCACTCTTTCCCTGCCTTCCTGATCATTTCCAgttttagagctaGAAAtagcaagttaaaataaggc
"ENSG00000245532.4";(5)	chr11	65189351	65189374	GCAGTATCTGACATAGCCGAGGG	891	chr11	65190750	65190773	CCCTTGGTCTGGAAAAAAAGGGG	671	-371	404	1376	1562	8	atcttGTGGAAAGGACGAAACACCgGCAGTATCTGACATAGCCGAGTTTTAGAGCTAGAAGAGACGGAATTCCTAGGATCCCGTCTCTCTGTATGAGACCACTCTTTCCCCCCTTGGTCTGGAAAAAAAGgttttagagctaGAAAtagcaagttaaaataaggc
"ENSG00000245532.4";(6)	chr11	65189460	65189483	GAGAATGCGCATCCCTGCCGGGG	706	chr11	65190361	65190384	ACTGAGTTAGATGAGACGAGGGG	0.85	-262	15	878	1556	8	atcttGTGGAAAGGACGAAACACCgGAGAATGCGCATCCCTGCCGGTTTTAGAGCTAGAAGAGACGGAATTCCTAGGATCCCGTCTCTCTGTATGAGACCACTCTTTCCCACTGAGTTAGATGAGACGAGgttttagagctaGAAAtagcaagttaaaataaggc
"ENSG00000245532.4";(7)	chr11	65189056	65189079	GCATTCTGGTTACTTGAACCGGGG	873	chr11	65190750	65190773	CCCTTGGTCTGGAAAAAAAGGGG	671	-666	404	1671	1544	8	atcttGTGGAAAGGACGAAACACCgGCATTCTGGTTACTTGAACCGGTTTTAGAGCTAGAAGAGACGGAATTCCTAGGATCCCGTCTCTCTGTATGAGACCACTCTTTCCCCCCTTGGTCTGGAAAAAAAGgttttagagctaGAAAtagcaagttaaaataaggc
"ENSG00000245532.4";(8)	chr11	65189580	65189603	GATAGCGTCCAGGAGCTAGTGGG	681	chr11	65190361	65190384	ACTGAGTTAGATGAGACGAGGGG	0.85	-142	15	758	1531	8	atcttGTGGAAAGGACGAAACACCgGATAGCGTCCAGGAGCTAGTGTTTTAGAGCTAGAAGAGACGGAATTCCTAGGATCCCGTCTCTCTGTATGAGACCACTCTTTCCCACTGAGTTAGATGAGACGAGgttttagagctaGAAAtagcaagttaaaataaggc
"ENSG00000245532.4";(9)	chr11	65189352	65189375	GAGCAGTATCTGACATAGCCGAGG	0.68	chr11	65190361	65190384	ACTGAGTTAGATGAGACGAGGGG	0.85	-370	15	986	1.53	8	atcttGTGGAAAGGACGAAACACCgGAGCAGTATCTGACATAGCCGGTTTTAGAGCTAGAAGAGACGGAATTCCTAGGATCCCGTCTCTCTGTATGAGACCACTCTTTCCCACTGAGTTAGATGAGACGAGgttttagagctaGAAAtagcaagttaaaataaggc
"ENSG00000245532.4";(10)	chr11	65189351	65189374	GCAGTATCTGACATAGCCGAGGG	891	chr11	65190751	65190774	GCCCTTGGTCTGGAAAAAAAGGG	579	-371	405	1377	1.47	8	atcttGTGGAAAGGACGAAACACCgGCAGTATCTGACATAGCCGAGTTTTAGAGCTAGAAGAGACGGAATTCCTAGGATCCCGTCTCTCTGTATGAGACCACTCTTTCCCGCCCTTGGTCTGGAAAAAAAgttttagagctaGAAAtagcaagttaaaataaggc
"ENSG00000231233.1";(1)	chr10	106113041	106113064	CCACAGACGCTGTCTTCAAAGGG	658	chr10	106114299	106114322	GTTATACGTGAGGGGGCTAAGGGG	746	-669	-35	1235	1404	8	atcttGTGGAAAGGACGAAACACCgGTTATACGTGAGGGGGCTAAGGTTTTAGAGCTAGAAGAGACGGAATTCCTAGGATCCCGTCTCTCTGTATGAGACCACTCTTTCCCCCACAGACGCTGTCTTCAAAgttttagagctaGAAAtagcaagttaaaataaggc
"ENSG00000231233.1";(2)	chr10	106113140	106113163	TTATTCCTCGTTGTCTCGGAAGG	648	chr10	106114299	106114322	GTTATACGTGAGGGGGCTAAGGGG	746	-570	-35	1136	1394	8	atcttGTGGAAAGGACGAAACACCgGTTATACGTGAGGGGGCTAAGGTTTTAGAGCTAGAAGAGACGGAATTCCTAGGATCCCGTCTCTCTGTATGAGACCACTCTTTCCCTTATTCCTCGTTGTCTCGGAgttttagagctaGAAAtagcaagttaaaataaggc
"ENSG00000231233.1";(3)	chr10	106112875	106112898	CTGAAGTCCAGAAAGAGTGGAGG	576	chr10	106114299	106114322	GTTATACGTGAGGGGGCTAAGGGG	746	-835	-35	1401	1322	8	atcttGTGGAAAGGACGAAACACCgGTTATACGTGAGGGGGCTAAGGTTTTAGAGCTAGAAGAGACGGAATTCCTAGGATCCCGTCTCTCTGTATGAGACCACTCTTTCCCCTGAAGTCCAGAAAGAGTGGgttttagagctaGAAAtagcaagttaaaataaggc
"ENSG00000231233.1";(4)	chr10	106113041	106113064	CCACAGACGCTGTCTTCAAAGGG	658	chr10	106114242	106114265	GTTTTCAGCCTCTCCAATGAGGGG	639	-669	-92	1178	1297	8	atcttGTGGAAAGGACGAAACACCgGTTTTCAGCCTCTCCAATGAGGTTTTAGAGCTAGAAGAGACGGAATTCCTAGGATCCCGTCTCTCTGTATGAGACCACTCTTTCCCCCACAGACGCTGTCTTCAAAgttttagagctaGAAAtagcaagttaaaataaggc
"ENSG00000231233.1";(5)	chr10	106113140	106113163	TTATTCCTCGTTGTCTCGGAAGG	648	chr10	106114242	106114265	GTTTTCAGCCTCTCCAATGAGGGG	639	-570	-92	1079	1287	8	atcttGTGGAAAGGACGAAACACCgGTTTTCAGCCTCTCCAATGAGGTTTTAGAGCTAGAAGAGACGGAATTCCTAGGATCCCGTCTCTCTGTATGAGACCACTCTTTCCCTTATTCCTCGTTGTCTCGGAgttttagagctaGAAAtagcaagttaaaataaggc
"ENSG00000231233.1";(6)	chr10	106113041	106113064	CCACAGACGCTGTCTTCAAAGGG	658	chr10	106113951	106113974	GACTCCATGACTAAAAATCTAGGG	624	-669	-383	887	1282	8	atcttGTGGAAAGGACGAAACACCgGACTCCATGACTAAAAATCTAGTTTTAGAGCTAGAAGAGACGGAATTCCTAGGATCCCGTCTCTCTGTATGAGACCACTCTTTCCCCCACAGACGCTGTCTTCAAAgttttagagctaGAAAtagcaagttaaaataaggc
"ENSG00000231233.1";(7)	chr10	106113140	106113163	TTATTCCTCGTTGTCTCGGAAGG	648	chr10	106113951	106113974	GACTCCATGACTAAAAATCTAGGG	624	-570	-383	788	1272	8	atcttGTGGAAAGGACGAAACACCgGACTCCATGACTAAAAATCTAGTTTTAGAGCTAGAAGAGACGGAATTCCTAGGATCCCGTCTCTCTGTATGAGACCACTCTTTCCCTTATTCCTCGTTGTCTCGGAgttttagagctaGAAAtagcaagttaaaataaggc
"ENSG00000231233.1";(8)	chr10	106113041	106113064	CCACAGACGCTGTCTTCAAAGGG	658	chr10	106114431	106114454	GTCCTGGCTGGAACAGACCGTGGG	611	-669	97	1367	1269	8	atcttGTGGAAAGGACGAAACACCgGTCCTGGCTGGAACAGACCGTGTTTTAGAGCTAGAAGAGACGGAATTCCTAGGATCCCGTCTCTCTGTATGAGACCACTCTTTCCCCCACAGACGCTGTCTTCAAAgttttagagctaGAAAtagcaagttaaaataaggc
"ENSG00000231233.1";(9)	chr10	106113219	106113242	GAGAGCCGAGGACTAACGCTTGG	514	chr10	106114299	106114322	GTTATACGTGAGGGGGCTAAGGGG	746	-491	-35	1057	1.26	8	atcttGTGGAAAGGACGAAACACCgGTTATACGTGAGGGGGCTAAGGTTTTAGAGCTAGAAGAGACGGAATTCCTAGGATCCCGTCTCTCTGTATGAGACCACTCTTTCCCGAGAGCCGAGGACTAACGCTgttttagagctaGAAAtagcaagttaaaataaggc
"ENSG00000231233.1";(10)	chr10	106113140	106113163	TTATTCCTCGTTGTCTCGGAAGG	648	chr10	106114431	106114454	GTCCTGGCTGGAACAGACCGTGGG	611	-570	97	1268	1259	8	atcttGTGGAAAGGACGAAACACCgGTCCTGGCTGGAACAGACCGTGTTTTAGAGCTAGAAGAGACGGAATTCCTAGGATCCCGTCTCTCTGTATGAGACCACTCTTTCCCTTATTCCTCGTTGTCTCGGAgttttagagctaGAAAtagcaagttaaaataaggc
"ENSG00000196741.3";(1)	chrX	47341894	47341917	GATCAAGTCCAGAAGCGCCGGGG	949	chrX	47343174	47343197	ATTCCTAGAACAGGACGCGACGG	778	-553	103	1257	1727	8	atcttGTGGAAAGGACGAAACACCgGATCAAGTCCAGAAGCGCCGGTTTTAGAGCTAGAAGAGACGGAATTCCTAGGATCCCGTCTCTCTGTATGAGACCACTCTTTCCCATTCCTAGAACAGGACGCGAgttttagagctaGAAAtagcaagttaaaataaggc
"ENSG00000196741.3";(2)	chrX	47342413	47342436	GCGTCCCACAGAGCAGTGCGGCGG	882	chrX	47343174	47343197	ATTCCTAGAACAGGACGCGACGG	778	-34	103	738	1.66	8	atcttGTGGAAAGGACGAAACACCgGCGTCCCACAGAGCAGTGCGGGTTTTAGAGCTAGAAGAGACGGAATTCCTAGGATCCCGTCTCTCTGTATGAGACCACTCTTTCCCATTCCTAGAACAGGACGCGAgttttagagctaGAAAtagcaagttaaaataaggc
"ENSG00000196741.3";(3)	chrX	47341894	47341917	GATCAAGTCCAGAAGCGCCGGGG	949	chrX	47343518	47343541	CCCCCAGTTGACAAGCTGAAGGG	636	-553	447	1601	1585	8	atcttGTGGAAAGGACGAAACACCgGATCAAGTCCAGAAGCGCCGGTTTTAGAGCTAGAAGAGACGGAATTCCTAGGATCCCGTCTCTCTGTATGAGACCACTCTTTCCCCCCCCAGTTGACAAGCTGAAgttttagagctaGAAAtagcaagttaaaataaggc
"ENSG00000196741.3";(4)	chrX	47342166	47342189	GCCACTGGAAAATCCCACAGGGG	0.76	chrX	47343174	47343197	ATTCCTAGAACAGGACGCGACGG	778	-281	103	985	1538	8	atcttGTGGAAAGGACGAAACACCgGCCACTGGAAAATCCCACAGGTTTTAGAGCTAGAAGAGACGGAATTCCTAGGATCCCGTCTCTCTGTATGAGACCACTCTTTCCCATTCCTAGAACAGGACGCGAgttttagagctaGAAAtagcaagttaaaataaggc
"ENSG00000196741.3";(5)	chrX	47342240	47342263	GCGGAGGTGACTAACTCCTAGAGG	753	chrX	47343174	47343197	ATTCCTAGAACAGGACGCGACGG	778	-207	103	911	1531	8	atcttGTGGAAAGGACGAAACACCgGCGGAGGTGACTAACTCCTAGGTTTTAGAGCTAGAAGAGACGGAATTCCTAGGATCCCGTCTCTCTGTATGAGACCACTCTTTCCCATTCCTAGAACAGGACGCGAgttttagagctaGAAAtagcaagttaaaataaggc
"ENSG00000196741.3";(6)	chrX	47342413	47342436	GCGTCCCACAGAGCAGTGCGGCGG	882	chrX	47343518	47343541	CCCCCAGTTGACAAGCTGAAGGG	636	-34	447	1082	1518	8	atcttGTGGAAAGGACGAAACACCgGCGTCCCACAGAGCAGTGCGGGTTTTAGAGCTAGAAGAGACGGAATTCCTAGGATCCCGTCTCTCTGTATGAGACCACTCTTTCCCCCCCCAGTTGACAAGCTGAAgttttagagctaGAAAtagcaagttaaaataaggc
"ENSG00000196741.3";(7)	chrX	47342144	47342167	GTATATCGAGTAGGGGACCGCGG	728	chrX	47343174	47343197	ATTCCTAGAACAGGACGCGACGG	778	-303	103	1007	1506	8	atcttGTGGAAAGGACGAAACACCgGTATATCGAGTAGGGGACCGGTTTTAGAGCTAGAAGAGACGGAATTCCTAGGATCCCGTCTCTCTGTATGAGACCACTCTTTCCCATTCCTAGAACAGGACGCGAgttttagagctaGAAAtagcaagttaaaataaggc
"ENSG00000196741.3";(8)	chrX	47341894	47341917	GATCAAGTCCAGAAGCGCCGGGG	949	chrX	47343311	47343334	TCTTGGGCCACAAGGCAAATGGG	493	-553	240	1394	1442	8	atcttGTGGAAAGGACGAAACACCgGATCAAGTCCAGAAGCGCCGGTTTTAGAGCTAGAAGAGACGGAATTCCTAGGATCCCGTCTCTCTGTATGAGACCACTCTTTCCCTCTTGGGCCACAAGGCAAATgttttagagctaGAAAtagcaagttaaaataaggc
"ENSG00000196741.3";(9)	chrX	47342166	47342189	GCCACTGGAAAATCCCACAGGGG	0.76	chrX	47343518	47343541	CCCCCAGTTGACAAGCTGAAGGG	636	-281	447	1329	1396	8	atcttGTGGAAAGGACGAAACACCgGCCACTGGAAAATCCCACAGGTTTTAGAGCTAGAAGAGACGGAATTCCTAGGATCCCGTCTCTCTGTATGAGACCACTCTTTCCCCCCCCAGTTGACAAGCTGAAgttttagagctaGAAAtagcaagttaaaataaggc
"ENSG00000196741.3";(10)	chrX	47342240	47342263	GCGGAGGTGACTAACTCCTAGAGG	753	chrX	47343518	47343541	CCCCCAGTTGACAAGCTGAAGGG	636	-207	447	1255	1389	8	atcttGTGGAAAGGACGAAACACCgGCGGAGGTGACTAACTCCTAGGTTTTAGAGCTAGAAGAGACGGAATTCCTAGGATCCCGTCTCTCTGTATGAGACCACTCTTTCCCCCCCCAGTTGACAAGCTGAAgttttagagctaGAAAtagcaagttaaaataaggc
"ENSG00000278058.1";(1)	chr16	79639111	79639134	GACTCACATTTGGTTACCGGGAGG	847	chr16	79640046	79640069	TTAGCACTACCGCACTACCGAGG	912	-65	246	912	1759	8	atcttGTGGAAAGGACGAAACACCgGACTCACATTTGGTTACCGGGGTTTTAGAGCTAGAAGAGACGGAATTCCTAGGATCCCGTCTCTCTGTATGAGACCACTCTTTCCCTTAGCACTACCGCACTACCGgttttagagctaGAAAtagcaagttaaaataaggc
"ENSG00000278058.1";(2)	chr16	79638273	79638296	GTGTAATTTGGACATGAACAGGGG	835	chr16	79640046	79640069	TTAGCACTACCGCACTACCGAGG	912	-903	246	1750	1747	8	atcttGTGGAAAGGACGAAACACCgGTGTAATTTGGACATGAACAGGTTTTAGAGCTAGAAGAGACGGAATTCCTAGGATCCCGTCTCTCTGTATGAGACCACTCTTTCCCTTAGCACTACCGCACTACCGgttttagagctaGAAAtagcaagttaaaataaggc
"ENSG00000278058.1";(3)	chr16	79639117	79639140	GATTTGGTTACCGGGAGGCGAGGG	606	chr16	79640046	79640069	TTAGCACTACCGCACTACCGAGG	912	-59	246	906	1518	8	atcttGTGGAAAGGACGAAACACCgGATTTGGTTACCGGGAGGCGAGTTTTAGAGCTAGAAGAGACGGAATTCCTAGGATCCCGTCTCTCTGTATGAGACCACTCTTTCCCTTAGCACTACCGCACTACCGgttttagagctaGAAAtagcaagttaaaataaggc
"ENSG00000278058.1";(4)	chr16	79638531	79638554	GATAAGGCGTACACTGTTCTTAGG	484	chr16	79640046	79640069	TTAGCACTACCGCACTACCGAGG	912	-645	246	1492	1396	8	atcttGTGGAAAGGACGAAACACCgGATAAGGCGTACACTGTTCTTGTTTTAGAGCTAGAAGAGACGGAATTCCTAGGATCCCGTCTCTCTGTATGAGACCACTCTTTCCCTTAGCACTACCGCACTACCGgttttagagctaGAAAtagcaagttaaaataaggc
"ENSG00000278058.1";(5)	chr16	79638327	79638350	GAGTTGCTATAACTCACAATCGG	481	chr16	79640046	79640069	TTAGCACTACCGCACTACCGAGG	912	-849	246	1696	1393	8	atcttGTGGAAAGGACGAAACACCgGAGTTGCTATAACTCACAATGTTTTAGAGCTAGAAGAGACGGAATTCCTAGGATCCCGTCTCTCTGTATGAGACCACTCTTTCCCTTAGCACTACCGCACTACCGgttttagagctaGAAAtagcaagttaaaataaggc
"ENSG00000278058.1";(6)	chr16	79639111	79639134	GACTCACATTTGGTTACCGGGAGG	847	chr16	79640037	79640060	GGACAGGCTCCTCGGTAGTGCGG	478	-65	237	903	1325	8	atcttGTGGAAAGGACGAAACACCgGACTCACATTTGGTTACCGGGGTTTTAGAGCTAGAAGAGACGGAATTCCTAGGATCCCGTCTCTCTGTATGAGACCACTCTTTCCCGGACAGGCTCCTCGGTAGTGgttttagagctaGAAAtagcaagttaaaataaggc
"ENSG00000278058.1";(7)	chr16	79638273	79638296	GTGTAATTTGGACATGAACAGGGG	835	chr16	79640037	79640060	GGACAGGCTCCTCGGTAGTGCGG	478	-903	237	1741	1313	8	atcttGTGGAAAGGACGAAACACCgGTGTAATTTGGACATGAACAGGTTTTAGAGCTAGAAGAGACGGAATTCCTAGGATCCCGTCTCTCTGTATGAGACCACTCTTTCCCGGACAGGCTCCTCGGTAGTGgttttagagctaGAAAtagcaagttaaaataaggc
"ENSG00000278058.1";(8)	chr16	79639111	79639134	GACTCACATTTGGTTACCGGGAGG	847	chr16	79639986	79640009	TATGGGGGCGATCTTGATGCGGG	457	-65	186	852	1304	8	atcttGTGGAAAGGACGAAACACCgGACTCACATTTGGTTACCGGGGTTTTAGAGCTAGAAGAGACGGAATTCCTAGGATCCCGTCTCTCTGTATGAGACCACTCTTTCCCTATGGGGGCGATCTTGATGCgttttagagctaGAAAtagcaagttaaaataaggc
"ENSG00000278058.1";(9)	chr16	79638273	79638296	GTGTAATTTGGACATGAACAGGGG	835	chr16	79639986	79640009	TATGGGGGCGATCTTGATGCGGG	457	-903	186	1690	1292	8	atcttGTGGAAAGGACGAAACACCgGTGTAATTTGGACATGAACAGGTTTTAGAGCTAGAAGAGACGGAATTCCTAGGATCCCGTCTCTCTGTATGAGACCACTCTTTCCCTATGGGGGCGATCTTGATGCgttttagagctaGAAAtagcaagttaaaataaggc
"ENSG00000278058.1";(10)	chr16	79639111	79639134	GACTCACATTTGGTTACCGGGAGG	847	chr16	79640206	79640229	ATACTCATCCTGGTAATCACAGG	434	-65	406	1072	1281	8	atcttGTGGAAAGGACGAAACACCgGACTCACATTTGGTTACCGGGGTTTTAGAGCTAGAAGAGACGGAATTCCTAGGATCCCGTCTCTCTGTATGAGACCACTCTTTCCCATACTCATCCTGGTAATCACgttttagagctaGAAAtagcaagttaaaataaggc
"ENSG00000273341.1";(1)	chr7	77045451	77045474	CCACCGGGTCGGAGTCCGGGGGG	717	chr7	77046132	77046155	GGGCGAATAGGCCCAAGAGACGG	633	-16	41	658	1.35	8	atcttGTGGAAAGGACGAAACACCgGGGCGAATAGGCCCAAGAGAGTTTTAGAGCTAGAAGAGACGGAATTCCTAGGATCCCGTCTCTCTGTATGAGACCACTCTTTCCCCCACCGGGTCGGAGTCCGGGgttttagagctaGAAAtagcaagttaaaataaggc
"ENSG00000273341.1";(2)	chr7	77045211	77045234	TCAGCATCACCTCACGGCGAGGG	664	chr7	77046132	77046155	GGGCGAATAGGCCCAAGAGACGG	633	-256	41	898	1297	8	atcttGTGGAAAGGACGAAACACCgGGGCGAATAGGCCCAAGAGAGTTTTAGAGCTAGAAGAGACGGAATTCCTAGGATCCCGTCTCTCTGTATGAGACCACTCTTTCCCTCAGCATCACCTCACGGCGAgttttagagctaGAAAtagcaagttaaaataaggc
"ENSG00000273341.1";(3)	chr7	77044653	77044676	GTAGGTCTCACCTTGTGTGTAGG	633	chr7	77046132	77046155	GGGCGAATAGGCCCAAGAGACGG	633	-814	41	1456	1266	8	atcttGTGGAAAGGACGAAACACCgGTAGGTCTCACCTTGTGTGTGTTTTAGAGCTAGAAGAGACGGAATTCCTAGGATCCCGTCTCTCTGTATGAGACCACTCTTTCCCGGGCGAATAGGCCCAAGAGAgttttagagctaGAAAtagcaagttaaaataaggc
"ENSG00000273341.1";(4)	chr7	77045164	77045187	GCCGCATCCCACCTCCCGGGGGG	0.61	chr7	77046132	77046155	GGGCGAATAGGCCCAAGAGACGG	633	-303	41	945	1243	8	atcttGTGGAAAGGACGAAACACCgGCCGCATCCCACCTCCCGGGGTTTTAGAGCTAGAAGAGACGGAATTCCTAGGATCCCGTCTCTCTGTATGAGACCACTCTTTCCCGGGCGAATAGGCCCAAGAGAgttttagagctaGAAAtagcaagttaaaataaggc
"ENSG00000273341.1";(5)	chr7	77045044	77045067	GGACAAACTGTTCCACCGTTAGG	578	chr7	77046132	77046155	GGGCGAATAGGCCCAAGAGACGG	633	-423	41	1065	1211	8	atcttGTGGAAAGGACGAAACACCgGGACAAACTGTTCCACCGTTGTTTTAGAGCTAGAAGAGACGGAATTCCTAGGATCCCGTCTCTCTGTATGAGACCACTCTTTCCCGGGCGAATAGGCCCAAGAGAgttttagagctaGAAAtagcaagttaaaataaggc
"ENSG00000273341.1";(6)	chr7	77045451	77045474	GCCACCGGGTCGGAGTCCGGGGGG	717	chr7	77046146	77046169	TATTCGCCCCAGCTTCGAGGTGG	0.46	-16	55	672	1177	8	atcttGTGGAAAGGACGAAACACCgGCCACCGGGTCGGAGTCCGGGGTTTTAGAGCTAGAAGAGACGGAATTCCTAGGATCCCGTCTCTCTGTATGAGACCACTCTTTCCCTATTCGCCCCAGCTTCGAGGgttttagagctaGAAAtagcaagttaaaataaggc
"ENSG00000273341.1";(7)	chr7	77045211	77045234	GTCAGCATCACCTCACGGCGAGGG	664	chr7	77046146	77046169	TATTCGCCCCAGCTTCGAGGTGG	0.46	-256	55	912	1124	8	atcttGTGGAAAGGACGAAACACCgGTCAGCATCACCTCACGGCGAGTTTTAGAGCTAGAAGAGACGGAATTCCTAGGATCCCGTCTCTCTGTATGAGACCACTCTTTCCCTATTCGCCCCAGCTTCGAGGgttttagagctaGAAAtagcaagttaaaataaggc
"ENSG00000273341.1";(8)	chr7	77045451	77045474	GCCACCGGGTCGGAGTCCGGGGGG	717	chr7	77046236	77046259	TGTAAGAGAAACGCTAAAAGGGG	407	-16	145	762	1124	8	atcttGTGGAAAGGACGAAACACCgGCCACCGGGTCGGAGTCCGGGGTTTTAGAGCTAGAAGAGACGGAATTCCTAGGATCCCGTCTCTCTGTATGAGACCACTCTTTCCCTGTAAGAGAAACGCTAAAAGgttttagagctaGAAAtagcaagttaaaataaggc
"ENSG00000273341.1";(9)	chr7	77044653	77044676	GTAGGTCTCACCTTGTGTGTAGG	633	chr7	77046146	77046169	TATTCGCCCCAGCTTCGAGGTGG	0.46	-814	55	1470	1093	8	atcttGTGGAAAGGACGAAACACCgGTAGGTCTCACCTTGTGTGTGTTTTAGAGCTAGAAGAGACGGAATTCCTAGGATCCCGTCTCTCTGTATGAGACCACTCTTTCCCTATTCGCCCCAGCTTCGAGGgttttagagctaGAAAtagcaagttaaaataaggc
"ENSG00000273341.1";(10)	chr7	77045211	77045234	GTCAGCATCACCTCACGGCGAGGG	664	chr7	77046236	77046259	TGTAAGAGAAACGCTAAAAGGGG	407	-256	145	1002	1071	8	atcttGTGGAAAGGACGAAACACCgGTCAGCATCACCTCACGGCGAGTTTTAGAGCTAGAAGAGACGGAATTCCTAGGATCCCGTCTCTCTGTATGAGACCACTCTTTCCCTGTAAGAGAAACGCTAAAAGgttttagagctaGAAAtagcaagttaaaataaggc
"ENSG00000273812.1";(1)	chr20	61199793	61199816	GGAAACAGCAACGTTCCCCGAGG	831	chr20	61200938	61200961	GTGCCTTGCCCAGCTCCAGAGGG	0.88	-906	-385	1122	1711	8	atcttGTGGAAAGGACGAAACACCgGTGCCTTGCCCAGCTCCAGAGTTTTAGAGCTAGAAGAGACGGAATTCCTAGGATCCCGTCTCTCTGTATGAGACCACTCTTTCCCGGAAACAGCAACGTTCCCCGgttttagagctaGAAAtagcaagttaaaataaggc
"ENSG00000273812.1";(2)	chr20	61199765	61199788	GACAGCACCCAGAGTCCACACGG	711	chr20	61200938	61200961	GTGCCTTGCCCAGCTCCAGAGGG	0.88	-934	-385	1150	1591	8	atcttGTGGAAAGGACGAAACACCgGTGCCTTGCCCAGCTCCAGAGTTTTAGAGCTAGAAGAGACGGAATTCCTAGGATCCCGTCTCTCTGTATGAGACCACTCTTTCCCGACAGCACCCAGAGTCCACAgttttagagctaGAAAtagcaagttaaaataaggc
"ENSG00000273812.1";(3)	chr20	61199793	61199816	GGAAACAGCAACGTTCCCCGAGG	831	chr20	61201725	61201748	GTGTGAGTCAGAGACTCCGACAGG	744	-906	402	1909	1575	8	atcttGTGGAAAGGACGAAACACCgGTGTGAGTCAGAGACTCCGACGTTTTAGAGCTAGAAGAGACGGAATTCCTAGGATCCCGTCTCTCTGTATGAGACCACTCTTTCCCGGAAACAGCAACGTTCCCCGgttttagagctaGAAAtagcaagttaaaataaggc
"ENSG00000273812.1";(4)	chr20	61199793	61199816	GGAAACAGCAACGTTCCCCGAGG	831	chr20	61201306	61201329	GTGCTCACTCTGGTCCCCAGAGGG	721	-906	-17	1490	1552	8	atcttGTGGAAAGGACGAAACACCgGTGCTCACTCTGGTCCCCAGAGTTTTAGAGCTAGAAGAGACGGAATTCCTAGGATCCCGTCTCTCTGTATGAGACCACTCTTTCCCGGAAACAGCAACGTTCCCCGgttttagagctaGAAAtagcaagttaaaataaggc
"ENSG00000273812.1";(5)	chr20	61199793	61199816	GGAAACAGCAACGTTCCCCGAGG	831	chr20	61201575	61201598	GTCTGGGGGCCGATCCCCGTAGGG	702	-906	252	1759	1533	8	atcttGTGGAAAGGACGAAACACCgGTCTGGGGGCCGATCCCCGTAGTTTTAGAGCTAGAAGAGACGGAATTCCTAGGATCCCGTCTCTCTGTATGAGACCACTCTTTCCCGGAAACAGCAACGTTCCCCGgttttagagctaGAAAtagcaagttaaaataaggc
"ENSG00000273812.1";(6)	chr20	61199793	61199816	GGAAACAGCAACGTTCCCCGAGG	831	chr20	61201501	61201524	GCTGAACAAGCTGTCCCCAGCGG	642	-906	178	1685	1473	8	atcttGTGGAAAGGACGAAACACCgGCTGAACAAGCTGTCCCCAGGTTTTAGAGCTAGAAGAGACGGAATTCCTAGGATCCCGTCTCTCTGTATGAGACCACTCTTTCCCGGAAACAGCAACGTTCCCCGgttttagagctaGAAAtagcaagttaaaataaggc
"ENSG00000273812.1";(7)	chr20	61199765	61199788	GACAGCACCCAGAGTCCACACGG	711	chr20	61201725	61201748	GTGTGAGTCAGAGACTCCGACAGG	744	-934	402	1937	1455	8	atcttGTGGAAAGGACGAAACACCgGTGTGAGTCAGAGACTCCGACGTTTTAGAGCTAGAAGAGACGGAATTCCTAGGATCCCGTCTCTCTGTATGAGACCACTCTTTCCCGACAGCACCCAGAGTCCACAgttttagagctaGAAAtagcaagttaaaataaggc
"ENSG00000273812.1";(8)	chr20	61199765	61199788	GACAGCACCCAGAGTCCACACGG	711	chr20	61201306	61201329	GTGCTCACTCTGGTCCCCAGAGGG	721	-934	-17	1518	1432	8	atcttGTGGAAAGGACGAAACACCgGTGCTCACTCTGGTCCCCAGAGTTTTAGAGCTAGAAGAGACGGAATTCCTAGGATCCCGTCTCTCTGTATGAGACCACTCTTTCCCGACAGCACCCAGAGTCCACAgttttagagctaGAAAtagcaagttaaaataaggc
"ENSG00000273812.1";(9)	chr20	61199765	61199788	GACAGCACCCAGAGTCCACACGG	711	chr20	61201575	61201598	GTCTGGGGGCCGATCCCCGTAGGG	702	-934	252	1787	1413	8	atcttGTGGAAAGGACGAAACACCgGTCTGGGGGCCGATCCCCGTAGTTTTAGAGCTAGAAGAGACGGAATTCCTAGGATCCCGTCTCTCTGTATGAGACCACTCTTTCCCGACAGCACCCAGAGTCCACAgttttagagctaGAAAtagcaagttaaaataaggc
"ENSG00000273812.1";(10)	chr20	61199750	61199773	TTACGTCTGAGCACACCGTGTGG	506	chr20	61200938	61200961	GTGCCTTGCCCAGCTCCAGAGGG	0.88	-949	-385	1165	1386	8	atcttGTGGAAAGGACGAAACACCgGTGCCTTGCCCAGCTCCAGAGTTTTAGAGCTAGAAGAGACGGAATTCCTAGGATCCCGTCTCTCTGTATGAGACCACTCTTTCCCTTACGTCTGAGCACACCGTGgttttagagctaGAAAtagcaagttaaaataaggc
"ENSG00000214894.2";(1)	chr6	30798250	30798273	AGGAGGCAAAAGCTGCTCAAGGG	608	chr6	30799400	30799423	GACACAGTGCCCCCAACTCAGGGG	684	-563	-37	1127	1292	8	atcttGTGGAAAGGACGAAACACCgGACACAGTGCCCCCAACTCAGGTTTTAGAGCTAGAAGAGACGGAATTCCTAGGATCCCGTCTCTCTGTATGAGACCACTCTTTCCCAGGAGGCAAAAGCTGCTCAAgttttagagctaGAAAtagcaagttaaaataaggc
"ENSG00000214894.2";(2)	chr6	30798250	30798273	AGGAGGCAAAAGCTGCTCAAGGG	608	chr6	30799368	30799391	GTGCTTCGTCTTTGAGCCAAAGGG	639	-563	-69	1095	1247	8	atcttGTGGAAAGGACGAAACACCgGTGCTTCGTCTTTGAGCCAAAGTTTTAGAGCTAGAAGAGACGGAATTCCTAGGATCCCGTCTCTCTGTATGAGACCACTCTTTCCCAGGAGGCAAAAGCTGCTCAAgttttagagctaGAAAtagcaagttaaaataaggc
"ENSG00000214894.2";(3)	chr6	30798250	30798273	AGGAGGCAAAAGCTGCTCAAGGG	608	chr6	30799771	30799794	GTTAGTTACTACCCTCCCCAAAGG	605	-563	334	1498	1213	8	atcttGTGGAAAGGACGAAACACCgGTTAGTTACTACCCTCCCCAAGTTTTAGAGCTAGAAGAGACGGAATTCCTAGGATCCCGTCTCTCTGTATGAGACCACTCTTTCCCAGGAGGCAAAAGCTGCTCAAgttttagagctaGAAAtagcaagttaaaataaggc
"ENSG00000214894.2";(4)	chr6	30798070	30798093	CTTTGTGGTTAGTAAGGCCAAGG	506	chr6	30799400	30799423	GACACAGTGCCCCCAACTCAGGGG	684	-743	-37	1307	1.19	8	atcttGTGGAAAGGACGAAACACCgGACACAGTGCCCCCAACTCAGGTTTTAGAGCTAGAAGAGACGGAATTCCTAGGATCCCGTCTCTCTGTATGAGACCACTCTTTCCCCTTTGTGGTTAGTAAGGCCAgttttagagctaGAAAtagcaagttaaaataaggc
"ENSG00000214894.2";(5)	chr6	30798250	30798273	AGGAGGCAAAAGCTGCTCAAGGG	608	chr6	30799202	30799225	GCCTCACCTTCCAACAGAAAGGGG	577	-563	-235	929	1185	8	atcttGTGGAAAGGACGAAACACCgGCCTCACCTTCCAACAGAAAGGTTTTAGAGCTAGAAGAGACGGAATTCCTAGGATCCCGTCTCTCTGTATGAGACCACTCTTTCCCAGGAGGCAAAAGCTGCTCAAgttttagagctaGAAAtagcaagttaaaataaggc
"ENSG00000214894.2";(6)	chr6	30798250	30798273	AGGAGGCAAAAGCTGCTCAAGGG	608	chr6	30799369	30799392	GCTTCGTCTTTGAGCCAAAGGGG	568	-563	-68	1096	1176	8	atcttGTGGAAAGGACGAAACACCgGCTTCGTCTTTGAGCCAAAGGTTTTAGAGCTAGAAGAGACGGAATTCCTAGGATCCCGTCTCTCTGTATGAGACCACTCTTTCCCAGGAGGCAAAAGCTGCTCAAgttttagagctaGAAAtagcaagttaaaataaggc
"ENSG00000214894.2";(7)	chr6	30798070	30798093	CTTTGTGGTTAGTAAGGCCAAGG	506	chr6	30799368	30799391	GTGCTTCGTCTTTGAGCCAAAGGG	639	-743	-69	1275	1145	8	atcttGTGGAAAGGACGAAACACCgGTGCTTCGTCTTTGAGCCAAAGTTTTAGAGCTAGAAGAGACGGAATTCCTAGGATCCCGTCTCTCTGTATGAGACCACTCTTTCCCCTTTGTGGTTAGTAAGGCCAgttttagagctaGAAAtagcaagttaaaataaggc
"ENSG00000214894.2";(8)	chr6	30798070	30798093	CTTTGTGGTTAGTAAGGCCAAGG	506	chr6	30799771	30799794	GTTAGTTACTACCCTCCCCAAAGG	605	-743	334	1678	1111	8	atcttGTGGAAAGGACGAAACACCgGTTAGTTACTACCCTCCCCAAGTTTTAGAGCTAGAAGAGACGGAATTCCTAGGATCCCGTCTCTCTGTATGAGACCACTCTTTCCCCTTTGTGGTTAGTAAGGCCAgttttagagctaGAAAtagcaagttaaaataaggc
"ENSG00000214894.2";(9)	chr6	30798070	30798093	CTTTGTGGTTAGTAAGGCCAAGG	506	chr6	30799202	30799225	GCCTCACCTTCCAACAGAAAGGGG	577	-743	-235	1109	1083	8	atcttGTGGAAAGGACGAAACACCgGCCTCACCTTCCAACAGAAAGGTTTTAGAGCTAGAAGAGACGGAATTCCTAGGATCCCGTCTCTCTGTATGAGACCACTCTTTCCCCTTTGTGGTTAGTAAGGCCAgttttagagctaGAAAtagcaagttaaaataaggc
"ENSG00000214894.2";(10)	chr6	30798070	30798093	CTTTGTGGTTAGTAAGGCCAAGG	506	chr6	30799369	30799392	GCTTCGTCTTTGAGCCAAAGGGG	568	-743	-68	1276	1074	8	atcttGTGGAAAGGACGAAACACCgGCTTCGTCTTTGAGCCAAAGGTTTTAGAGCTAGAAGAGACGGAATTCCTAGGATCCCGTCTCTCTGTATGAGACCACTCTTTCCCCTTTGTGGTTAGTAAGGCCAgttttagagctaGAAAtagcaagttaaaataaggc
"ENSG00000251442.1";(1)	chr4	79566000	79566023	GAGACGGTGCTGAATACGTGGCGG	849	chr4	79567340	79567363	TATTAAAGTGAGCCTCCCAAAGG	707	-534	182	1317	1556	8	atcttGTGGAAAGGACGAAACACCgGAGACGGTGCTGAATACGTGGGTTTTAGAGCTAGAAGAGACGGAATTCCTAGGATCCCGTCTCTCTGTATGAGACCACTCTTTCCCTATTAAAGTGAGCCTCCCAAgttttagagctaGAAAtagcaagttaaaataaggc
"ENSG00000251442.1";(2)	chr4	79566000	79566023	GAGACGGTGCTGAATACGTGGCGG	849	chr4	79567426	79567449	TGACCAATAGTCATCACAGGGGG	683	-534	268	1403	1532	8	atcttGTGGAAAGGACGAAACACCgGAGACGGTGCTGAATACGTGGGTTTTAGAGCTAGAAGAGACGGAATTCCTAGGATCCCGTCTCTCTGTATGAGACCACTCTTTCCCTGACCAATAGTCATCACAGGgttttagagctaGAAAtagcaagttaaaataaggc
"ENSG00000251442.1";(3)	chr4	79566060	79566083	GTACAGTCCATTACAGCCAGGGG	817	chr4	79567340	79567363	TATTAAAGTGAGCCTCCCAAAGG	707	-474	182	1257	1524	8	atcttGTGGAAAGGACGAAACACCgGTACAGTCCATTACAGCCAGGTTTTAGAGCTAGAAGAGACGGAATTCCTAGGATCCCGTCTCTCTGTATGAGACCACTCTTTCCCTATTAAAGTGAGCCTCCCAAgttttagagctaGAAAtagcaagttaaaataaggc
"ENSG00000251442.1";(4)	chr4	79566060	79566083	GTACAGTCCATTACAGCCAGGGG	817	chr4	79567426	79567449	TGACCAATAGTCATCACAGGGGG	683	-474	268	1343	1.5	8	atcttGTGGAAAGGACGAAACACCgGTACAGTCCATTACAGCCAGGTTTTAGAGCTAGAAGAGACGGAATTCCTAGGATCCCGTCTCTCTGTATGAGACCACTCTTTCCCTGACCAATAGTCATCACAGGgttttagagctaGAAAtagcaagttaaaataaggc
"ENSG00000251442.1";(5)	chr4	79566059	79566082	GAGTACAGTCCATTACAGCCAGGG	618	chr4	79567340	79567363	TATTAAAGTGAGCCTCCCAAAGG	707	-475	182	1258	1325	8	atcttGTGGAAAGGACGAAACACCgGAGTACAGTCCATTACAGCCAGTTTTAGAGCTAGAAGAGACGGAATTCCTAGGATCCCGTCTCTCTGTATGAGACCACTCTTTCCCTATTAAAGTGAGCCTCCCAAgttttagagctaGAAAtagcaagttaaaataaggc
"ENSG00000251442.1";(6)	chr4	79566000	79566023	GAGACGGTGCTGAATACGTGGCGG	849	chr4	79567423	79567446	GCACCCCCTGTGATGACTATTGG	468	-534	265	1400	1317	8	atcttGTGGAAAGGACGAAACACCgGAGACGGTGCTGAATACGTGGGTTTTAGAGCTAGAAGAGACGGAATTCCTAGGATCCCGTCTCTCTGTATGAGACCACTCTTTCCCGCACCCCCTGTGATGACTATgttttagagctaGAAAtagcaagttaaaataaggc
"ENSG00000251442.1";(7)	chr4	79566000	79566023	GAGACGGTGCTGAATACGTGGCGG	849	chr4	79567427	79567450	GTGACCAATAGTCATCACAGGGG	463	-534	269	1404	1312	8	atcttGTGGAAAGGACGAAACACCgGAGACGGTGCTGAATACGTGGGTTTTAGAGCTAGAAGAGACGGAATTCCTAGGATCCCGTCTCTCTGTATGAGACCACTCTTTCCCGTGACCAATAGTCATCACAGgttttagagctaGAAAtagcaagttaaaataaggc
"ENSG00000251442.1";(8)	chr4	79566059	79566082	GAGTACAGTCCATTACAGCCAGGG	618	chr4	79567426	79567449	TGACCAATAGTCATCACAGGGGG	683	-475	268	1344	1301	8	atcttGTGGAAAGGACGAAACACCgGAGTACAGTCCATTACAGCCAGTTTTAGAGCTAGAAGAGACGGAATTCCTAGGATCCCGTCTCTCTGTATGAGACCACTCTTTCCCTGACCAATAGTCATCACAGGgttttagagctaGAAAtagcaagttaaaataaggc
"ENSG00000251442.1";(9)	chr4	79566060	79566083	GTACAGTCCATTACAGCCAGGGG	817	chr4	79567423	79567446	GCACCCCCTGTGATGACTATTGG	468	-474	265	1340	1285	8	atcttGTGGAAAGGACGAAACACCgGTACAGTCCATTACAGCCAGGTTTTAGAGCTAGAAGAGACGGAATTCCTAGGATCCCGTCTCTCTGTATGAGACCACTCTTTCCCGCACCCCCTGTGATGACTATgttttagagctaGAAAtagcaagttaaaataaggc
"ENSG00000251442.1";(10)	chr4	79566060	79566083	GTACAGTCCATTACAGCCAGGGG	817	chr4	79567427	79567450	GTGACCAATAGTCATCACAGGGG	463	-474	269	1344	1.28	8	atcttGTGGAAAGGACGAAACACCgGTACAGTCCATTACAGCCAGGTTTTAGAGCTAGAAGAGACGGAATTCCTAGGATCCCGTCTCTCTGTATGAGACCACTCTTTCCCGTGACCAATAGTCATCACAGgttttagagctaGAAAtagcaagttaaaataaggc
"ENSG00000259863.1";(1)	chr2	109744790	109744813	GGGTTCACGAGACTGCGCCGCGG	869	chr2	109746737	109746760	ACAAGCGGCGAGCTGCCCAGGGG	899	-973	350	1924	1768	8	atcttGTGGAAAGGACGAAACACCgGGGTTCACGAGACTGCGCCGGTTTTAGAGCTAGAAGAGACGGAATTCCTAGGATCCCGTCTCTCTGTATGAGACCACTCTTTCCCACAAGCGGCGAGCTGCCCAGgttttagagctaGAAAtagcaagttaaaataaggc
"ENSG00000259863.1";(2)	chr2	109745025	109745048	TACACCGGAACGAAGCTCCGGGG	769	chr2	109746737	109746760	GACAAGCGGCGAGCTGCCCAGGGG	899	-738	350	1689	1668	8	atcttGTGGAAAGGACGAAACACCgGACAAGCGGCGAGCTGCCCAGGTTTTAGAGCTAGAAGAGACGGAATTCCTAGGATCCCGTCTCTCTGTATGAGACCACTCTTTCCCTACACCGGAACGAAGCTCCGgttttagagctaGAAAtagcaagttaaaataaggc
"ENSG00000259863.1";(3)	chr2	109744790	109744813	GGGTTCACGAGACTGCGCCGCGG	869	chr2	109746578	109746601	TGTCTCGGCGGAAGTGGCCACGG	571	-973	191	1765	1.44	8	atcttGTGGAAAGGACGAAACACCgGGGTTCACGAGACTGCGCCGGTTTTAGAGCTAGAAGAGACGGAATTCCTAGGATCCCGTCTCTCTGTATGAGACCACTCTTTCCCTGTCTCGGCGGAAGTGGCCAgttttagagctaGAAAtagcaagttaaaataaggc
"ENSG00000259863.1";(4)	chr2	109744790	109744813	GGGTTCACGAGACTGCGCCGCGG	869	chr2	109745949	109745972	GCGCGGCTGCCTAGGTCCCGGGG	558	-973	-438	1136	1427	8	atcttGTGGAAAGGACGAAACACCgGCGCGGCTGCCTAGGTCCCGGTTTTAGAGCTAGAAGAGACGGAATTCCTAGGATCCCGTCTCTCTGTATGAGACCACTCTTTCCCGGGTTCACGAGACTGCGCCGgttttagagctaGAAAtagcaagttaaaataaggc
"ENSG00000259863.1";(5)	chr2	109744790	109744813	GGGTTCACGAGACTGCGCCGCGG	869	chr2	109745966	109745989	GCGCCCGCAGCGGTCTCGCGCGG	555	-973	-421	1153	1424	8	atcttGTGGAAAGGACGAAACACCgGCGCCCGCAGCGGTCTCGCGGTTTTAGAGCTAGAAGAGACGGAATTCCTAGGATCCCGTCTCTCTGTATGAGACCACTCTTTCCCGGGTTCACGAGACTGCGCCGgttttagagctaGAAAtagcaagttaaaataaggc
"ENSG00000259863.1";(6)	chr2	109744962	109744985	CAGTTGAAGGGGGCACCCCGGGG	489	chr2	109746737	109746760	GACAAGCGGCGAGCTGCCCAGGGG	899	-801	350	1752	1388	8	atcttGTGGAAAGGACGAAACACCgGACAAGCGGCGAGCTGCCCAGGTTTTAGAGCTAGAAGAGACGGAATTCCTAGGATCCCGTCTCTCTGTATGAGACCACTCTTTCCCCAGTTGAAGGGGGCACCCCGgttttagagctaGAAAtagcaagttaaaataaggc
"ENSG00000259863.1";(7)	chr2	109745025	109745048	TACACCGGAACGAAGCTCCGGGG	769	chr2	109746578	109746601	GTGTCTCGGCGGAAGTGGCCACGG	571	-738	191	1530	1.34	8	atcttGTGGAAAGGACGAAACACCgGTGTCTCGGCGGAAGTGGCCAGTTTTAGAGCTAGAAGAGACGGAATTCCTAGGATCCCGTCTCTCTGTATGAGACCACTCTTTCCCTACACCGGAACGAAGCTCCGgttttagagctaGAAAtagcaagttaaaataaggc
"ENSG00000259863.1";(8)	chr2	109744831	109744854	GCACAGCGTCGCCAAGGGTGCGG	435	chr2	109746737	109746760	GACAAGCGGCGAGCTGCCCAGGGG	899	-932	350	1883	1334	8	atcttGTGGAAAGGACGAAACACCgGACAAGCGGCGAGCTGCCCAGGTTTTAGAGCTAGAAGAGACGGAATTCCTAGGATCCCGTCTCTCTGTATGAGACCACTCTTTCCCGCACAGCGTCGCCAAGGGTGgttttagagctaGAAAtagcaagttaaaataaggc
"ENSG00000259863.1";(9)	chr2	109745025	109745048	TACACCGGAACGAAGCTCCGGGG	769	chr2	109745949	109745972	GCGCGGCTGCCTAGGTCCCGGGG	558	-738	-438	901	1327	8	atcttGTGGAAAGGACGAAACACCgGCGCGGCTGCCTAGGTCCCGGTTTTAGAGCTAGAAGAGACGGAATTCCTAGGATCCCGTCTCTCTGTATGAGACCACTCTTTCCCTACACCGGAACGAAGCTCCGgttttagagctaGAAAtagcaagttaaaataaggc
"ENSG00000259863.1";(10)	chr2	109744790	109744813	GGGTTCACGAGACTGCGCCGCGG	869	chr2	109746487	109746510	GGTTTTCCTCTCCGCGGCCGCGG	457	-973	100	1674	1326	8	atcttGTGGAAAGGACGAAACACCgGGTTTTCCTCTCCGCGGCCGGTTTTAGAGCTAGAAGAGACGGAATTCCTAGGATCCCGTCTCTCTGTATGAGACCACTCTTTCCCGGGTTCACGAGACTGCGCCGgttttagagctaGAAAtagcaagttaaaataaggc
"ENSG00000236914.3";(1)	chr15	38364657	38364680	CCGCCTAAACCTTTACAGCAGGG	645	chr15	38366035	38366058	GCCTAGGCTCTGGCTTAAACAGGG	837	-880	-126	1355	1482	8	atcttGTGGAAAGGACGAAACACCgGCCTAGGCTCTGGCTTAAACAGTTTTAGAGCTAGAAGAGACGGAATTCCTAGGATCCCGTCTCTCTGTATGAGACCACTCTTTCCCCCGCCTAAACCTTTACAGCAgttttagagctaGAAAtagcaagttaaaataaggc
"ENSG00000236914.3";(2)	chr15	38364998	38365021	GAGAGCGGCGTTCCCAGCGAGGG	476	chr15	38366035	38366058	GCCTAGGCTCTGGCTTAAACAGGG	837	-539	-126	1014	1313	8	atcttGTGGAAAGGACGAAACACCgGCCTAGGCTCTGGCTTAAACAGTTTTAGAGCTAGAAGAGACGGAATTCCTAGGATCCCGTCTCTCTGTATGAGACCACTCTTTCCCGAGAGCGGCGTTCCCAGCGAgttttagagctaGAAAtagcaagttaaaataaggc
"ENSG00000236914.3";(3)	chr15	38364948	38364971	TGCGCTTTAATTGCATCAAAGGG	471	chr15	38366035	38366058	GCCTAGGCTCTGGCTTAAACAGGG	837	-589	-126	1064	1308	8	atcttGTGGAAAGGACGAAACACCgGCCTAGGCTCTGGCTTAAACAGTTTTAGAGCTAGAAGAGACGGAATTCCTAGGATCCCGTCTCTCTGTATGAGACCACTCTTTCCCTGCGCTTTAATTGCATCAAAgttttagagctaGAAAtagcaagttaaaataaggc
"ENSG00000236914.3";(4)	chr15	38364657	38364680	CCGCCTAAACCTTTACAGCAGGG	645	chr15	38365896	38365919	GTTTGGCGTTAGAGCTCTCCGTGG	647	-880	-265	1216	1292	8	atcttGTGGAAAGGACGAAACACCgGTTTGGCGTTAGAGCTCTCCGGTTTTAGAGCTAGAAGAGACGGAATTCCTAGGATCCCGTCTCTCTGTATGAGACCACTCTTTCCCCCGCCTAAACCTTTACAGCAgttttagagctaGAAAtagcaagttaaaataaggc
"ENSG00000236914.3";(5)	chr15	38364858	38364881	CTAAGTAACCCGGCCCACAAAGG	445	chr15	38366035	38366058	GCCTAGGCTCTGGCTTAAACAGGG	837	-679	-126	1154	1282	8	atcttGTGGAAAGGACGAAACACCgGCCTAGGCTCTGGCTTAAACAGTTTTAGAGCTAGAAGAGACGGAATTCCTAGGATCCCGTCTCTCTGTATGAGACCACTCTTTCCCCTAAGTAACCCGGCCCACAAgttttagagctaGAAAtagcaagttaaaataaggc
"ENSG00000236914.3";(6)	chr15	38364847	38364870	CGGGTTACTTAGAGACCAGGCGG	404	chr15	38366035	38366058	GCCTAGGCTCTGGCTTAAACAGGG	837	-690	-126	1165	1241	8	atcttGTGGAAAGGACGAAACACCgGCCTAGGCTCTGGCTTAAACAGTTTTAGAGCTAGAAGAGACGGAATTCCTAGGATCCCGTCTCTCTGTATGAGACCACTCTTTCCCCGGGTTACTTAGAGACCAGGgttttagagctaGAAAtagcaagttaaaataaggc
"ENSG00000236914.3";(7)	chr15	38364657	38364680	CCGCCTAAACCTTTACAGCAGGG	645	chr15	38366450	38366473	GTCATTCCCCCGTATCCGTTGGG	561	-880	289	1770	1206	8	atcttGTGGAAAGGACGAAACACCgGTCATTCCCCCGTATCCGTTGTTTTAGAGCTAGAAGAGACGGAATTCCTAGGATCCCGTCTCTCTGTATGAGACCACTCTTTCCCCCGCCTAAACCTTTACAGCAgttttagagctaGAAAtagcaagttaaaataaggc
"ENSG00000236914.3";(8)	chr15	38364657	38364680	CCGCCTAAACCTTTACAGCAGGG	645	chr15	38365709	38365732	GGTCCCAAACTTGAACCTAGAGG	515	-880	-452	1029	1.16	8	atcttGTGGAAAGGACGAAACACCgGGTCCCAAACTTGAACCTAGGTTTTAGAGCTAGAAGAGACGGAATTCCTAGGATCCCGTCTCTCTGTATGAGACCACTCTTTCCCCCGCCTAAACCTTTACAGCAgttttagagctaGAAAtagcaagttaaaataaggc
"ENSG00000236914.3";(9)	chr15	38364998	38365021	GAGAGCGGCGTTCCCAGCGAGGG	476	chr15	38365896	38365919	GTTTGGCGTTAGAGCTCTCCGTGG	647	-539	-265	875	1123	8	atcttGTGGAAAGGACGAAACACCgGTTTGGCGTTAGAGCTCTCCGGTTTTAGAGCTAGAAGAGACGGAATTCCTAGGATCCCGTCTCTCTGTATGAGACCACTCTTTCCCGAGAGCGGCGTTCCCAGCGAgttttagagctaGAAAtagcaagttaaaataaggc
"ENSG00000236914.3";(10)	chr15	38364948	38364971	TGCGCTTTAATTGCATCAAAGGG	471	chr15	38365896	38365919	GTTTGGCGTTAGAGCTCTCCGTGG	647	-589	-265	925	1118	8	atcttGTGGAAAGGACGAAACACCgGTTTGGCGTTAGAGCTCTCCGGTTTTAGAGCTAGAAGAGACGGAATTCCTAGGATCCCGTCTCTCTGTATGAGACCACTCTTTCCCTGCGCTTTAATTGCATCAAAgttttagagctaGAAAtagcaagttaaaataaggc
"ENSG00000274536.2";(1)	chrX	65233942	65233965	GCCTGAGTGATAGTCAAGCCGTGG	783	chrX	65235536	65235559	CCATTGGCCTTTTATCCTAGAGG	718	-838	132	1571	1501	8	atcttGTGGAAAGGACGAAACACCgGCCTGAGTGATAGTCAAGCCGGTTTTAGAGCTAGAAGAGACGGAATTCCTAGGATCCCGTCTCTCTGTATGAGACCACTCTTTCCCCCATTGGCCTTTTATCCTAGgttttagagctaGAAAtagcaagttaaaataaggc
"ENSG00000274536.2";(2)	chrX	65233942	65233965	GCCTGAGTGATAGTCAAGCCGTGG	783	chrX	65235437	65235460	GCAGAGTCCATGGCAGCCAAGGG	634	-838	33	1472	1417	8	atcttGTGGAAAGGACGAAACACCgGCCTGAGTGATAGTCAAGCCGGTTTTAGAGCTAGAAGAGACGGAATTCCTAGGATCCCGTCTCTCTGTATGAGACCACTCTTTCCCGCAGAGTCCATGGCAGCCAAgttttagagctaGAAAtagcaagttaaaataaggc
"ENSG00000274536.2";(3)	chrX	65233942	65233965	GCCTGAGTGATAGTCAAGCCGTGG	783	chrX	65235415	65235438	CTTCTTGGATTCTCAAGCTGGGG	587	-838	11	1450	1.37	8	atcttGTGGAAAGGACGAAACACCgGCCTGAGTGATAGTCAAGCCGGTTTTAGAGCTAGAAGAGACGGAATTCCTAGGATCCCGTCTCTCTGTATGAGACCACTCTTTCCCCTTCTTGGATTCTCAAGCTGgttttagagctaGAAAtagcaagttaaaataaggc
"ENSG00000274536.2";(4)	chrX	65233942	65233965	GCCTGAGTGATAGTCAAGCCGTGG	783	chrX	65235558	65235581	GTTCTAATGGAGGGGAAAAGGGG	495	-838	154	1593	1278	8	atcttGTGGAAAGGACGAAACACCgGCCTGAGTGATAGTCAAGCCGGTTTTAGAGCTAGAAGAGACGGAATTCCTAGGATCCCGTCTCTCTGTATGAGACCACTCTTTCCCGTTCTAATGGAGGGGAAAAGgttttagagctaGAAAtagcaagttaaaataaggc
"ENSG00000274536.2";(5)	chrX	65234119	65234142	GGAAGTCCCCACTAACAGCCAGG	557	chrX	65235536	65235559	CCATTGGCCTTTTATCCTAGAGG	718	-661	132	1394	1275	8	atcttGTGGAAAGGACGAAACACCgGGAAGTCCCCACTAACAGCCGTTTTAGAGCTAGAAGAGACGGAATTCCTAGGATCCCGTCTCTCTGTATGAGACCACTCTTTCCCCCATTGGCCTTTTATCCTAGgttttagagctaGAAAtagcaagttaaaataaggc
"ENSG00000274536.2";(6)	chrX	65233942	65233965	GCCTGAGTGATAGTCAAGCCGTGG	783	chrX	65235797	65235820	AGATGCTGTCTAGAGACCCATGG	486	-838	393	1832	1269	8	atcttGTGGAAAGGACGAAACACCgGCCTGAGTGATAGTCAAGCCGGTTTTAGAGCTAGAAGAGACGGAATTCCTAGGATCCCGTCTCTCTGTATGAGACCACTCTTTCCCAGATGCTGTCTAGAGACCCAgttttagagctaGAAAtagcaagttaaaataaggc
"ENSG00000274536.2";(7)	chrX	65233970	65233993	GACTTCCACTAGTGTAGACAGAGG	526	chrX	65235536	65235559	CCATTGGCCTTTTATCCTAGAGG	718	-810	132	1543	1244	8	atcttGTGGAAAGGACGAAACACCgGACTTCCACTAGTGTAGACAGGTTTTAGAGCTAGAAGAGACGGAATTCCTAGGATCCCGTCTCTCTGTATGAGACCACTCTTTCCCCCATTGGCCTTTTATCCTAGgttttagagctaGAAAtagcaagttaaaataaggc
"ENSG00000274536.2";(8)	chrX	65234119	65234142	GGAAGTCCCCACTAACAGCCAGG	557	chrX	65235437	65235460	GCAGAGTCCATGGCAGCCAAGGG	634	-661	33	1295	1191	8	atcttGTGGAAAGGACGAAACACCgGGAAGTCCCCACTAACAGCCGTTTTAGAGCTAGAAGAGACGGAATTCCTAGGATCCCGTCTCTCTGTATGAGACCACTCTTTCCCGCAGAGTCCATGGCAGCCAAgttttagagctaGAAAtagcaagttaaaataaggc
"ENSG00000274536.2";(9)	chrX	65233970	65233993	GACTTCCACTAGTGTAGACAGAGG	526	chrX	65235437	65235460	GCAGAGTCCATGGCAGCCAAGGG	634	-810	33	1444	1.16	8	atcttGTGGAAAGGACGAAACACCgGACTTCCACTAGTGTAGACAGGTTTTAGAGCTAGAAGAGACGGAATTCCTAGGATCCCGTCTCTCTGTATGAGACCACTCTTTCCCGCAGAGTCCATGGCAGCCAAgttttagagctaGAAAtagcaagttaaaataaggc
"ENSG00000274536.2";(10)	chrX	65234119	65234142	GGAAGTCCCCACTAACAGCCAGG	557	chrX	65235415	65235438	CTTCTTGGATTCTCAAGCTGGGG	587	-661	11	1273	1144	8	atcttGTGGAAAGGACGAAACACCgGGAAGTCCCCACTAACAGCCGTTTTAGAGCTAGAAGAGACGGAATTCCTAGGATCCCGTCTCTCTGTATGAGACCACTCTTTCCCCTTCTTGGATTCTCAAGCTGgttttagagctaGAAAtagcaagttaaaataaggc
"ENSG00000236154.1";(1)	chr10	71334778	71334801	GGTTTAAGTCTCCTTAGGCGAGG	853	chr10	71335955	71335978	GGATACTGACAAGGTTCGCAGGG	766	-262	291	1154	1619	8	atcttGTGGAAAGGACGAAACACCgGGTTTAAGTCTCCTTAGGCGGTTTTAGAGCTAGAAGAGACGGAATTCCTAGGATCCCGTCTCTCTGTATGAGACCACTCTTTCCCGGATACTGACAAGGTTCGCAgttttagagctaGAAAtagcaagttaaaataaggc
"ENSG00000236154.1";(2)	chr10	71334778	71334801	GGTTTAAGTCTCCTTAGGCGAGG	853	chr10	71335808	71335831	GCTTGGATCCCTCGTGGCCAGGG	709	-262	144	1007	1562	8	atcttGTGGAAAGGACGAAACACCgGGTTTAAGTCTCCTTAGGCGGTTTTAGAGCTAGAAGAGACGGAATTCCTAGGATCCCGTCTCTCTGTATGAGACCACTCTTTCCCGCTTGGATCCCTCGTGGCCAgttttagagctaGAAAtagcaagttaaaataaggc
"ENSG00000236154.1";(3)	chr10	71334778	71334801	GGTTTAAGTCTCCTTAGGCGAGG	853	chr10	71336130	71336153	CTTTGCGCAAAAAGCAGCCAGGG	0.68	-262	466	1329	1533	8	atcttGTGGAAAGGACGAAACACCgGGTTTAAGTCTCCTTAGGCGGTTTTAGAGCTAGAAGAGACGGAATTCCTAGGATCCCGTCTCTCTGTATGAGACCACTCTTTCCCCTTTGCGCAAAAAGCAGCCAgttttagagctaGAAAtagcaagttaaaataaggc
"ENSG00000236154.1";(4)	chr10	71334568	71334591	GTTTCCAGAGAGCGCTACCAGGG	746	chr10	71335955	71335978	GGATACTGACAAGGTTCGCAGGG	766	-472	291	1364	1512	8	atcttGTGGAAAGGACGAAACACCgGTTTCCAGAGAGCGCTACCAGTTTTAGAGCTAGAAGAGACGGAATTCCTAGGATCCCGTCTCTCTGTATGAGACCACTCTTTCCCGGATACTGACAAGGTTCGCAgttttagagctaGAAAtagcaagttaaaataaggc
"ENSG00000236154.1";(5)	chr10	71334921	71334944	GCGGTAAGAGGCTATCACTAGGG	741	chr10	71335955	71335978	GGATACTGACAAGGTTCGCAGGG	766	-119	291	1011	1507	8	atcttGTGGAAAGGACGAAACACCgGCGGTAAGAGGCTATCACTAGTTTTAGAGCTAGAAGAGACGGAATTCCTAGGATCCCGTCTCTCTGTATGAGACCACTCTTTCCCGGATACTGACAAGGTTCGCAgttttagagctaGAAAtagcaagttaaaataaggc
"ENSG00000236154.1";(6)	chr10	71334778	71334801	GGTTTAAGTCTCCTTAGGCGAGG	853	chr10	71335857	71335880	GGATGACTCTCATCTGGCGGTGG	649	-262	193	1056	1502	8	atcttGTGGAAAGGACGAAACACCgGGTTTAAGTCTCCTTAGGCGGTTTTAGAGCTAGAAGAGACGGAATTCCTAGGATCCCGTCTCTCTGTATGAGACCACTCTTTCCCGGATGACTCTCATCTGGCGGgttttagagctaGAAAtagcaagttaaaataaggc
"ENSG00000236154.1";(7)	chr10	71334372	71334395	GTGGTAGTTCAAAAGACACGAGGG	708	chr10	71335955	71335978	GGATACTGACAAGGTTCGCAGGG	766	-668	291	1560	1474	8	atcttGTGGAAAGGACGAAACACCgGTGGTAGTTCAAAAGACACGAGTTTTAGAGCTAGAAGAGACGGAATTCCTAGGATCCCGTCTCTCTGTATGAGACCACTCTTTCCCGGATACTGACAAGGTTCGCAgttttagagctaGAAAtagcaagttaaaataaggc
"ENSG00000236154.1";(8)	chr10	71334568	71334591	GTTTCCAGAGAGCGCTACCAGGG	746	chr10	71335808	71335831	GCTTGGATCCCTCGTGGCCAGGG	709	-472	144	1217	1455	8	atcttGTGGAAAGGACGAAACACCgGTTTCCAGAGAGCGCTACCAGTTTTAGAGCTAGAAGAGACGGAATTCCTAGGATCCCGTCTCTCTGTATGAGACCACTCTTTCCCGCTTGGATCCCTCGTGGCCAgttttagagctaGAAAtagcaagttaaaataaggc
"ENSG00000236154.1";(9)	chr10	71334921	71334944	GCGGTAAGAGGCTATCACTAGGG	741	chr10	71335808	71335831	GCTTGGATCCCTCGTGGCCAGGG	709	-119	144	864	1.45	8	atcttGTGGAAAGGACGAAACACCgGCGGTAAGAGGCTATCACTAGTTTTAGAGCTAGAAGAGACGGAATTCCTAGGATCCCGTCTCTCTGTATGAGACCACTCTTTCCCGCTTGGATCCCTCGTGGCCAgttttagagctaGAAAtagcaagttaaaataaggc
"ENSG00000236154.1";(10)	chr10	71334568	71334591	GTTTCCAGAGAGCGCTACCAGGG	746	chr10	71336130	71336153	CTTTGCGCAAAAAGCAGCCAGGG	0.68	-472	466	1539	1426	8	atcttGTGGAAAGGACGAAACACCgGTTTCCAGAGAGCGCTACCAGTTTTAGAGCTAGAAGAGACGGAATTCCTAGGATCCCGTCTCTCTGTATGAGACCACTCTTTCCCCTTTGCGCAAAAAGCAGCCAgttttagagctaGAAAtagcaagttaaaataaggc
"ENSG00000259330.1";(1)	chr15	40616895	40616918	GAGGGACCACGATTCGCCGGGGGG	671	chr15	40617867	40617890	GTTATTCTACAGAATCAGAAAGG	717	1	349	949	1388	8	atcttGTGGAAAGGACGAAACACCgGAGGGACCACGATTCGCCGGGGTTTTAGAGCTAGAAGAGACGGAATTCCTAGGATCCCGTCTCTCTGTATGAGACCACTCTTTCCCGTTATTCTACAGAATCAGAAgttttagagctaGAAAtagcaagttaaaataaggc
"ENSG00000259330.1";(2)	chr15	40616736	40616759	GTTGGGGAGAATGGTTCCCGGCGG	664	chr15	40617867	40617890	GTTATTCTACAGAATCAGAAAGG	717	-158	349	1108	1381	8	atcttGTGGAAAGGACGAAACACCgGTTGGGGAGAATGGTTCCCGGGTTTTAGAGCTAGAAGAGACGGAATTCCTAGGATCCCGTCTCTCTGTATGAGACCACTCTTTCCCGTTATTCTACAGAATCAGAAgttttagagctaGAAAtagcaagttaaaataaggc
"ENSG00000259330.1";(3)	chr15	40616895	40616918	GAGGGACCACGATTCGCCGGGGGG	671	chr15	40617784	40617807	GAGCCTGTAGTGACAAAGCCCGG	706	1	266	866	1377	8	atcttGTGGAAAGGACGAAACACCgGAGGGACCACGATTCGCCGGGGTTTTAGAGCTAGAAGAGACGGAATTCCTAGGATCCCGTCTCTCTGTATGAGACCACTCTTTCCCGAGCCTGTAGTGACAAAGCCgttttagagctaGAAAtagcaagttaaaataaggc
"ENSG00000259330.1";(4)	chr15	40616736	40616759	GTTGGGGAGAATGGTTCCCGGCGG	664	chr15	40617784	40617807	GAGCCTGTAGTGACAAAGCCCGG	706	-158	266	1025	1.37	8	atcttGTGGAAAGGACGAAACACCgGTTGGGGAGAATGGTTCCCGGGTTTTAGAGCTAGAAGAGACGGAATTCCTAGGATCCCGTCTCTCTGTATGAGACCACTCTTTCCCGAGCCTGTAGTGACAAAGCCgttttagagctaGAAAtagcaagttaaaataaggc
"ENSG00000259330.1";(5)	chr15	40616291	40616314	GCAAGCCGGCCACCTACACCGGGG	0.61	chr15	40617867	40617890	GTTATTCTACAGAATCAGAAAGG	717	-603	349	1553	1327	8	atcttGTGGAAAGGACGAAACACCgGCAAGCCGGCCACCTACACCGGTTTTAGAGCTAGAAGAGACGGAATTCCTAGGATCCCGTCTCTCTGTATGAGACCACTCTTTCCCGTTATTCTACAGAATCAGAAgttttagagctaGAAAtagcaagttaaaataaggc
"ENSG00000259330.1";(6)	chr15	40616291	40616314	GCAAGCCGGCCACCTACACCGGGG	0.61	chr15	40617784	40617807	GAGCCTGTAGTGACAAAGCCCGG	706	-603	266	1470	1316	8	atcttGTGGAAAGGACGAAACACCgGCAAGCCGGCCACCTACACCGGTTTTAGAGCTAGAAGAGACGGAATTCCTAGGATCCCGTCTCTCTGTATGAGACCACTCTTTCCCGAGCCTGTAGTGACAAAGCCgttttagagctaGAAAtagcaagttaaaataaggc
"ENSG00000259330.1";(7)	chr15	40616508	40616531	GCCGCCCCCGAAGTCCCAGACGG	593	chr15	40617867	40617890	GTTATTCTACAGAATCAGAAAGG	717	-386	349	1336	1.31	8	atcttGTGGAAAGGACGAAACACCgGCCGCCCCCGAAGTCCCAGAGTTTTAGAGCTAGAAGAGACGGAATTCCTAGGATCCCGTCTCTCTGTATGAGACCACTCTTTCCCGTTATTCTACAGAATCAGAAgttttagagctaGAAAtagcaagttaaaataaggc
"ENSG00000259330.1";(8)	chr15	40616549	40616572	GCACTGGGTCGTCCCGCCGCGAGG	588	chr15	40617867	40617890	GTTATTCTACAGAATCAGAAAGG	717	-345	349	1295	1305	8	atcttGTGGAAAGGACGAAACACCgGCACTGGGTCGTCCCGCCGCGGTTTTAGAGCTAGAAGAGACGGAATTCCTAGGATCCCGTCTCTCTGTATGAGACCACTCTTTCCCGTTATTCTACAGAATCAGAAgttttagagctaGAAAtagcaagttaaaataaggc
"ENSG00000259330.1";(9)	chr15	40616508	40616531	GCCGCCCCCGAAGTCCCAGACGG	593	chr15	40617784	40617807	GAGCCTGTAGTGACAAAGCCCGG	706	-386	266	1253	1299	8	atcttGTGGAAAGGACGAAACACCgGCCGCCCCCGAAGTCCCAGAGTTTTAGAGCTAGAAGAGACGGAATTCCTAGGATCCCGTCTCTCTGTATGAGACCACTCTTTCCCGAGCCTGTAGTGACAAAGCCgttttagagctaGAAAtagcaagttaaaataaggc
"ENSG00000259330.1";(10)	chr15	40616549	40616572	GCACTGGGTCGTCCCGCCGCGAGG	588	chr15	40617784	40617807	GAGCCTGTAGTGACAAAGCCCGG	706	-345	266	1212	1294	8	atcttGTGGAAAGGACGAAACACCgGCACTGGGTCGTCCCGCCGCGGTTTTAGAGCTAGAAGAGACGGAATTCCTAGGATCCCGTCTCTCTGTATGAGACCACTCTTTCCCGAGCCTGTAGTGACAAAGCCgttttagagctaGAAAtagcaagttaaaataaggc
"ENSG00000230590.3";(1)	chrX	73513185	73513208	CGACACTGAATTCAACCAGGAGG	809	chrX	73514324	73514347	GTTAATGTCCAGACAATACCAGGG	957	-601	-86	1116	1766	8	atcttGTGGAAAGGACGAAACACCgGTTAATGTCCAGACAATACCAGTTTTAGAGCTAGAAGAGACGGAATTCCTAGGATCCCGTCTCTCTGTATGAGACCACTCTTTCCCCGACACTGAATTCAACCAGGgttttagagctaGAAAtagcaagttaaaataaggc
"ENSG00000230590.3";(2)	chrX	73512831	73512854	GGTCAACCTGAACAAAGGCAAGG	755	chrX	73514324	73514347	TTAATGTCCAGACAATACCAGGG	957	-955	-86	1470	1712	8	atcttGTGGAAAGGACGAAACACCgGGTCAACCTGAACAAAGGCAGTTTTAGAGCTAGAAGAGACGGAATTCCTAGGATCCCGTCTCTCTGTATGAGACCACTCTTTCCCTTAATGTCCAGACAATACCAgttttagagctaGAAAtagcaagttaaaataaggc
"ENSG00000230590.3";(3)	chrX	73512893	73512916	GCAGATGTATTTAAAGGGCGAGG	708	chrX	73514324	73514347	GTTAATGTCCAGACAATACCAGGG	957	-893	-86	1408	1665	8	atcttGTGGAAAGGACGAAACACCgGTTAATGTCCAGACAATACCAGTTTTAGAGCTAGAAGAGACGGAATTCCTAGGATCCCGTCTCTCTGTATGAGACCACTCTTTCCCGCAGATGTATTTAAAGGGCGgttttagagctaGAAAtagcaagttaaaataaggc
"ENSG00000230590.3";(4)	chrX	73512868	73512891	TTAGGATTATGTTCATCCGATGG	656	chrX	73514324	73514347	GTTAATGTCCAGACAATACCAGGG	957	-918	-86	1433	1613	8	atcttGTGGAAAGGACGAAACACCgGTTAATGTCCAGACAATACCAGTTTTAGAGCTAGAAGAGACGGAATTCCTAGGATCCCGTCTCTCTGTATGAGACCACTCTTTCCCTTAGGATTATGTTCATCCGAgttttagagctaGAAAtagcaagttaaaataaggc
"ENSG00000230590.3";(5)	chrX	73512976	73512999	GGTGCCTTGACTCTAGTTAGAGG	507	chrX	73514324	73514347	GTTAATGTCCAGACAATACCAGGG	957	-810	-86	1325	1464	8	atcttGTGGAAAGGACGAAACACCgGTTAATGTCCAGACAATACCAGTTTTAGAGCTAGAAGAGACGGAATTCCTAGGATCCCGTCTCTCTGTATGAGACCACTCTTTCCCGGTGCCTTGACTCTAGTTAGgttttagagctaGAAAtagcaagttaaaataaggc
"ENSG00000230590.3";(6)	chrX	73513188	73513211	CTACGACACTGAATTCAACCAGG	467	chrX	73514324	73514347	GTTAATGTCCAGACAATACCAGGG	957	-598	-86	1113	1424	8	atcttGTGGAAAGGACGAAACACCgGTTAATGTCCAGACAATACCAGTTTTAGAGCTAGAAGAGACGGAATTCCTAGGATCCCGTCTCTCTGTATGAGACCACTCTTTCCCCTACGACACTGAATTCAACCgttttagagctaGAAAtagcaagttaaaataaggc
"ENSG00000230590.3";(7)	chrX	73513185	73513208	CGACACTGAATTCAACCAGGAGG	809	chrX	73514781	73514804	GAAGAAATGCCGAAATCTCAGTGG	568	-601	371	1573	1377	8	atcttGTGGAAAGGACGAAACACCgGAAGAAATGCCGAAATCTCAGGTTTTAGAGCTAGAAGAGACGGAATTCCTAGGATCCCGTCTCTCTGTATGAGACCACTCTTTCCCCGACACTGAATTCAACCAGGgttttagagctaGAAAtagcaagttaaaataaggc
"ENSG00000230590.3";(8)	chrX	73513185	73513208	CGACACTGAATTCAACCAGGAGG	809	chrX	73514465	73514488	GTTCTAGTTCACACCCAAAGAGGG	543	-601	55	1257	1352	8	atcttGTGGAAAGGACGAAACACCgGTTCTAGTTCACACCCAAAGAGTTTTAGAGCTAGAAGAGACGGAATTCCTAGGATCCCGTCTCTCTGTATGAGACCACTCTTTCCCCGACACTGAATTCAACCAGGgttttagagctaGAAAtagcaagttaaaataaggc
"ENSG00000230590.3";(9)	chrX	73512831	73512854	GGTCAACCTGAACAAAGGCAAGG	755	chrX	73514781	73514804	AAGAAATGCCGAAATCTCAGTGG	568	-955	371	1927	1323	8	atcttGTGGAAAGGACGAAACACCgGGTCAACCTGAACAAAGGCAGTTTTAGAGCTAGAAGAGACGGAATTCCTAGGATCCCGTCTCTCTGTATGAGACCACTCTTTCCCAAGAAATGCCGAAATCTCAGgttttagagctaGAAAtagcaagttaaaataaggc
"ENSG00000230590.3";(10)	chrX	73513185	73513208	CGACACTGAATTCAACCAGGAGG	809	chrX	73514276	73514299	GAGGCAGTAGACCACCAACATGG	498	-601	-134	1068	1307	8	atcttGTGGAAAGGACGAAACACCgGAGGCAGTAGACCACCAACAGTTTTAGAGCTAGAAGAGACGGAATTCCTAGGATCCCGTCTCTCTGTATGAGACCACTCTTTCCCCGACACTGAATTCAACCAGGgttttagagctaGAAAtagcaagttaaaataaggc
"ENSG00000267034.1";(1)	chr2	223183238	223183261	AATGGACTTGAATTGCCCGGAGG	0.83	chr2	223184582	223184605	GCTGCTACAACTACTTCGACGCGG	718	-511	209	1321	1548	8	atcttGTGGAAAGGACGAAACACCgGCTGCTACAACTACTTCGACGGTTTTAGAGCTAGAAGAGACGGAATTCCTAGGATCCCGTCTCTCTGTATGAGACCACTCTTTCCCAATGGACTTGAATTGCCCGGgttttagagctaGAAAtagcaagttaaaataaggc
"ENSG00000267034.1";(2)	chr2	223183238	223183261	AATGGACTTGAATTGCCCGGAGG	0.83	chr2	223184002	223184025	GATCTTCGTCAACCACTACGGCGG	695	-511	-371	741	1525	8	atcttGTGGAAAGGACGAAACACCgGATCTTCGTCAACCACTACGGGTTTTAGAGCTAGAAGAGACGGAATTCCTAGGATCCCGTCTCTCTGTATGAGACCACTCTTTCCCAATGGACTTGAATTGCCCGGgttttagagctaGAAAtagcaagttaaaataaggc
"ENSG00000267034.1";(3)	chr2	223183238	223183261	AATGGACTTGAATTGCCCGGAGG	0.83	chr2	223184363	223184386	GTGTTGGGCAGGCCGTGCACGCGG	693	-511	-10	1102	1523	8	atcttGTGGAAAGGACGAAACACCgGTGTTGGGCAGGCCGTGCACGGTTTTAGAGCTAGAAGAGACGGAATTCCTAGGATCCCGTCTCTCTGTATGAGACCACTCTTTCCCAATGGACTTGAATTGCCCGGgttttagagctaGAAAtagcaagttaaaataaggc
"ENSG00000267034.1";(4)	chr2	223183238	223183261	AATGGACTTGAATTGCCCGGAGG	0.83	chr2	223184612	223184635	GACTCGTAGTCCTCAAGCGGAGGG	646	-511	239	1351	1476	8	atcttGTGGAAAGGACGAAACACCgGACTCGTAGTCCTCAAGCGGAGTTTTAGAGCTAGAAGAGACGGAATTCCTAGGATCCCGTCTCTCTGTATGAGACCACTCTTTCCCAATGGACTTGAATTGCCCGGgttttagagctaGAAAtagcaagttaaaataaggc
"ENSG00000267034.1";(5)	chr2	223183238	223183261	AATGGACTTGAATTGCCCGGAGG	0.83	chr2	223184115	223184138	GCAGCTGTCGTAGGCGCCCGGGG	644	-511	-258	854	1474	8	atcttGTGGAAAGGACGAAACACCgGCAGCTGTCGTAGGCGCCCGGTTTTAGAGCTAGAAGAGACGGAATTCCTAGGATCCCGTCTCTCTGTATGAGACCACTCTTTCCCAATGGACTTGAATTGCCCGGgttttagagctaGAAAtagcaagttaaaataaggc
"ENSG00000267034.1";(6)	chr2	223183184	223183207	AAGGATTTCCTGCTTCCTAGCGG	0.72	chr2	223184582	223184605	GCTGCTACAACTACTTCGACGCGG	718	-565	209	1375	1438	8	atcttGTGGAAAGGACGAAACACCgGCTGCTACAACTACTTCGACGGTTTTAGAGCTAGAAGAGACGGAATTCCTAGGATCCCGTCTCTCTGTATGAGACCACTCTTTCCCAAGGATTTCCTGCTTCCTAGgttttagagctaGAAAtagcaagttaaaataaggc
"ENSG00000267034.1";(7)	chr2	223183184	223183207	AAGGATTTCCTGCTTCCTAGCGG	0.72	chr2	223184002	223184025	GATCTTCGTCAACCACTACGGCGG	695	-565	-371	795	1415	8	atcttGTGGAAAGGACGAAACACCgGATCTTCGTCAACCACTACGGGTTTTAGAGCTAGAAGAGACGGAATTCCTAGGATCCCGTCTCTCTGTATGAGACCACTCTTTCCCAAGGATTTCCTGCTTCCTAGgttttagagctaGAAAtagcaagttaaaataaggc
"ENSG00000267034.1";(8)	chr2	223183184	223183207	AAGGATTTCCTGCTTCCTAGCGG	0.72	chr2	223184363	223184386	GTGTTGGGCAGGCCGTGCACGCGG	693	-565	-10	1156	1413	8	atcttGTGGAAAGGACGAAACACCgGTGTTGGGCAGGCCGTGCACGGTTTTAGAGCTAGAAGAGACGGAATTCCTAGGATCCCGTCTCTCTGTATGAGACCACTCTTTCCCAAGGATTTCCTGCTTCCTAGgttttagagctaGAAAtagcaagttaaaataaggc
"ENSG00000267034.1";(9)	chr2	223182970	223182993	GCTCTGCTCCAGACAACACCCGG	664	chr2	223184582	223184605	CTGCTACAACTACTTCGACGCGG	718	-779	209	1589	1382	8	atcttGTGGAAAGGACGAAACACCgGCTCTGCTCCAGACAACACCGTTTTAGAGCTAGAAGAGACGGAATTCCTAGGATCCCGTCTCTCTGTATGAGACCACTCTTTCCCCTGCTACAACTACTTCGACGgttttagagctaGAAAtagcaagttaaaataaggc
"ENSG00000267034.1";(10)	chr2	223183032	223183055	GAGCCGACTCGGAGTGGCCGAGG	653	chr2	223184582	223184605	GCTGCTACAACTACTTCGACGCGG	718	-717	209	1527	1371	8	atcttGTGGAAAGGACGAAACACCgGCTGCTACAACTACTTCGACGGTTTTAGAGCTAGAAGAGACGGAATTCCTAGGATCCCGTCTCTCTGTATGAGACCACTCTTTCCCGAGCCGACTCGGAGTGGCCGgttttagagctaGAAAtagcaagttaaaataaggc
"ENSG00000130600.11";(1)	chr11	2022406	2022429	GAGCCTGCCCTGCTACCACGTGG	817	chr11	2024149	2024172	GGTGCCGCATTGGTTCCCGAGGG	941	-671	448	1720	1758	8	atcttGTGGAAAGGACGAAACACCgGGTGCCGCATTGGTTCCCGAGTTTTAGAGCTAGAAGAGACGGAATTCCTAGGATCCCGTCTCTCTGTATGAGACCACTCTTTCCCGAGCCTGCCCTGCTACCACGgttttagagctaGAAAtagcaagttaaaataaggc
"ENSG00000130600.11";(2)	chr11	2022317	2022340	GGCACCGCATTGGTTCGCGAGGG	753	chr11	2024149	2024172	GGTGCCGCATTGGTTCCCGAGGG	941	-760	448	1809	1694	8	atcttGTGGAAAGGACGAAACACCgGGTGCCGCATTGGTTCCCGAGTTTTAGAGCTAGAAGAGACGGAATTCCTAGGATCCCGTCTCTCTGTATGAGACCACTCTTTCCCGGCACCGCATTGGTTCGCGAgttttagagctaGAAAtagcaagttaaaataaggc
"ENSG00000130600.11";(3)	chr11	2022406	2022429	GAGCCTGCCCTGCTACCACGTGG	817	chr11	2023338	2023361	GAAGACCTCCGAGAACCCTGCGG	816	-671	-363	909	1633	8	atcttGTGGAAAGGACGAAACACCgGAAGACCTCCGAGAACCCTGGTTTTAGAGCTAGAAGAGACGGAATTCCTAGGATCCCGTCTCTCTGTATGAGACCACTCTTTCCCGAGCCTGCCCTGCTACCACGgttttagagctaGAAAtagcaagttaaaataaggc
"ENSG00000130600.11";(4)	chr11	2022317	2022340	GGCACCGCATTGGTTCGCGAGGG	753	chr11	2023338	2023361	GAAGACCTCCGAGAACCCTGCGG	816	-760	-363	998	1569	8	atcttGTGGAAAGGACGAAACACCgGAAGACCTCCGAGAACCCTGGTTTTAGAGCTAGAAGAGACGGAATTCCTAGGATCCCGTCTCTCTGTATGAGACCACTCTTTCCCGGCACCGCATTGGTTCGCGAgttttagagctaGAAAtagcaagttaaaataaggc
"ENSG00000130600.11";(5)	chr11	2022358	2022381	TGTTTCTGCAGGCAAACCACAGG	549	chr11	2024149	2024172	GGTGCCGCATTGGTTCCCGAGGG	941	-719	448	1768	1.49	8	atcttGTGGAAAGGACGAAACACCgGGTGCCGCATTGGTTCCCGAGTTTTAGAGCTAGAAGAGACGGAATTCCTAGGATCCCGTCTCTCTGTATGAGACCACTCTTTCCCTGTTTCTGCAGGCAAACCACgttttagagctaGAAAtagcaagttaaaataaggc
"ENSG00000130600.11";(6)	chr11	2022446	2022469	GATGCCACGGAATCAGTTGAAGG	545	chr11	2024149	2024172	GGTGCCGCATTGGTTCCCGAGGG	941	-631	448	1680	1486	8	atcttGTGGAAAGGACGAAACACCgGGTGCCGCATTGGTTCCCGAGTTTTAGAGCTAGAAGAGACGGAATTCCTAGGATCCCGTCTCTCTGTATGAGACCACTCTTTCCCGATGCCACGGAATCAGTTGAgttttagagctaGAAAtagcaagttaaaataaggc
"ENSG00000130600.11";(7)	chr11	2022279	2022302	GCCCGATGTGGCTCGTACAAGGG	524	chr11	2024149	2024172	GGTGCCGCATTGGTTCCCGAGGG	941	-798	448	1847	1465	8	atcttGTGGAAAGGACGAAACACCgGGTGCCGCATTGGTTCCCGAGTTTTAGAGCTAGAAGAGACGGAATTCCTAGGATCCCGTCTCTCTGTATGAGACCACTCTTTCCCGCCCGATGTGGCTCGTACAAgttttagagctaGAAAtagcaagttaaaataaggc
"ENSG00000130600.11";(8)	chr11	2022406	2022429	GAGCCTGCCCTGCTACCACGTGG	817	chr11	2024145	2024168	GACAACCCTCGGGAACCAATGCGG	644	-671	444	1716	1461	8	atcttGTGGAAAGGACGAAACACCgGACAACCCTCGGGAACCAATGGTTTTAGAGCTAGAAGAGACGGAATTCCTAGGATCCCGTCTCTCTGTATGAGACCACTCTTTCCCGAGCCTGCCCTGCTACCACGgttttagagctaGAAAtagcaagttaaaataaggc
"ENSG00000130600.11";(9)	chr11	2022406	2022429	GAGCCTGCCCTGCTACCACGTGG	817	chr11	2023287	2023310	GTATGGCCCGATACGAAGACGTGG	618	-671	-414	858	1435	8	atcttGTGGAAAGGACGAAACACCgGTATGGCCCGATACGAAGACGGTTTTAGAGCTAGAAGAGACGGAATTCCTAGGATCCCGTCTCTCTGTATGAGACCACTCTTTCCCGAGCCTGCCCTGCTACCACGgttttagagctaGAAAtagcaagttaaaataaggc
"ENSG00000130600.11";(10)	chr11	2022317	2022340	GGCACCGCATTGGTTCGCGAGGG	753	chr11	2024145	2024168	GACAACCCTCGGGAACCAATGCGG	644	-760	444	1805	1397	8	atcttGTGGAAAGGACGAAACACCgGACAACCCTCGGGAACCAATGGTTTTAGAGCTAGAAGAGACGGAATTCCTAGGATCCCGTCTCTCTGTATGAGACCACTCTTTCCCGGCACCGCATTGGTTCGCGAgttttagagctaGAAAtagcaagttaaaataaggc
"ENSG00000234705.1";(1)	chr9	131425655	131425678	GGATTGTCTGACCTAGTGCAGGG	856	chr9	131426532	131426555	GTTTAGCATATCCTTCCCCGATGG	711	-579	-326	854	1567	8	atcttGTGGAAAGGACGAAACACCgGTTTAGCATATCCTTCCCCGAGTTTTAGAGCTAGAAGAGACGGAATTCCTAGGATCCCGTCTCTCTGTATGAGACCACTCTTTCCCGGATTGTCTGACCTAGTGCAgttttagagctaGAAAtagcaagttaaaataaggc
"ENSG00000234705.1";(2)	chr9	131425718	131425741	CCATGGAGTGACAAAGACACAGG	733	chr9	131426532	131426555	GTTTAGCATATCCTTCCCCGATGG	711	-516	-326	791	1444	8	atcttGTGGAAAGGACGAAACACCgGTTTAGCATATCCTTCCCCGAGTTTTAGAGCTAGAAGAGACGGAATTCCTAGGATCCCGTCTCTCTGTATGAGACCACTCTTTCCCCCATGGAGTGACAAAGACACgttttagagctaGAAAtagcaagttaaaataaggc
"ENSG00000234705.1";(3)	chr9	131425590	131425613	CTACACTGCAGCAGAAGAAGAGG	692	chr9	131426532	131426555	GTTTAGCATATCCTTCCCCGATGG	711	-644	-326	919	1403	8	atcttGTGGAAAGGACGAAACACCgGTTTAGCATATCCTTCCCCGAGTTTTAGAGCTAGAAGAGACGGAATTCCTAGGATCCCGTCTCTCTGTATGAGACCACTCTTTCCCCTACACTGCAGCAGAAGAAGgttttagagctaGAAAtagcaagttaaaataaggc
"ENSG00000234705.1";(4)	chr9	131425655	131425678	GGATTGTCTGACCTAGTGCAGGG	856	chr9	131427098	131427121	GAATTCTGTTGAAAAAAACGTTGG	542	-579	240	1420	1398	8	atcttGTGGAAAGGACGAAACACCgGAATTCTGTTGAAAAAAACGTGTTTTAGAGCTAGAAGAGACGGAATTCCTAGGATCCCGTCTCTCTGTATGAGACCACTCTTTCCCGGATTGTCTGACCTAGTGCAgttttagagctaGAAAtagcaagttaaaataaggc
"ENSG00000234705.1";(5)	chr9	131425528	131425551	GACATTACAGTGGAACAACGTGG	626	chr9	131426532	131426555	GTTTAGCATATCCTTCCCCGATGG	711	-706	-326	981	1337	8	atcttGTGGAAAGGACGAAACACCgGTTTAGCATATCCTTCCCCGAGTTTTAGAGCTAGAAGAGACGGAATTCCTAGGATCCCGTCTCTCTGTATGAGACCACTCTTTCCCGACATTACAGTGGAACAACGgttttagagctaGAAAtagcaagttaaaataaggc
"ENSG00000234705.1";(6)	chr9	131425372	131425395	GGATCATTAAGAATGAATTGGGG	594	chr9	131426532	131426555	TTTAGCATATCCTTCCCCGATGG	711	-862	-326	1137	1305	8	atcttGTGGAAAGGACGAAACACCgGGATCATTAAGAATGAATTGGTTTTAGAGCTAGAAGAGACGGAATTCCTAGGATCCCGTCTCTCTGTATGAGACCACTCTTTCCCTTTAGCATATCCTTCCCCGAgttttagagctaGAAAtagcaagttaaaataaggc
"ENSG00000234705.1";(7)	chr9	131425655	131425678	GGATTGTCTGACCTAGTGCAGGG	856	chr9	131426569	131426592	GACAGAGACATCAAGGACGTGGGG	449	-579	-289	891	1305	8	atcttGTGGAAAGGACGAAACACCgGACAGAGACATCAAGGACGTGGTTTTAGAGCTAGAAGAGACGGAATTCCTAGGATCCCGTCTCTCTGTATGAGACCACTCTTTCCCGGATTGTCTGACCTAGTGCAgttttagagctaGAAAtagcaagttaaaataaggc
"ENSG00000234705.1";(8)	chr9	131425403	131425426	TCCACTGGCAGAGATCAGAGAGG	568	chr9	131426532	131426555	GTTTAGCATATCCTTCCCCGATGG	711	-831	-326	1106	1279	8	atcttGTGGAAAGGACGAAACACCgGTTTAGCATATCCTTCCCCGAGTTTTAGAGCTAGAAGAGACGGAATTCCTAGGATCCCGTCTCTCTGTATGAGACCACTCTTTCCCTCCACTGGCAGAGATCAGAGgttttagagctaGAAAtagcaagttaaaataaggc
"ENSG00000234705.1";(9)	chr9	131425718	131425741	CCATGGAGTGACAAAGACACAGG	733	chr9	131427098	131427121	GAATTCTGTTGAAAAAAACGTTGG	542	-516	240	1357	1275	8	atcttGTGGAAAGGACGAAACACCgGAATTCTGTTGAAAAAAACGTGTTTTAGAGCTAGAAGAGACGGAATTCCTAGGATCCCGTCTCTCTGTATGAGACCACTCTTTCCCCCATGGAGTGACAAAGACACgttttagagctaGAAAtagcaagttaaaataaggc
"ENSG00000234705.1";(10)	chr9	131425590	131425613	CTACACTGCAGCAGAAGAAGAGG	692	chr9	131427098	131427121	GAATTCTGTTGAAAAAAACGTTGG	542	-644	240	1485	1234	8	atcttGTGGAAAGGACGAAACACCgGAATTCTGTTGAAAAAAACGTGTTTTAGAGCTAGAAGAGACGGAATTCCTAGGATCCCGTCTCTCTGTATGAGACCACTCTTTCCCCTACACTGCAGCAGAAGAAGgttttagagctaGAAAtagcaagttaaaataaggc
"ENSG00000234546.2";(1)	chr1	9241733	9241756	GCATTTGCTGCAATATCACCGTGG	817	chr1	9242413	9242436	CCGACGTGATTCGGATCGCGCGG	725	-7	49	657	1542	8	atcttGTGGAAAGGACGAAACACCgGCATTTGCTGCAATATCACCGGTTTTAGAGCTAGAAGAGACGGAATTCCTAGGATCCCGTCTCTCTGTATGAGACCACTCTTTCCCCCGACGTGATTCGGATCGCGgttttagagctaGAAAtagcaagttaaaataaggc
"ENSG00000234546.2";(2)	chr1	9241733	9241756	GCATTTGCTGCAATATCACCGTGG	817	chr1	9242413	9242436	CCGCGCGATCCGAATCACGTCGG	623	-7	49	657	1.44	8	atcttGTGGAAAGGACGAAACACCgGCATTTGCTGCAATATCACCGGTTTTAGAGCTAGAAGAGACGGAATTCCTAGGATCCCGTCTCTCTGTATGAGACCACTCTTTCCCCCGCGCGATCCGAATCACGTgttttagagctaGAAAtagcaagttaaaataaggc
"ENSG00000234546.2";(3)	chr1	9241733	9241756	GCATTTGCTGCAATATCACCGTGG	817	chr1	9242648	9242671	GGCGCGCCTACCCAGAGCCGAGG	614	-7	284	892	1431	8	atcttGTGGAAAGGACGAAACACCgGCATTTGCTGCAATATCACCGGTTTTAGAGCTAGAAGAGACGGAATTCCTAGGATCCCGTCTCTCTGTATGAGACCACTCTTTCCCGGCGCGCCTACCCAGAGCCGgttttagagctaGAAAtagcaagttaaaataaggc
"ENSG00000234546.2";(4)	chr1	9241670	9241693	GCATTGATACTAGCCACCCATGG	697	chr1	9242413	9242436	CCGACGTGATTCGGATCGCGCGG	725	-70	49	720	1422	8	atcttGTGGAAAGGACGAAACACCgGCATTGATACTAGCCACCCAGTTTTAGAGCTAGAAGAGACGGAATTCCTAGGATCCCGTCTCTCTGTATGAGACCACTCTTTCCCCCGACGTGATTCGGATCGCGgttttagagctaGAAAtagcaagttaaaataaggc
"ENSG00000234546.2";(5)	chr1	9241733	9241756	GCATTTGCTGCAATATCACCGTGG	817	chr1	9242680	9242703	CGGAAGGGTCGCGATGGCCGGGG	525	-7	316	924	1342	8	atcttGTGGAAAGGACGAAACACCgGCATTTGCTGCAATATCACCGGTTTTAGAGCTAGAAGAGACGGAATTCCTAGGATCCCGTCTCTCTGTATGAGACCACTCTTTCCCCGGAAGGGTCGCGATGGCCGgttttagagctaGAAAtagcaagttaaaataaggc
"ENSG00000234546.2";(6)	chr1	9241733	9241756	GCATTTGCTGCAATATCACCGTGG	817	chr1	9242714	9242737	GCCTTGGTCCCACCGCGAAGGGG	517	-7	350	958	1334	8	atcttGTGGAAAGGACGAAACACCgGCATTTGCTGCAATATCACCGGTTTTAGAGCTAGAAGAGACGGAATTCCTAGGATCCCGTCTCTCTGTATGAGACCACTCTTTCCCGCCTTGGTCCCACCGCGAAGgttttagagctaGAAAtagcaagttaaaataaggc
"ENSG00000234546.2";(7)	chr1	9241670	9241693	GCATTGATACTAGCCACCCATGG	697	chr1	9242413	9242436	CCGCGCGATCCGAATCACGTCGG	623	-70	49	720	1.32	8	atcttGTGGAAAGGACGAAACACCgGCATTGATACTAGCCACCCAGTTTTAGAGCTAGAAGAGACGGAATTCCTAGGATCCCGTCTCTCTGTATGAGACCACTCTTTCCCCCGCGCGATCCGAATCACGTgttttagagctaGAAAtagcaagttaaaataaggc
"ENSG00000234546.2";(8)	chr1	9241670	9241693	GCATTGATACTAGCCACCCATGG	697	chr1	9242648	9242671	GGCGCGCCTACCCAGAGCCGAGG	614	-70	284	955	1311	8	atcttGTGGAAAGGACGAAACACCgGCATTGATACTAGCCACCCAGTTTTAGAGCTAGAAGAGACGGAATTCCTAGGATCCCGTCTCTCTGTATGAGACCACTCTTTCCCGGCGCGCCTACCCAGAGCCGgttttagagctaGAAAtagcaagttaaaataaggc
"ENSG00000234546.2";(9)	chr1	9240787	9240810	GCCACCACACCAGCTAGCCAAGGG	573	chr1	9242413	9242436	CCGACGTGATTCGGATCGCGCGG	725	-953	49	1603	1298	8	atcttGTGGAAAGGACGAAACACCgGCCACCACACCAGCTAGCCAAGTTTTAGAGCTAGAAGAGACGGAATTCCTAGGATCCCGTCTCTCTGTATGAGACCACTCTTTCCCCCGACGTGATTCGGATCGCGgttttagagctaGAAAtagcaagttaaaataaggc
"ENSG00000234546.2";(10)	chr1	9241529	9241552	GTTTCAGCCAACCTGGCCCCGAGG	534	chr1	9242413	9242436	CCGACGTGATTCGGATCGCGCGG	725	-211	49	861	1259	8	atcttGTGGAAAGGACGAAACACCgGTTTCAGCCAACCTGGCCCCGGTTTTAGAGCTAGAAGAGACGGAATTCCTAGGATCCCGTCTCTCTGTATGAGACCACTCTTTCCCCCGACGTGATTCGGATCGCGgttttagagctaGAAAtagcaagttaaaataaggc
"ENSG00000260822.1";(1)	chrX	24562800	24562823	GTATCTGTCAGACATTGCCCTGG	542	chrX	24563782	24563805	CATGTAAGAGAGGTTAACGAAGG	614	-310	48	959	1156	8	atcttGTGGAAAGGACGAAACACCgGTATCTGTCAGACATTGCCCGTTTTAGAGCTAGAAGAGACGGAATTCCTAGGATCCCGTCTCTCTGTATGAGACCACTCTTTCCCCATGTAAGAGAGGTTAACGAgttttagagctaGAAAtagcaagttaaaataaggc
"ENSG00000260822.1";(2)	chrX	24562800	24562823	GTATCTGTCAGACATTGCCCTGG	542	chrX	24563843	24563866	GTATTGCGATGGAGGACTAAAGG	587	-310	109	1020	1129	8	atcttGTGGAAAGGACGAAACACCgGTATCTGTCAGACATTGCCCGTTTTAGAGCTAGAAGAGACGGAATTCCTAGGATCCCGTCTCTCTGTATGAGACCACTCTTTCCCGTATTGCGATGGAGGACTAAgttttagagctaGAAAtagcaagttaaaataaggc
"ENSG00000260822.1";(3)	chrX	24562598	24562621	GTGCATGTTTCCAGAAAAACGAGG	472	chrX	24563782	24563805	CATGTAAGAGAGGTTAACGAAGG	614	-512	48	1161	1086	8	atcttGTGGAAAGGACGAAACACCgGTGCATGTTTCCAGAAAAACGGTTTTAGAGCTAGAAGAGACGGAATTCCTAGGATCCCGTCTCTCTGTATGAGACCACTCTTTCCCCATGTAAGAGAGGTTAACGAgttttagagctaGAAAtagcaagttaaaataaggc
"ENSG00000260822.1";(4)	chrX	24562368	24562391	GAAGAGGATCTGTCTCCCAATGGG	456	chrX	24563782	24563805	CATGTAAGAGAGGTTAACGAAGG	614	-742	48	1391	1.07	8	atcttGTGGAAAGGACGAAACACCgGAAGAGGATCTGTCTCCCAATGTTTTAGAGCTAGAAGAGACGGAATTCCTAGGATCCCGTCTCTCTGTATGAGACCACTCTTTCCCCATGTAAGAGAGGTTAACGAgttttagagctaGAAAtagcaagttaaaataaggc
"ENSG00000260822.1";(5)	chrX	24562800	24562823	GTATCTGTCAGACATTGCCCTGG	542	chrX	24564139	24564162	CGTGAAGGTGAGAAAAACTCAGG	521	-310	405	1316	1063	8	atcttGTGGAAAGGACGAAACACCgGTATCTGTCAGACATTGCCCGTTTTAGAGCTAGAAGAGACGGAATTCCTAGGATCCCGTCTCTCTGTATGAGACCACTCTTTCCCCGTGAAGGTGAGAAAAACTCgttttagagctaGAAAtagcaagttaaaataaggc
"ENSG00000260822.1";(6)	chrX	24563115	24563138	GATATCTCTAATCAATGAGACAGG	447	chrX	24563782	24563805	CATGTAAGAGAGGTTAACGAAGG	614	5	48	644	1061	8	atcttGTGGAAAGGACGAAACACCgGATATCTCTAATCAATGAGACGTTTTAGAGCTAGAAGAGACGGAATTCCTAGGATCCCGTCTCTCTGTATGAGACCACTCTTTCCCCATGTAAGAGAGGTTAACGAgttttagagctaGAAAtagcaagttaaaataaggc
"ENSG00000260822.1";(7)	chrX	24562161	24562184	GTTTGAGCGAGACATGTTTGAAGG	446	chrX	24563782	24563805	CATGTAAGAGAGGTTAACGAAGG	614	-949	48	1598	1.06	8	atcttGTGGAAAGGACGAAACACCgGTTTGAGCGAGACATGTTTGAGTTTTAGAGCTAGAAGAGACGGAATTCCTAGGATCCCGTCTCTCTGTATGAGACCACTCTTTCCCCATGTAAGAGAGGTTAACGAgttttagagctaGAAAtagcaagttaaaataaggc
"ENSG00000260822.1";(8)	chrX	24562598	24562621	GTGCATGTTTCCAGAAAAACGAGG	472	chrX	24563843	24563866	GTATTGCGATGGAGGACTAAAGG	587	-512	109	1222	1059	8	atcttGTGGAAAGGACGAAACACCgGTGCATGTTTCCAGAAAAACGGTTTTAGAGCTAGAAGAGACGGAATTCCTAGGATCCCGTCTCTCTGTATGAGACCACTCTTTCCCGTATTGCGATGGAGGACTAAgttttagagctaGAAAtagcaagttaaaataaggc
"ENSG00000260822.1";(9)	chrX	24562368	24562391	GAAGAGGATCTGTCTCCCAATGGG	456	chrX	24563843	24563866	GTATTGCGATGGAGGACTAAAGG	587	-742	109	1452	1043	8	atcttGTGGAAAGGACGAAACACCgGAAGAGGATCTGTCTCCCAATGTTTTAGAGCTAGAAGAGACGGAATTCCTAGGATCCCGTCTCTCTGTATGAGACCACTCTTTCCCGTATTGCGATGGAGGACTAAgttttagagctaGAAAtagcaagttaaaataaggc
"ENSG00000260822.1";(10)	chrX	24563115	24563138	GATATCTCTAATCAATGAGACAGG	447	chrX	24563843	24563866	GTATTGCGATGGAGGACTAAAGG	587	5	109	705	1034	8	atcttGTGGAAAGGACGAAACACCgGATATCTCTAATCAATGAGACGTTTTAGAGCTAGAAGAGACGGAATTCCTAGGATCCCGTCTCTCTGTATGAGACCACTCTTTCCCGTATTGCGATGGAGGACTAAgttttagagctaGAAAtagcaagttaaaataaggc
"ENSG00000237753.1";(1)	chr2	113402757	113402780	GTAACGCCGCAGCTGTTGCGAGG	736	chr2	113403895	113403918	GCCCTTTTCCGATTTTCGCGCGG	0.95	-887	-373	1115	1686	8	atcttGTGGAAAGGACGAAACACCgGCCCTTTTCCGATTTTCGCGGTTTTAGAGCTAGAAGAGACGGAATTCCTAGGATCCCGTCTCTCTGTATGAGACCACTCTTTCCCGTAACGCCGCAGCTGTTGCGgttttagagctaGAAAtagcaagttaaaataaggc
"ENSG00000237753.1";(2)	chr2	113402793	113402816	GTGGGTCATTAATTTCTCCGTGG	0.72	chr2	113403895	113403918	GCCCTTTTCCGATTTTCGCGCGG	0.95	-851	-373	1079	1.67	8	atcttGTGGAAAGGACGAAACACCgGCCCTTTTCCGATTTTCGCGGTTTTAGAGCTAGAAGAGACGGAATTCCTAGGATCCCGTCTCTCTGTATGAGACCACTCTTTCCCGTGGGTCATTAATTTCTCCGgttttagagctaGAAAtagcaagttaaaataaggc
"ENSG00000237753.1";(3)	chr2	113402826	113402849	GCAGCTCTGCGCCATAACTGGGG	694	chr2	113403895	113403918	GCCCTTTTCCGATTTTCGCGCGG	0.95	-818	-373	1046	1644	8	atcttGTGGAAAGGACGAAACACCgGCCCTTTTCCGATTTTCGCGGTTTTAGAGCTAGAAGAGACGGAATTCCTAGGATCCCGTCTCTCTGTATGAGACCACTCTTTCCCGCAGCTCTGCGCCATAACTGgttttagagctaGAAAtagcaagttaaaataaggc
"ENSG00000237753.1";(4)	chr2	113403104	113403127	TGAAAGTGCGGCTGGAGGCGCGG	484	chr2	113403895	113403918	GCCCTTTTCCGATTTTCGCGCGG	0.95	-540	-373	768	1434	8	atcttGTGGAAAGGACGAAACACCgGCCCTTTTCCGATTTTCGCGGTTTTAGAGCTAGAAGAGACGGAATTCCTAGGATCCCGTCTCTCTGTATGAGACCACTCTTTCCCTGAAAGTGCGGCTGGAGGCGgttttagagctaGAAAtagcaagttaaaataaggc
"ENSG00000237753.1";(5)	chr2	113402757	113402780	GTAACGCCGCAGCTGTTGCGAGG	736	chr2	113403851	113403874	GGGACCGCCAAAAAGGCCCGCGG	653	-887	-417	1071	1389	8	atcttGTGGAAAGGACGAAACACCgGGGACCGCCAAAAAGGCCCGGTTTTAGAGCTAGAAGAGACGGAATTCCTAGGATCCCGTCTCTCTGTATGAGACCACTCTTTCCCGTAACGCCGCAGCTGTTGCGgttttagagctaGAAAtagcaagttaaaataaggc
"ENSG00000237753.1";(6)	chr2	113402793	113402816	GTGGGTCATTAATTTCTCCGTGG	0.72	chr2	113403851	113403874	GGGACCGCCAAAAAGGCCCGCGG	653	-851	-417	1035	1373	8	atcttGTGGAAAGGACGAAACACCgGGGACCGCCAAAAAGGCCCGGTTTTAGAGCTAGAAGAGACGGAATTCCTAGGATCCCGTCTCTCTGTATGAGACCACTCTTTCCCGTGGGTCATTAATTTCTCCGgttttagagctaGAAAtagcaagttaaaataaggc
"ENSG00000237753.1";(7)	chr2	113402822	113402845	AGTTATGGCGCAGAGCTGCAAGG	404	chr2	113403895	113403918	GCCCTTTTCCGATTTTCGCGCGG	0.95	-822	-373	1050	1354	8	atcttGTGGAAAGGACGAAACACCgGCCCTTTTCCGATTTTCGCGGTTTTAGAGCTAGAAGAGACGGAATTCCTAGGATCCCGTCTCTCTGTATGAGACCACTCTTTCCCAGTTATGGCGCAGAGCTGCAgttttagagctaGAAAtagcaagttaaaataaggc
"ENSG00000237753.1";(8)	chr2	113402826	113402849	GCAGCTCTGCGCCATAACTGGGG	694	chr2	113403851	113403874	GGGACCGCCAAAAAGGCCCGCGG	653	-818	-417	1002	1347	8	atcttGTGGAAAGGACGAAACACCgGGGACCGCCAAAAAGGCCCGGTTTTAGAGCTAGAAGAGACGGAATTCCTAGGATCCCGTCTCTCTGTATGAGACCACTCTTTCCCGCAGCTCTGCGCCATAACTGgttttagagctaGAAAtagcaagttaaaataaggc
"ENSG00000237753.1";(9)	chr2	113402757	113402780	GTAACGCCGCAGCTGTTGCGAGG	736	chr2	113404194	113404217	GGGGTTTCTTTGGCTCAGGAGGG	0.61	-887	-74	1414	1346	8	atcttGTGGAAAGGACGAAACACCgGGGGTTTCTTTGGCTCAGGAGTTTTAGAGCTAGAAGAGACGGAATTCCTAGGATCCCGTCTCTCTGTATGAGACCACTCTTTCCCGTAACGCCGCAGCTGTTGCGgttttagagctaGAAAtagcaagttaaaataaggc
"ENSG00000237753.1";(10)	chr2	113402793	113402816	GTGGGTCATTAATTTCTCCGTGG	0.72	chr2	113404194	113404217	GGGGTTTCTTTGGCTCAGGAGGG	0.61	-851	-74	1378	1.33	8	atcttGTGGAAAGGACGAAACACCgGGGGTTTCTTTGGCTCAGGAGTTTTAGAGCTAGAAGAGACGGAATTCCTAGGATCCCGTCTCTCTGTATGAGACCACTCTTTCCCGTGGGTCATTAATTTCTCCGgttttagagctaGAAAtagcaagttaaaataaggc
"ENSG00000226791.3";(1)	chr2	99388219	99388242	CCAAATTACGATGAACACCATGG	569	chr2	99389183	99389206	GGTGATTGAGAAATGTGTAGGGG	784	-701	-361	941	1353	8	atcttGTGGAAAGGACGAAACACCgGGTGATTGAGAAATGTGTAGGTTTTAGAGCTAGAAGAGACGGAATTCCTAGGATCCCGTCTCTCTGTATGAGACCACTCTTTCCCCCAAATTACGATGAACACCAgttttagagctaGAAAtagcaagttaaaataaggc
"ENSG00000226791.3";(2)	chr2	99388216	99388239	AATTACGATGAACACCATGGAGG	536	chr2	99389183	99389206	GGTGATTGAGAAATGTGTAGGGG	784	-704	-361	944	1.32	8	atcttGTGGAAAGGACGAAACACCgGGTGATTGAGAAATGTGTAGGTTTTAGAGCTAGAAGAGACGGAATTCCTAGGATCCCGTCTCTCTGTATGAGACCACTCTTTCCCAATTACGATGAACACCATGGgttttagagctaGAAAtagcaagttaaaataaggc
"ENSG00000226791.3";(3)	chr2	99388219	99388242	CCAAATTACGATGAACACCATGG	569	chr2	99389824	99389847	GGAGCGGAACCCACAGACAAGGG	678	-701	280	1582	1247	8	atcttGTGGAAAGGACGAAACACCgGGAGCGGAACCCACAGACAAGTTTTAGAGCTAGAAGAGACGGAATTCCTAGGATCCCGTCTCTCTGTATGAGACCACTCTTTCCCCCAAATTACGATGAACACCAgttttagagctaGAAAtagcaagttaaaataaggc
"ENSG00000226791.3";(4)	chr2	99388219	99388242	CCAAATTACGATGAACACCATGG	569	chr2	99389265	99389288	GGGGATCCAGGAAGGTAAGAGGG	654	-701	-279	1023	1223	8	atcttGTGGAAAGGACGAAACACCgGGGGATCCAGGAAGGTAAGAGTTTTAGAGCTAGAAGAGACGGAATTCCTAGGATCCCGTCTCTCTGTATGAGACCACTCTTTCCCCCAAATTACGATGAACACCAgttttagagctaGAAAtagcaagttaaaataaggc
"ENSG00000226791.3";(5)	chr2	99388219	99388242	CCAAATTACGATGAACACCATGG	569	chr2	99389901	99389924	GTGAATGCTTTGTCTCCGCCTGG	647	-701	357	1659	1216	8	atcttGTGGAAAGGACGAAACACCgGTGAATGCTTTGTCTCCGCCGTTTTAGAGCTAGAAGAGACGGAATTCCTAGGATCCCGTCTCTCTGTATGAGACCACTCTTTCCCCCAAATTACGATGAACACCAgttttagagctaGAAAtagcaagttaaaataaggc
"ENSG00000226791.3";(6)	chr2	99388216	99388239	AATTACGATGAACACCATGGAGG	536	chr2	99389824	99389847	GGAGCGGAACCCACAGACAAGGG	678	-704	280	1585	1214	8	atcttGTGGAAAGGACGAAACACCgGGAGCGGAACCCACAGACAAGTTTTAGAGCTAGAAGAGACGGAATTCCTAGGATCCCGTCTCTCTGTATGAGACCACTCTTTCCCAATTACGATGAACACCATGGgttttagagctaGAAAtagcaagttaaaataaggc
"ENSG00000226791.3";(7)	chr2	99388216	99388239	AATTACGATGAACACCATGGAGG	536	chr2	99389265	99389288	GGGGATCCAGGAAGGTAAGAGGG	654	-704	-279	1026	1.19	8	atcttGTGGAAAGGACGAAACACCgGGGGATCCAGGAAGGTAAGAGTTTTAGAGCTAGAAGAGACGGAATTCCTAGGATCCCGTCTCTCTGTATGAGACCACTCTTTCCCAATTACGATGAACACCATGGgttttagagctaGAAAtagcaagttaaaataaggc
"ENSG00000226791.3";(8)	chr2	99388216	99388239	AATTACGATGAACACCATGGAGG	536	chr2	99389901	99389924	GTGAATGCTTTGTCTCCGCCTGG	647	-704	357	1662	1183	8	atcttGTGGAAAGGACGAAACACCgGTGAATGCTTTGTCTCCGCCGTTTTAGAGCTAGAAGAGACGGAATTCCTAGGATCCCGTCTCTCTGTATGAGACCACTCTTTCCCAATTACGATGAACACCATGGgttttagagctaGAAAtagcaagttaaaataaggc
"ENSG00000226791.3";(9)	chr2	99388219	99388242	CCAAATTACGATGAACACCATGG	569	chr2	99389213	99389236	GGCTTCCGCCCCACATGCCGAGG	0.57	-701	-331	971	1139	8	atcttGTGGAAAGGACGAAACACCgGGCTTCCGCCCCACATGCCGGTTTTAGAGCTAGAAGAGACGGAATTCCTAGGATCCCGTCTCTCTGTATGAGACCACTCTTTCCCCCAAATTACGATGAACACCAgttttagagctaGAAAtagcaagttaaaataaggc
"ENSG00000226791.3";(10)	chr2	99388216	99388239	AATTACGATGAACACCATGGAGG	536	chr2	99389213	99389236	GGCTTCCGCCCCACATGCCGAGG	0.57	-704	-331	974	1106	8	atcttGTGGAAAGGACGAAACACCgGGCTTCCGCCCCACATGCCGGTTTTAGAGCTAGAAGAGACGGAATTCCTAGGATCCCGTCTCTCTGTATGAGACCACTCTTTCCCAATTACGATGAACACCATGGgttttagagctaGAAAtagcaagttaaaataaggc
"ENSG00000272081.1";(1)	chr5	72251181	72251204	GGAATGTGACCCGAAACCGACGG	724	chr5	72252278	72252301	GCTGCCGCGCACGCCCCGCGCGG	837	-722	-249	1074	1561	8	atcttGTGGAAAGGACGAAACACCgGCTGCCGCGCACGCCCCGCGGTTTTAGAGCTAGAAGAGACGGAATTCCTAGGATCCCGTCTCTCTGTATGAGACCACTCTTTCCCGGAATGTGACCCGAAACCGAgttttagagctaGAAAtagcaagttaaaataaggc
"ENSG00000272081.1";(2)	chr5	72251389	72251412	GCTTCTCAGTCTCCTCCGGGTGG	602	chr5	72252278	72252301	GCTGCCGCGCACGCCCCGCGCGG	837	-514	-249	866	1439	8	atcttGTGGAAAGGACGAAACACCgGCTGCCGCGCACGCCCCGCGGTTTTAGAGCTAGAAGAGACGGAATTCCTAGGATCCCGTCTCTCTGTATGAGACCACTCTTTCCCGCTTCTCAGTCTCCTCCGGGgttttagagctaGAAAtagcaagttaaaataaggc
"ENSG00000272081.1";(3)	chr5	72251401	72251424	CTTGGCCGCTGGCCACCCGGAGG	471	chr5	72252278	72252301	GCTGCCGCGCACGCCCCGCGCGG	837	-502	-249	854	1308	8	atcttGTGGAAAGGACGAAACACCgGCTGCCGCGCACGCCCCGCGGTTTTAGAGCTAGAAGAGACGGAATTCCTAGGATCCCGTCTCTCTGTATGAGACCACTCTTTCCCCTTGGCCGCTGGCCACCCGGgttttagagctaGAAAtagcaagttaaaataaggc
"ENSG00000272081.1";(4)	chr5	72251396	72251419	AGTCTCCTCCGGGTGGCCAGCGG	455	chr5	72252278	72252301	GCTGCCGCGCACGCCCCGCGCGG	837	-507	-249	859	1292	8	atcttGTGGAAAGGACGAAACACCgGCTGCCGCGCACGCCCCGCGGTTTTAGAGCTAGAAGAGACGGAATTCCTAGGATCCCGTCTCTCTGTATGAGACCACTCTTTCCCAGTCTCCTCCGGGTGGCCAGgttttagagctaGAAAtagcaagttaaaataaggc
"ENSG00000272081.1";(5)	chr5	72251094	72251117	CTTAACATGCCACGACCTAATGG	444	chr5	72252278	72252301	GCTGCCGCGCACGCCCCGCGCGG	837	-809	-249	1161	1281	8	atcttGTGGAAAGGACGAAACACCgGCTGCCGCGCACGCCCCGCGGTTTTAGAGCTAGAAGAGACGGAATTCCTAGGATCCCGTCTCTCTGTATGAGACCACTCTTTCCCCTTAACATGCCACGACCTAAgttttagagctaGAAAtagcaagttaaaataaggc
"ENSG00000272081.1";(6)	chr5	72251181	72251204	GGAATGTGACCCGAAACCGACGG	724	chr5	72252049	72252072	GAGGACGCTCGCCCTGCCGGAGGG	519	-722	-478	845	1243	8	atcttGTGGAAAGGACGAAACACCgGAGGACGCTCGCCCTGCCGGAGTTTTAGAGCTAGAAGAGACGGAATTCCTAGGATCCCGTCTCTCTGTATGAGACCACTCTTTCCCGGAATGTGACCCGAAACCGAgttttagagctaGAAAtagcaagttaaaataaggc
"ENSG00000272081.1";(7)	chr5	72251181	72251204	GGAATGTGACCCGAAACCGACGG	724	chr5	72252802	72252825	GCAACTGTCAGGGCATAAAATGG	513	-722	275	1598	1237	8	atcttGTGGAAAGGACGAAACACCgGCAACTGTCAGGGCATAAAAGTTTTAGAGCTAGAAGAGACGGAATTCCTAGGATCCCGTCTCTCTGTATGAGACCACTCTTTCCCGGAATGTGACCCGAAACCGAgttttagagctaGAAAtagcaagttaaaataaggc
"ENSG00000272081.1";(8)	chr5	72251181	72251204	GGAATGTGACCCGAAACCGACGG	724	chr5	72252411	72252434	GCGATCCCTTTTACCTCTGACGG	508	-722	-116	1207	1232	8	atcttGTGGAAAGGACGAAACACCgGCGATCCCTTTTACCTCTGAGTTTTAGAGCTAGAAGAGACGGAATTCCTAGGATCCCGTCTCTCTGTATGAGACCACTCTTTCCCGGAATGTGACCCGAAACCGAgttttagagctaGAAAtagcaagttaaaataaggc
"ENSG00000272081.1";(9)	chr5	72251181	72251204	GGAATGTGACCCGAAACCGACGG	724	chr5	72252201	72252224	GCGCTTTGTCCCAGCCCCGGTGG	459	-722	-326	997	1183	8	atcttGTGGAAAGGACGAAACACCgGCGCTTTGTCCCAGCCCCGGGTTTTAGAGCTAGAAGAGACGGAATTCCTAGGATCCCGTCTCTCTGTATGAGACCACTCTTTCCCGGAATGTGACCCGAAACCGAgttttagagctaGAAAtagcaagttaaaataaggc
"ENSG00000272081.1";(10)	chr5	72251389	72251412	GCTTCTCAGTCTCCTCCGGGTGG	602	chr5	72252049	72252072	GAGGACGCTCGCCCTGCCGGAGGG	519	-514	-478	637	1121	8	atcttGTGGAAAGGACGAAACACCgGAGGACGCTCGCCCTGCCGGAGTTTTAGAGCTAGAAGAGACGGAATTCCTAGGATCCCGTCTCTCTGTATGAGACCACTCTTTCCCGCTTCTCAGTCTCCTCCGGGgttttagagctaGAAAtagcaagttaaaataaggc
"ENSG00000271926.1";(1)	chr5	72249846	72249869	GATCTACTCCTAAATTTAAGGGG	776	chr5	72251181	72251204	GGAATGTGACCCGAAACCGACGG	724	-632	79	1312	1.5	8	atcttGTGGAAAGGACGAAACACCgGGAATGTGACCCGAAACCGAGTTTTAGAGCTAGAAGAGACGGAATTCCTAGGATCCCGTCTCTCTGTATGAGACCACTCTTTCCCGATCTACTCCTAAATTTAAGgttttagagctaGAAAtagcaagttaaaataaggc
"ENSG00000271926.1";(2)	chr5	72249846	72249869	GATCTACTCCTAAATTTAAGGGG	776	chr5	72251453	72251476	GAGTCCGTTCGAGATCCTCGAAGG	623	-632	351	1584	1399	8	atcttGTGGAAAGGACGAAACACCgGAGTCCGTTCGAGATCCTCGAGTTTTAGAGCTAGAAGAGACGGAATTCCTAGGATCCCGTCTCTCTGTATGAGACCACTCTTTCCCGATCTACTCCTAAATTTAAGgttttagagctaGAAAtagcaagttaaaataaggc
"ENSG00000271926.1";(3)	chr5	72249846	72249869	GATCTACTCCTAAATTTAAGGGG	776	chr5	72251389	72251412	GCTTCTCAGTCTCCTCCGGGTGG	602	-632	287	1520	1378	8	atcttGTGGAAAGGACGAAACACCgGCTTCTCAGTCTCCTCCGGGGTTTTAGAGCTAGAAGAGACGGAATTCCTAGGATCCCGTCTCTCTGTATGAGACCACTCTTTCCCGATCTACTCCTAAATTTAAGgttttagagctaGAAAtagcaagttaaaataaggc
"ENSG00000271926.1";(4)	chr5	72249846	72249869	GATCTACTCCTAAATTTAAGGGG	776	chr5	72251401	72251424	GCTTGGCCGCTGGCCACCCGGAGG	471	-632	299	1532	1247	8	atcttGTGGAAAGGACGAAACACCgGCTTGGCCGCTGGCCACCCGGGTTTTAGAGCTAGAAGAGACGGAATTCCTAGGATCCCGTCTCTCTGTATGAGACCACTCTTTCCCGATCTACTCCTAAATTTAAGgttttagagctaGAAAtagcaagttaaaataaggc
"ENSG00000271926.1";(5)	chr5	72249846	72249869	GATCTACTCCTAAATTTAAGGGG	776	chr5	72251396	72251419	GAGTCTCCTCCGGGTGGCCAGCGG	455	-632	294	1527	1231	8	atcttGTGGAAAGGACGAAACACCgGAGTCTCCTCCGGGTGGCCAGGTTTTAGAGCTAGAAGAGACGGAATTCCTAGGATCCCGTCTCTCTGTATGAGACCACTCTTTCCCGATCTACTCCTAAATTTAAGgttttagagctaGAAAtagcaagttaaaataaggc
"ENSG00000271926.1";(6)	chr5	72249646	72249669	TCACTTGAGAGTGCAGAAGGAGG	453	chr5	72251181	72251204	GGAATGTGACCCGAAACCGACGG	724	-832	79	1512	1177	8	atcttGTGGAAAGGACGAAACACCgGGAATGTGACCCGAAACCGAGTTTTAGAGCTAGAAGAGACGGAATTCCTAGGATCCCGTCTCTCTGTATGAGACCACTCTTTCCCTCACTTGAGAGTGCAGAAGGgttttagagctaGAAAtagcaagttaaaataaggc
"ENSG00000271926.1";(7)	chr5	72249646	72249669	TCACTTGAGAGTGCAGAAGGAGG	453	chr5	72251453	72251476	GAGTCCGTTCGAGATCCTCGAAGG	623	-832	351	1784	1076	8	atcttGTGGAAAGGACGAAACACCgGAGTCCGTTCGAGATCCTCGAGTTTTAGAGCTAGAAGAGACGGAATTCCTAGGATCCCGTCTCTCTGTATGAGACCACTCTTTCCCTCACTTGAGAGTGCAGAAGGgttttagagctaGAAAtagcaagttaaaataaggc
"ENSG00000271926.1";(8)	chr5	72249646	72249669	TCACTTGAGAGTGCAGAAGGAGG	453	chr5	72251389	72251412	GCTTCTCAGTCTCCTCCGGGTGG	602	-832	287	1720	1055	8	atcttGTGGAAAGGACGAAACACCgGCTTCTCAGTCTCCTCCGGGGTTTTAGAGCTAGAAGAGACGGAATTCCTAGGATCCCGTCTCTCTGTATGAGACCACTCTTTCCCTCACTTGAGAGTGCAGAAGGgttttagagctaGAAAtagcaagttaaaataaggc
"ENSG00000271926.1";(9)	chr5	72249646	72249669	TCACTTGAGAGTGCAGAAGGAGG	453	chr5	72251401	72251424	GCTTGGCCGCTGGCCACCCGGAGG	471	-832	299	1732	924	8	atcttGTGGAAAGGACGAAACACCgGCTTGGCCGCTGGCCACCCGGGTTTTAGAGCTAGAAGAGACGGAATTCCTAGGATCCCGTCTCTCTGTATGAGACCACTCTTTCCCTCACTTGAGAGTGCAGAAGGgttttagagctaGAAAtagcaagttaaaataaggc
"ENSG00000271926.1";(10)	chr5	72249646	72249669	TCACTTGAGAGTGCAGAAGGAGG	453	chr5	72251396	72251419	GAGTCTCCTCCGGGTGGCCAGCGG	455	-832	294	1727	908	8	atcttGTGGAAAGGACGAAACACCgGAGTCTCCTCCGGGTGGCCAGGTTTTAGAGCTAGAAGAGACGGAATTCCTAGGATCCCGTCTCTCTGTATGAGACCACTCTTTCCCTCACTTGAGAGTGCAGAAGGgttttagagctaGAAAtagcaagttaaaataaggc
"ENSG00000238005.2";(1)	chr1	235105598	235105621	GTGTCCGGACAACAGAACCGCGG	864	chr1	235107105	235107128	GTCAGCACGTCAGAACCCGCGAGG	843	-588	295	1484	1707	8	atcttGTGGAAAGGACGAAACACCgGTCAGCACGTCAGAACCCGCGGTTTTAGAGCTAGAAGAGACGGAATTCCTAGGATCCCGTCTCTCTGTATGAGACCACTCTTTCCCGTGTCCGGACAACAGAACCGgttttagagctaGAAAtagcaagttaaaataaggc
"ENSG00000238005.2";(2)	chr1	235105598	235105621	GTGTCCGGACAACAGAACCGCGG	864	chr1	235106962	235106985	GGTCTGGCCCGACAGTCACAGGG	0.81	-588	152	1341	1674	8	atcttGTGGAAAGGACGAAACACCgGGTCTGGCCCGACAGTCACAGTTTTAGAGCTAGAAGAGACGGAATTCCTAGGATCCCGTCTCTCTGTATGAGACCACTCTTTCCCGTGTCCGGACAACAGAACCGgttttagagctaGAAAtagcaagttaaaataaggc
"ENSG00000238005.2";(3)	chr1	235105653	235105676	CCAAAGGGTAACATTCGAGAGGG	0.69	chr1	235107105	235107128	GTCAGCACGTCAGAACCCGCGAGG	843	-533	295	1429	1533	8	atcttGTGGAAAGGACGAAACACCgGTCAGCACGTCAGAACCCGCGGTTTTAGAGCTAGAAGAGACGGAATTCCTAGGATCCCGTCTCTCTGTATGAGACCACTCTTTCCCCCAAAGGGTAACATTCGAGAgttttagagctaGAAAtagcaagttaaaataaggc
"ENSG00000238005.2";(4)	chr1	235105653	235105676	CCAAAGGGTAACATTCGAGAGGG	0.69	chr1	235106962	235106985	GGTCTGGCCCGACAGTCACAGGG	0.81	-533	152	1286	1.5	8	atcttGTGGAAAGGACGAAACACCgGGTCTGGCCCGACAGTCACAGTTTTAGAGCTAGAAGAGACGGAATTCCTAGGATCCCGTCTCTCTGTATGAGACCACTCTTTCCCCCAAAGGGTAACATTCGAGAgttttagagctaGAAAtagcaagttaaaataaggc
"ENSG00000238005.2";(5)	chr1	235105598	235105621	GTGTCCGGACAACAGAACCGCGG	864	chr1	235107226	235107249	GTTGCTGTCTAGATCAGGGAAGGG	608	-588	416	1605	1472	8	atcttGTGGAAAGGACGAAACACCgGTTGCTGTCTAGATCAGGGAAGTTTTAGAGCTAGAAGAGACGGAATTCCTAGGATCCCGTCTCTCTGTATGAGACCACTCTTTCCCGTGTCCGGACAACAGAACCGgttttagagctaGAAAtagcaagttaaaataaggc
"ENSG00000238005.2";(6)	chr1	235105509	235105532	TACCGATTCCACTACCCAGATGG	611	chr1	235107105	235107128	GTCAGCACGTCAGAACCCGCGAGG	843	-677	295	1573	1454	8	atcttGTGGAAAGGACGAAACACCgGTCAGCACGTCAGAACCCGCGGTTTTAGAGCTAGAAGAGACGGAATTCCTAGGATCCCGTCTCTCTGTATGAGACCACTCTTTCCCTACCGATTCCACTACCCAGAgttttagagctaGAAAtagcaagttaaaataaggc
"ENSG00000238005.2";(7)	chr1	235105638	235105661	AAACACGCCAGCGCACCAAAGGG	605	chr1	235107105	235107128	GTCAGCACGTCAGAACCCGCGAGG	843	-548	295	1444	1448	8	atcttGTGGAAAGGACGAAACACCgGTCAGCACGTCAGAACCCGCGGTTTTAGAGCTAGAAGAGACGGAATTCCTAGGATCCCGTCTCTCTGTATGAGACCACTCTTTCCCAAACACGCCAGCGCACCAAAgttttagagctaGAAAtagcaagttaaaataaggc
"ENSG00000238005.2";(8)	chr1	235105598	235105621	GTGTCCGGACAACAGAACCGCGG	864	chr1	235106362	235106385	GTCAAAGAGACAGATGACATAGGG	569	-588	-448	741	1433	8	atcttGTGGAAAGGACGAAACACCgGTCAAAGAGACAGATGACATAGTTTTAGAGCTAGAAGAGACGGAATTCCTAGGATCCCGTCTCTCTGTATGAGACCACTCTTTCCCGTGTCCGGACAACAGAACCGgttttagagctaGAAAtagcaagttaaaataaggc
"ENSG00000238005.2";(9)	chr1	235105509	235105532	TACCGATTCCACTACCCAGATGG	611	chr1	235106962	235106985	GGTCTGGCCCGACAGTCACAGGG	0.81	-677	152	1430	1421	8	atcttGTGGAAAGGACGAAACACCgGGTCTGGCCCGACAGTCACAGTTTTAGAGCTAGAAGAGACGGAATTCCTAGGATCCCGTCTCTCTGTATGAGACCACTCTTTCCCTACCGATTCCACTACCCAGAgttttagagctaGAAAtagcaagttaaaataaggc
"ENSG00000238005.2";(10)	chr1	235105638	235105661	AAACACGCCAGCGCACCAAAGGG	605	chr1	235106962	235106985	GGTCTGGCCCGACAGTCACAGGG	0.81	-548	152	1301	1415	8	atcttGTGGAAAGGACGAAACACCgGGTCTGGCCCGACAGTCACAGTTTTAGAGCTAGAAGAGACGGAATTCCTAGGATCCCGTCTCTCTGTATGAGACCACTCTTTCCCAAACACGCCAGCGCACCAAAgttttagagctaGAAAtagcaagttaaaataaggc
"ENSG00000271762.1";(1)	chr5	90609898	90609921	GTAGCTCAGCATGTAGCCCATGG	693	chr5	90611322	90611345	TTTTGTCCCTGGCAGATAAATGG	474	-698	102	1401	1167	8	atcttGTGGAAAGGACGAAACACCgGTAGCTCAGCATGTAGCCCAGTTTTAGAGCTAGAAGAGACGGAATTCCTAGGATCCCGTCTCTCTGTATGAGACCACTCTTTCCCTTTTGTCCCTGGCAGATAAAgttttagagctaGAAAtagcaagttaaaataaggc
"ENSG00000271762.1";(2)	chr5	90610033	90610056	GGTCCCATAAGAGTTCCAGCTGG	654	chr5	90611322	90611345	TTTTGTCCCTGGCAGATAAATGG	474	-563	102	1266	1128	8	atcttGTGGAAAGGACGAAACACCgGGTCCCATAAGAGTTCCAGCGTTTTAGAGCTAGAAGAGACGGAATTCCTAGGATCCCGTCTCTCTGTATGAGACCACTCTTTCCCTTTTGTCCCTGGCAGATAAAgttttagagctaGAAAtagcaagttaaaataaggc
"ENSG00000271762.1";(3)	chr5	90609988	90610011	GCTGTTAGAAAACTTCAAAGAGG	638	chr5	90611322	90611345	TTTTGTCCCTGGCAGATAAATGG	474	-608	102	1311	1112	8	atcttGTGGAAAGGACGAAACACCgGCTGTTAGAAAACTTCAAAGGTTTTAGAGCTAGAAGAGACGGAATTCCTAGGATCCCGTCTCTCTGTATGAGACCACTCTTTCCCTTTTGTCCCTGGCAGATAAAgttttagagctaGAAAtagcaagttaaaataaggc
"ENSG00000271762.1";(4)	chr5	90609898	90609921	GTAGCTCAGCATGTAGCCCATGG	693	chr5	90611357	90611380	GCTTTAAGAACGTGGCCTAGAGG	404	-698	137	1436	1097	8	atcttGTGGAAAGGACGAAACACCgGCTTTAAGAACGTGGCCTAGGTTTTAGAGCTAGAAGAGACGGAATTCCTAGGATCCCGTCTCTCTGTATGAGACCACTCTTTCCCGTAGCTCAGCATGTAGCCCAgttttagagctaGAAAtagcaagttaaaataaggc
"ENSG00000271762.1";(5)	chr5	90610033	90610056	GGTCCCATAAGAGTTCCAGCTGG	654	chr5	90611357	90611380	GCTTTAAGAACGTGGCCTAGAGG	404	-563	137	1301	1058	8	atcttGTGGAAAGGACGAAACACCgGCTTTAAGAACGTGGCCTAGGTTTTAGAGCTAGAAGAGACGGAATTCCTAGGATCCCGTCTCTCTGTATGAGACCACTCTTTCCCGGTCCCATAAGAGTTCCAGCgttttagagctaGAAAtagcaagttaaaataaggc
"ENSG00000271762.1";(6)	chr5	90609988	90610011	GCTGTTAGAAAACTTCAAAGAGG	638	chr5	90611357	90611380	GCTTTAAGAACGTGGCCTAGAGG	404	-608	137	1346	1042	8	atcttGTGGAAAGGACGAAACACCgGCTTTAAGAACGTGGCCTAGGTTTTAGAGCTAGAAGAGACGGAATTCCTAGGATCCCGTCTCTCTGTATGAGACCACTCTTTCCCGCTGTTAGAAAACTTCAAAGgttttagagctaGAAAtagcaagttaaaataaggc
"ENSG00000271762.1";(7)	chr5	90609885	90609908	GCTGAGCTACAGGTAAGGTTTGG	0.41	chr5	90611322	90611345	TTTTGTCCCTGGCAGATAAATGG	474	-711	102	1414	884	8	atcttGTGGAAAGGACGAAACACCgGCTGAGCTACAGGTAAGGTTGTTTTAGAGCTAGAAGAGACGGAATTCCTAGGATCCCGTCTCTCTGTATGAGACCACTCTTTCCCTTTTGTCCCTGGCAGATAAAgttttagagctaGAAAtagcaagttaaaataaggc
"ENSG00000271762.1";(8)	chr5	90609885	90609908	GCTGAGCTACAGGTAAGGTTTGG	0.41	chr5	90611357	90611380	GCTTTAAGAACGTGGCCTAGAGG	404	-711	137	1449	814	8	atcttGTGGAAAGGACGAAACACCgGCTTTAAGAACGTGGCCTAGGTTTTAGAGCTAGAAGAGACGGAATTCCTAGGATCCCGTCTCTCTGTATGAGACCACTCTTTCCCGCTGAGCTACAGGTAAGGTTgttttagagctaGAAAtagcaagttaaaataaggc
"ENSG00000271762.1";(9)	chr5	90609898	90609921	GTAGCTCAGCATGTAGCCCATGG	693	chr5	90611322	90611345	TTTTGTCCCTGGCAGATAAATGG	474	-698	102	1401	1167	8	atcttGTGGAAAGGACGAAACACCgGTAGCTCAGCATGTAGCCCAGTTTTAGAGCTAGAAGAGACGGAATTCCTAGGATCCCGTCTCTCTGTATGAGACCACTCTTTCCCTTTTGTCCCTGGCAGATAAAgttttagagctaGAAAtagcaagttaaaataaggc
"ENSG00000271762.1";(10)	chr5	90610033	90610056	GGTCCCATAAGAGTTCCAGCTGG	654	chr5	90611322	90611345	TTTTGTCCCTGGCAGATAAATGG	474	-563	102	1266	1128	8	atcttGTGGAAAGGACGAAACACCgGGTCCCATAAGAGTTCCAGCGTTTTAGAGCTAGAAGAGACGGAATTCCTAGGATCCCGTCTCTCTGTATGAGACCACTCTTTCCCTTTTGTCCCTGGCAGATAAAgttttagagctaGAAAtagcaagttaaaataaggc
"ENSG00000260448.1";(1)	chr16	25122591	25122614	ATTGCCTTCGAAATGTAGTGAGG	444	chr16	25123635	25123658	GTCCAGCCTCGATGGGTTACGAGG	721	-662	-242	1021	1165	8	atcttGTGGAAAGGACGAAACACCgGTCCAGCCTCGATGGGTTACGGTTTTAGAGCTAGAAGAGACGGAATTCCTAGGATCCCGTCTCTCTGTATGAGACCACTCTTTCCCATTGCCTTCGAAATGTAGTGgttttagagctaGAAAtagcaagttaaaataaggc
"ENSG00000260448.1";(2)	chr16	25122712	25122735	TTACACATGTTGCTTCTGGCTGG	419	chr16	25123635	25123658	GTCCAGCCTCGATGGGTTACGAGG	721	-541	-242	900	1.14	8	atcttGTGGAAAGGACGAAACACCgGTCCAGCCTCGATGGGTTACGGTTTTAGAGCTAGAAGAGACGGAATTCCTAGGATCCCGTCTCTCTGTATGAGACCACTCTTTCCCTTACACATGTTGCTTCTGGCgttttagagctaGAAAtagcaagttaaaataaggc
"ENSG00000260448.1";(3)	chr16	25122591	25122614	ATTGCCTTCGAAATGTAGTGAGG	444	chr16	25123947	25123970	GCCAGGCCTTTACTTTGCAGTGG	667	-662	70	1333	1111	8	atcttGTGGAAAGGACGAAACACCgGCCAGGCCTTTACTTTGCAGGTTTTAGAGCTAGAAGAGACGGAATTCCTAGGATCCCGTCTCTCTGTATGAGACCACTCTTTCCCATTGCCTTCGAAATGTAGTGgttttagagctaGAAAtagcaagttaaaataaggc
"ENSG00000260448.1";(4)	chr16	25122591	25122614	ATTGCCTTCGAAATGTAGTGAGG	444	chr16	25123445	25123468	GCTCCGTGCACTTCACAGGTGGG	656	-662	-432	831	1.1	8	atcttGTGGAAAGGACGAAACACCgGCTCCGTGCACTTCACAGGTGTTTTAGAGCTAGAAGAGACGGAATTCCTAGGATCCCGTCTCTCTGTATGAGACCACTCTTTCCCATTGCCTTCGAAATGTAGTGgttttagagctaGAAAtagcaagttaaaataaggc
"ENSG00000260448.1";(5)	chr16	25122712	25122735	TTACACATGTTGCTTCTGGCTGG	419	chr16	25123947	25123970	GCCAGGCCTTTACTTTGCAGTGG	667	-541	70	1212	1086	8	atcttGTGGAAAGGACGAAACACCgGCCAGGCCTTTACTTTGCAGGTTTTAGAGCTAGAAGAGACGGAATTCCTAGGATCCCGTCTCTCTGTATGAGACCACTCTTTCCCTTACACATGTTGCTTCTGGCgttttagagctaGAAAtagcaagttaaaataaggc
"ENSG00000260448.1";(6)	chr16	25122712	25122735	TTACACATGTTGCTTCTGGCTGG	419	chr16	25123445	25123468	GCTCCGTGCACTTCACAGGTGGG	656	-541	-432	710	1075	8	atcttGTGGAAAGGACGAAACACCgGCTCCGTGCACTTCACAGGTGTTTTAGAGCTAGAAGAGACGGAATTCCTAGGATCCCGTCTCTCTGTATGAGACCACTCTTTCCCTTACACATGTTGCTTCTGGCgttttagagctaGAAAtagcaagttaaaataaggc
"ENSG00000260448.1";(7)	chr16	25122591	25122614	ATTGCCTTCGAAATGTAGTGAGG	444	chr16	25123729	25123752	GCCTGAAACTCAGGATGACGAGGG	615	-662	-148	1115	1059	8	atcttGTGGAAAGGACGAAACACCgGCCTGAAACTCAGGATGACGAGTTTTAGAGCTAGAAGAGACGGAATTCCTAGGATCCCGTCTCTCTGTATGAGACCACTCTTTCCCATTGCCTTCGAAATGTAGTGgttttagagctaGAAAtagcaagttaaaataaggc
"ENSG00000260448.1";(8)	chr16	25122591	25122614	ATTGCCTTCGAAATGTAGTGAGG	444	chr16	25123684	25123707	GTGTAGGTTGCATTCTTTAGGGGG	599	-662	-193	1070	1043	8	atcttGTGGAAAGGACGAAACACCgGTGTAGGTTGCATTCTTTAGGGTTTTAGAGCTAGAAGAGACGGAATTCCTAGGATCCCGTCTCTCTGTATGAGACCACTCTTTCCCATTGCCTTCGAAATGTAGTGgttttagagctaGAAAtagcaagttaaaataaggc
"ENSG00000260448.1";(9)	chr16	25122712	25122735	TTACACATGTTGCTTCTGGCTGG	419	chr16	25123729	25123752	GCCTGAAACTCAGGATGACGAGGG	615	-541	-148	994	1034	8	atcttGTGGAAAGGACGAAACACCgGCCTGAAACTCAGGATGACGAGTTTTAGAGCTAGAAGAGACGGAATTCCTAGGATCCCGTCTCTCTGTATGAGACCACTCTTTCCCTTACACATGTTGCTTCTGGCgttttagagctaGAAAtagcaagttaaaataaggc
"ENSG00000260448.1";(10)	chr16	25122712	25122735	TTACACATGTTGCTTCTGGCTGG	419	chr16	25123684	25123707	GTGTAGGTTGCATTCTTTAGGGGG	599	-541	-193	949	1018	8	atcttGTGGAAAGGACGAAACACCgGTGTAGGTTGCATTCTTTAGGGTTTTAGAGCTAGAAGAGACGGAATTCCTAGGATCCCGTCTCTCTGTATGAGACCACTCTTTCCCTTACACATGTTGCTTCTGGCgttttagagctaGAAAtagcaagttaaaataaggc
"ENSG00000261455.1";(1)	chr7	152159653	152159676	GATGCCAAATGCCTTGTGCGGGG	0.68	chr7	152161053	152161076	GCGGCGAGAGAGCCAATGGGAGG	588	-695	81	1377	1268	8	atcttGTGGAAAGGACGAAACACCgGATGCCAAATGCCTTGTGCGGTTTTAGAGCTAGAAGAGACGGAATTCCTAGGATCCCGTCTCTCTGTATGAGACCACTCTTTCCCGCGGCGAGAGAGCCAATGGGgttttagagctaGAAAtagcaagttaaaataaggc
"ENSG00000261455.1";(2)	chr7	152159569	152159592	GAAAGTCGGAGACCTCAAACGTGG	674	chr7	152161053	152161076	GCGGCGAGAGAGCCAATGGGAGG	588	-779	81	1461	1262	8	atcttGTGGAAAGGACGAAACACCgGAAAGTCGGAGACCTCAAACGGTTTTAGAGCTAGAAGAGACGGAATTCCTAGGATCCCGTCTCTCTGTATGAGACCACTCTTTCCCGCGGCGAGAGAGCCAATGGGgttttagagctaGAAAtagcaagttaaaataaggc
"ENSG00000261455.1";(3)	chr7	152159460	152159483	GCTGCCTTCCTACCTATCATGGG	671	chr7	152161053	152161076	GCGGCGAGAGAGCCAATGGGAGG	588	-888	81	1570	1259	8	atcttGTGGAAAGGACGAAACACCgGCTGCCTTCCTACCTATCATGTTTTAGAGCTAGAAGAGACGGAATTCCTAGGATCCCGTCTCTCTGTATGAGACCACTCTTTCCCGCGGCGAGAGAGCCAATGGGgttttagagctaGAAAtagcaagttaaaataaggc
"ENSG00000261455.1";(4)	chr7	152160346	152160369	GCACTTGGCTGAGTTTAGGGAGGG	593	chr7	152161053	152161076	GCGGCGAGAGAGCCAATGGGAGG	588	-2	81	684	1181	8	atcttGTGGAAAGGACGAAACACCgGCACTTGGCTGAGTTTAGGGAGTTTTAGAGCTAGAAGAGACGGAATTCCTAGGATCCCGTCTCTCTGTATGAGACCACTCTTTCCCGCGGCGAGAGAGCCAATGGGgttttagagctaGAAAtagcaagttaaaataaggc
"ENSG00000261455.1";(5)	chr7	152159653	152159676	GATGCCAAATGCCTTGTGCGGGG	0.68	chr7	152161441	152161464	AGGTTTTCCCCGCGAGGCCGCGG	494	-695	469	1765	1174	8	atcttGTGGAAAGGACGAAACACCgGATGCCAAATGCCTTGTGCGGTTTTAGAGCTAGAAGAGACGGAATTCCTAGGATCCCGTCTCTCTGTATGAGACCACTCTTTCCCAGGTTTTCCCCGCGAGGCCGgttttagagctaGAAAtagcaagttaaaataaggc
"ENSG00000261455.1";(6)	chr7	152159569	152159592	GAAAGTCGGAGACCTCAAACGTGG	674	chr7	152161441	152161464	AGGTTTTCCCCGCGAGGCCGCGG	494	-779	469	1849	1168	8	atcttGTGGAAAGGACGAAACACCgGAAAGTCGGAGACCTCAAACGGTTTTAGAGCTAGAAGAGACGGAATTCCTAGGATCCCGTCTCTCTGTATGAGACCACTCTTTCCCAGGTTTTCCCCGCGAGGCCGgttttagagctaGAAAtagcaagttaaaataaggc
"ENSG00000261455.1";(7)	chr7	152159460	152159483	GCTGCCTTCCTACCTATCATGGG	671	chr7	152161441	152161464	AGGTTTTCCCCGCGAGGCCGCGG	494	-888	469	1958	1165	8	atcttGTGGAAAGGACGAAACACCgGCTGCCTTCCTACCTATCATGTTTTAGAGCTAGAAGAGACGGAATTCCTAGGATCCCGTCTCTCTGTATGAGACCACTCTTTCCCAGGTTTTCCCCGCGAGGCCGgttttagagctaGAAAtagcaagttaaaataaggc
"ENSG00000261455.1";(8)	chr7	152160309	152160332	GCAAAACAAGGCAGAGGGCGAGG	575	chr7	152161053	152161076	GCGGCGAGAGAGCCAATGGGAGG	588	-39	81	721	1163	8	atcttGTGGAAAGGACGAAACACCgGCAAAACAAGGCAGAGGGCGGTTTTAGAGCTAGAAGAGACGGAATTCCTAGGATCCCGTCTCTCTGTATGAGACCACTCTTTCCCGCGGCGAGAGAGCCAATGGGgttttagagctaGAAAtagcaagttaaaataaggc
"ENSG00000261455.1";(9)	chr7	152159653	152159676	GATGCCAAATGCCTTGTGCGGGG	0.68	chr7	152161424	152161447	GGCCACTGGGAGACCCCCCGCGG	468	-695	452	1748	1148	8	atcttGTGGAAAGGACGAAACACCgGATGCCAAATGCCTTGTGCGGTTTTAGAGCTAGAAGAGACGGAATTCCTAGGATCCCGTCTCTCTGTATGAGACCACTCTTTCCCGGCCACTGGGAGACCCCCCGgttttagagctaGAAAtagcaagttaaaataaggc
"ENSG00000261455.1";(10)	chr7	152159569	152159592	GAAAGTCGGAGACCTCAAACGTGG	674	chr7	152161424	152161447	GGCCACTGGGAGACCCCCCGCGG	468	-779	452	1832	1142	8	atcttGTGGAAAGGACGAAACACCgGAAAGTCGGAGACCTCAAACGGTTTTAGAGCTAGAAGAGACGGAATTCCTAGGATCCCGTCTCTCTGTATGAGACCACTCTTTCCCGGCCACTGGGAGACCCCCCGgttttagagctaGAAAtagcaagttaaaataaggc
"ENSG00000272449.1";(1)	chr1	2477222	2477245	GTTAATATGAGAGCCAGCCCAGGG	867	chr1	2478270	2478293	CCGTTGCTCTTCATTCACCGTGG	824	-159	265	1025	1691	8	atcttGTGGAAAGGACGAAACACCgGTTAATATGAGAGCCAGCCCAGTTTTAGAGCTAGAAGAGACGGAATTCCTAGGATCCCGTCTCTCTGTATGAGACCACTCTTTCCCCCGTTGCTCTTCATTCACCGgttttagagctaGAAAtagcaagttaaaataaggc
"ENSG00000272449.1";(2)	chr1	2476458	2476481	GAGATAATCCGGGCTTTGAGAGG	731	chr1	2478270	2478293	CCGTTGCTCTTCATTCACCGTGG	824	-923	265	1789	1555	8	atcttGTGGAAAGGACGAAACACCgGAGATAATCCGGGCTTTGAGGTTTTAGAGCTAGAAGAGACGGAATTCCTAGGATCCCGTCTCTCTGTATGAGACCACTCTTTCCCCCGTTGCTCTTCATTCACCGgttttagagctaGAAAtagcaagttaaaataaggc
"ENSG00000272449.1";(3)	chr1	2477222	2477245	GTTAATATGAGAGCCAGCCCAGGG	867	chr1	2478286	2478309	GCAACGGGCCGGAGAGACCTCGG	494	-159	281	1041	1361	8	atcttGTGGAAAGGACGAAACACCgGTTAATATGAGAGCCAGCCCAGTTTTAGAGCTAGAAGAGACGGAATTCCTAGGATCCCGTCTCTCTGTATGAGACCACTCTTTCCCGCAACGGGCCGGAGAGACCTgttttagagctaGAAAtagcaagttaaaataaggc
"ENSG00000272449.1";(4)	chr1	2477289	2477312	GGATTATCAGGAAGTGCAGGAGG	526	chr1	2478270	2478293	CCGTTGCTCTTCATTCACCGTGG	824	-92	265	958	1.35	8	atcttGTGGAAAGGACGAAACACCgGGATTATCAGGAAGTGCAGGGTTTTAGAGCTAGAAGAGACGGAATTCCTAGGATCCCGTCTCTCTGTATGAGACCACTCTTTCCCCCGTTGCTCTTCATTCACCGgttttagagctaGAAAtagcaagttaaaataaggc
"ENSG00000272449.1";(5)	chr1	2477130	2477153	GCGGCTGGTTAACAAATACCAGG	514	chr1	2478270	2478293	CCGTTGCTCTTCATTCACCGTGG	824	-251	265	1117	1338	8	atcttGTGGAAAGGACGAAACACCgGCGGCTGGTTAACAAATACCGTTTTAGAGCTAGAAGAGACGGAATTCCTAGGATCCCGTCTCTCTGTATGAGACCACTCTTTCCCCCGTTGCTCTTCATTCACCGgttttagagctaGAAAtagcaagttaaaataaggc
"ENSG00000272449.1";(6)	chr1	2477222	2477245	GTTAATATGAGAGCCAGCCCAGGG	867	chr1	2478245	2478268	TGAGACTCCCCAGTACTCGGTGG	465	-159	240	1000	1332	8	atcttGTGGAAAGGACGAAACACCgGTTAATATGAGAGCCAGCCCAGTTTTAGAGCTAGAAGAGACGGAATTCCTAGGATCCCGTCTCTCTGTATGAGACCACTCTTTCCCTGAGACTCCCCAGTACTCGGgttttagagctaGAAAtagcaagttaaaataaggc
"ENSG00000272449.1";(7)	chr1	2476685	2476708	GACAAGACTACCCCTATGCCCTGG	482	chr1	2478270	2478293	CCGTTGCTCTTCATTCACCGTGG	824	-696	265	1562	1306	8	atcttGTGGAAAGGACGAAACACCgGACAAGACTACCCCTATGCCCGTTTTAGAGCTAGAAGAGACGGAATTCCTAGGATCCCGTCTCTCTGTATGAGACCACTCTTTCCCCCGTTGCTCTTCATTCACCGgttttagagctaGAAAtagcaagttaaaataaggc
"ENSG00000272449.1";(8)	chr1	2477222	2477245	GTTAATATGAGAGCCAGCCCAGGG	867	chr1	2478433	2478456	TGGTGCCTAGCGCCAGGGCGGGG	406	-159	428	1188	1273	8	atcttGTGGAAAGGACGAAACACCgGTTAATATGAGAGCCAGCCCAGTTTTAGAGCTAGAAGAGACGGAATTCCTAGGATCCCGTCTCTCTGTATGAGACCACTCTTTCCCTGGTGCCTAGCGCCAGGGCGgttttagagctaGAAAtagcaagttaaaataaggc
"ENSG00000272449.1";(9)	chr1	2476458	2476481	GAGATAATCCGGGCTTTGAGAGG	731	chr1	2478286	2478309	GCAACGGGCCGGAGAGACCTCGG	494	-923	281	1805	1225	8	atcttGTGGAAAGGACGAAACACCgGAGATAATCCGGGCTTTGAGGTTTTAGAGCTAGAAGAGACGGAATTCCTAGGATCCCGTCTCTCTGTATGAGACCACTCTTTCCCGCAACGGGCCGGAGAGACCTgttttagagctaGAAAtagcaagttaaaataaggc
"ENSG00000272449.1";(10)	chr1	2476458	2476481	GAGATAATCCGGGCTTTGAGAGG	731	chr1	2478245	2478268	TGAGACTCCCCAGTACTCGGTGG	465	-923	240	1764	1196	8	atcttGTGGAAAGGACGAAACACCgGAGATAATCCGGGCTTTGAGGTTTTAGAGCTAGAAGAGACGGAATTCCTAGGATCCCGTCTCTCTGTATGAGACCACTCTTTCCCTGAGACTCCCCAGTACTCGGgttttagagctaGAAAtagcaagttaaaataaggc
"ENSG00000241163.3";(1)	chr3	72291438	72291461	ACTCAAGTCAGCCATTACCCAGG	572	chr3	72292743	72292766	GCTCATCTTCAGGAGAACAGGGG	787	-655	26	1282	1359	8	atcttGTGGAAAGGACGAAACACCgGCTCATCTTCAGGAGAACAGGTTTTAGAGCTAGAAGAGACGGAATTCCTAGGATCCCGTCTCTCTGTATGAGACCACTCTTTCCCACTCAAGTCAGCCATTACCCgttttagagctaGAAAtagcaagttaaaataaggc
"ENSG00000241163.3";(2)	chr3	72291438	72291461	ACTCAAGTCAGCCATTACCCAGG	572	chr3	72292511	72292534	GGAGCTTTATGTGTGATGAGGGG	777	-655	-206	1050	1349	8	atcttGTGGAAAGGACGAAACACCgGGAGCTTTATGTGTGATGAGGTTTTAGAGCTAGAAGAGACGGAATTCCTAGGATCCCGTCTCTCTGTATGAGACCACTCTTTCCCACTCAAGTCAGCCATTACCCgttttagagctaGAAAtagcaagttaaaataaggc
"ENSG00000241163.3";(3)	chr3	72291518	72291541	GTCTCTCCCAGACCTCTCCAGGG	545	chr3	72292743	72292766	GCTCATCTTCAGGAGAACAGGGG	787	-575	26	1202	1332	8	atcttGTGGAAAGGACGAAACACCgGCTCATCTTCAGGAGAACAGGTTTTAGAGCTAGAAGAGACGGAATTCCTAGGATCCCGTCTCTCTGTATGAGACCACTCTTTCCCGTCTCTCCCAGACCTCTCCAgttttagagctaGAAAtagcaagttaaaataaggc
"ENSG00000241163.3";(4)	chr3	72291518	72291541	GTCTCTCCCAGACCTCTCCAGGG	545	chr3	72292511	72292534	GGAGCTTTATGTGTGATGAGGGG	777	-575	-206	970	1322	8	atcttGTGGAAAGGACGAAACACCgGGAGCTTTATGTGTGATGAGGTTTTAGAGCTAGAAGAGACGGAATTCCTAGGATCCCGTCTCTCTGTATGAGACCACTCTTTCCCGTCTCTCCCAGACCTCTCCAgttttagagctaGAAAtagcaagttaaaataaggc
"ENSG00000241163.3";(5)	chr3	72291581	72291604	TCACCAGTCCATCAGCAAGGAGG	487	chr3	72292743	72292766	GCTCATCTTCAGGAGAACAGGGG	787	-512	26	1139	1274	8	atcttGTGGAAAGGACGAAACACCgGCTCATCTTCAGGAGAACAGGTTTTAGAGCTAGAAGAGACGGAATTCCTAGGATCCCGTCTCTCTGTATGAGACCACTCTTTCCCTCACCAGTCCATCAGCAAGGgttttagagctaGAAAtagcaagttaaaataaggc
"ENSG00000241163.3";(6)	chr3	72291581	72291604	TCACCAGTCCATCAGCAAGGAGG	487	chr3	72292511	72292534	GGAGCTTTATGTGTGATGAGGGG	777	-512	-206	907	1264	8	atcttGTGGAAAGGACGAAACACCgGGAGCTTTATGTGTGATGAGGTTTTAGAGCTAGAAGAGACGGAATTCCTAGGATCCCGTCTCTCTGTATGAGACCACTCTTTCCCTCACCAGTCCATCAGCAAGGgttttagagctaGAAAtagcaagttaaaataaggc
"ENSG00000241163.3";(7)	chr3	72291438	72291461	ACTCAAGTCAGCCATTACCCAGG	572	chr3	72292263	72292286	GAATCCAAAGGGATAGACAGGCGG	664	-655	-454	802	1236	8	atcttGTGGAAAGGACGAAACACCgGAATCCAAAGGGATAGACAGGGTTTTAGAGCTAGAAGAGACGGAATTCCTAGGATCCCGTCTCTCTGTATGAGACCACTCTTTCCCACTCAAGTCAGCCATTACCCgttttagagctaGAAAtagcaagttaaaataaggc
"ENSG00000241163.3";(8)	chr3	72291518	72291541	GTCTCTCCCAGACCTCTCCAGGG	545	chr3	72292263	72292286	GAATCCAAAGGGATAGACAGGCGG	664	-575	-454	722	1209	8	atcttGTGGAAAGGACGAAACACCgGAATCCAAAGGGATAGACAGGGTTTTAGAGCTAGAAGAGACGGAATTCCTAGGATCCCGTCTCTCTGTATGAGACCACTCTTTCCCGTCTCTCCCAGACCTCTCCAgttttagagctaGAAAtagcaagttaaaataaggc
"ENSG00000241163.3";(9)	chr3	72291438	72291461	ACTCAAGTCAGCCATTACCCAGG	572	chr3	72292588	72292611	GTCTAAGCTCTATAAGCACCCAGG	597	-655	-129	1127	1169	8	atcttGTGGAAAGGACGAAACACCgGTCTAAGCTCTATAAGCACCCGTTTTAGAGCTAGAAGAGACGGAATTCCTAGGATCCCGTCTCTCTGTATGAGACCACTCTTTCCCACTCAAGTCAGCCATTACCCgttttagagctaGAAAtagcaagttaaaataaggc
"ENSG00000241163.3";(10)	chr3	72291438	72291461	ACTCAAGTCAGCCATTACCCAGG	572	chr3	72292843	72292866	GAGAGACCTCCAACAATCGTGTGG	597	-655	126	1382	1169	8	atcttGTGGAAAGGACGAAACACCgGAGAGACCTCCAACAATCGTGGTTTTAGAGCTAGAAGAGACGGAATTCCTAGGATCCCGTCTCTCTGTATGAGACCACTCTTTCCCACTCAAGTCAGCCATTACCCgttttagagctaGAAAtagcaagttaaaataaggc
"ENSG00000267248.1";(1)	chr17	58212582	58212605	AGGTTTCTCTAAGCACAGGGCGG	824	chr17	58213562	58213585	GAGTCCAGGACACCATCGCCGGGG	869	-800	-444	957	1693	8	atcttGTGGAAAGGACGAAACACCgGAGTCCAGGACACCATCGCCGGTTTTAGAGCTAGAAGAGACGGAATTCCTAGGATCCCGTCTCTCTGTATGAGACCACTCTTTCCCAGGTTTCTCTAAGCACAGGGgttttagagctaGAAAtagcaagttaaaataaggc
"ENSG00000267248.1";(2)	chr17	58212582	58212605	AGGTTTCTCTAAGCACAGGGCGG	824	chr17	58213921	58213944	GGTGGCTTCCTCAAGAAAAGAGG	746	-800	-85	1316	1.57	8	atcttGTGGAAAGGACGAAACACCgGGTGGCTTCCTCAAGAAAAGGTTTTAGAGCTAGAAGAGACGGAATTCCTAGGATCCCGTCTCTCTGTATGAGACCACTCTTTCCCAGGTTTCTCTAAGCACAGGGgttttagagctaGAAAtagcaagttaaaataaggc
"ENSG00000267248.1";(3)	chr17	58212862	58212885	ACGACACACAGAAGACTGCGGGG	653	chr17	58213562	58213585	GAGTCCAGGACACCATCGCCGGGG	869	-520	-444	677	1522	8	atcttGTGGAAAGGACGAAACACCgGAGTCCAGGACACCATCGCCGGTTTTAGAGCTAGAAGAGACGGAATTCCTAGGATCCCGTCTCTCTGTATGAGACCACTCTTTCCCACGACACACAGAAGACTGCGgttttagagctaGAAAtagcaagttaaaataaggc
"ENSG00000267248.1";(4)	chr17	58212744	58212767	AGGAGTGGTAAATACTAACGAGG	0.64	chr17	58213562	58213585	GAGTCCAGGACACCATCGCCGGGG	869	-638	-444	795	1509	8	atcttGTGGAAAGGACGAAACACCgGAGTCCAGGACACCATCGCCGGTTTTAGAGCTAGAAGAGACGGAATTCCTAGGATCCCGTCTCTCTGTATGAGACCACTCTTTCCCAGGAGTGGTAAATACTAACGgttttagagctaGAAAtagcaagttaaaataaggc
"ENSG00000267248.1";(5)	chr17	58212579	58212602	CTAAGGTTTCTCTAAGCACAGGG	0.59	chr17	58213562	58213585	GAGTCCAGGACACCATCGCCGGGG	869	-803	-444	960	1459	8	atcttGTGGAAAGGACGAAACACCgGAGTCCAGGACACCATCGCCGGTTTTAGAGCTAGAAGAGACGGAATTCCTAGGATCCCGTCTCTCTGTATGAGACCACTCTTTCCCCTAAGGTTTCTCTAAGCACAgttttagagctaGAAAtagcaagttaaaataaggc
"ENSG00000267248.1";(6)	chr17	58212690	58212713	TTTCTTCTGAAAACGGGCAGTGG	578	chr17	58213562	58213585	GAGTCCAGGACACCATCGCCGGGG	869	-692	-444	849	1447	8	atcttGTGGAAAGGACGAAACACCgGAGTCCAGGACACCATCGCCGGTTTTAGAGCTAGAAGAGACGGAATTCCTAGGATCCCGTCTCTCTGTATGAGACCACTCTTTCCCTTTCTTCTGAAAACGGGCAGgttttagagctaGAAAtagcaagttaaaataaggc
"ENSG00000267248.1";(7)	chr17	58212862	58212885	ACGACACACAGAAGACTGCGGGG	653	chr17	58213921	58213944	GGTGGCTTCCTCAAGAAAAGAGG	746	-520	-85	1036	1399	8	atcttGTGGAAAGGACGAAACACCgGGTGGCTTCCTCAAGAAAAGGTTTTAGAGCTAGAAGAGACGGAATTCCTAGGATCCCGTCTCTCTGTATGAGACCACTCTTTCCCACGACACACAGAAGACTGCGgttttagagctaGAAAtagcaagttaaaataaggc
"ENSG00000267248.1";(8)	chr17	58212582	58212605	AGGTTTCTCTAAGCACAGGGCGG	824	chr17	58213666	58213689	GTCATAGGGGACCCAGCACCAGGG	568	-800	-340	1061	1392	8	atcttGTGGAAAGGACGAAACACCgGTCATAGGGGACCCAGCACCAGTTTTAGAGCTAGAAGAGACGGAATTCCTAGGATCCCGTCTCTCTGTATGAGACCACTCTTTCCCAGGTTTCTCTAAGCACAGGGgttttagagctaGAAAtagcaagttaaaataaggc
"ENSG00000267248.1";(9)	chr17	58212744	58212767	AGGAGTGGTAAATACTAACGAGG	0.64	chr17	58213921	58213944	GGTGGCTTCCTCAAGAAAAGAGG	746	-638	-85	1154	1386	8	atcttGTGGAAAGGACGAAACACCgGGTGGCTTCCTCAAGAAAAGGTTTTAGAGCTAGAAGAGACGGAATTCCTAGGATCCCGTCTCTCTGTATGAGACCACTCTTTCCCAGGAGTGGTAAATACTAACGgttttagagctaGAAAtagcaagttaaaataaggc
"ENSG00000267248.1";(10)	chr17	58212579	58212602	CTAAGGTTTCTCTAAGCACAGGG	0.59	chr17	58213921	58213944	GGTGGCTTCCTCAAGAAAAGAGG	746	-803	-85	1319	1336	8	atcttGTGGAAAGGACGAAACACCgGGTGGCTTCCTCAAGAAAAGGTTTTAGAGCTAGAAGAGACGGAATTCCTAGGATCCCGTCTCTCTGTATGAGACCACTCTTTCCCCTAAGGTTTCTCTAAGCACAgttttagagctaGAAAtagcaagttaaaataaggc
"ENSG00000230400.1";(1)	chr20	22665722	22665745	CTAGTGTGCAGGAACAGCCAGGG	841	chr20	22666750	22666773	GCTAATCTGACCATTGCACAGAGG	666	-637	-233	1005	1507	8	atcttGTGGAAAGGACGAAACACCgGCTAATCTGACCATTGCACAGGTTTTAGAGCTAGAAGAGACGGAATTCCTAGGATCCCGTCTCTCTGTATGAGACCACTCTTTCCCCTAGTGTGCAGGAACAGCCAgttttagagctaGAAAtagcaagttaaaataaggc
"ENSG00000230400.1";(2)	chr20	22665722	22665745	CTAGTGTGCAGGAACAGCCAGGG	841	chr20	22667219	22667242	GCAGAGAGAACTTAATATGGGGG	591	-637	236	1474	1432	8	atcttGTGGAAAGGACGAAACACCgGCAGAGAGAACTTAATATGGGTTTTAGAGCTAGAAGAGACGGAATTCCTAGGATCCCGTCTCTCTGTATGAGACCACTCTTTCCCCTAGTGTGCAGGAACAGCCAgttttagagctaGAAAtagcaagttaaaataaggc
"ENSG00000230400.1";(3)	chr20	22665722	22665745	CTAGTGTGCAGGAACAGCCAGGG	841	chr20	22667339	22667362	GAACATCAAGAAGGATGCCAGGG	553	-637	356	1594	1394	8	atcttGTGGAAAGGACGAAACACCgGAACATCAAGAAGGATGCCAGTTTTAGAGCTAGAAGAGACGGAATTCCTAGGATCCCGTCTCTCTGTATGAGACCACTCTTTCCCCTAGTGTGCAGGAACAGCCAgttttagagctaGAAAtagcaagttaaaataaggc
"ENSG00000230400.1";(4)	chr20	22665803	22665826	ACACATCTCTCCATTGTGAAGGG	688	chr20	22666750	22666773	GCTAATCTGACCATTGCACAGAGG	666	-556	-233	924	1354	8	atcttGTGGAAAGGACGAAACACCgGCTAATCTGACCATTGCACAGGTTTTAGAGCTAGAAGAGACGGAATTCCTAGGATCCCGTCTCTCTGTATGAGACCACTCTTTCCCACACATCTCTCCATTGTGAAgttttagagctaGAAAtagcaagttaaaataaggc
"ENSG00000230400.1";(5)	chr20	22665722	22665745	CTAGTGTGCAGGAACAGCCAGGG	841	chr20	22667315	22667338	GTGGGACGCCTCATGCAGGAGGG	453	-637	332	1570	1294	8	atcttGTGGAAAGGACGAAACACCgGTGGGACGCCTCATGCAGGAGTTTTAGAGCTAGAAGAGACGGAATTCCTAGGATCCCGTCTCTCTGTATGAGACCACTCTTTCCCCTAGTGTGCAGGAACAGCCAgttttagagctaGAAAtagcaagttaaaataaggc
"ENSG00000230400.1";(6)	chr20	22665803	22665826	ACACATCTCTCCATTGTGAAGGG	688	chr20	22667219	22667242	GCAGAGAGAACTTAATATGGGGG	591	-556	236	1393	1279	8	atcttGTGGAAAGGACGAAACACCgGCAGAGAGAACTTAATATGGGTTTTAGAGCTAGAAGAGACGGAATTCCTAGGATCCCGTCTCTCTGTATGAGACCACTCTTTCCCACACATCTCTCCATTGTGAAgttttagagctaGAAAtagcaagttaaaataaggc
"ENSG00000230400.1";(7)	chr20	22665722	22665745	CTAGTGTGCAGGAACAGCCAGGG	841	chr20	22666761	22666784	GATTGCACAGAGGGCTAACTGCGG	0.4	-637	-222	1016	1241	8	atcttGTGGAAAGGACGAAACACCgGATTGCACAGAGGGCTAACTGGTTTTAGAGCTAGAAGAGACGGAATTCCTAGGATCCCGTCTCTCTGTATGAGACCACTCTTTCCCCTAGTGTGCAGGAACAGCCAgttttagagctaGAAAtagcaagttaaaataaggc
"ENSG00000230400.1";(8)	chr20	22665803	22665826	ACACATCTCTCCATTGTGAAGGG	688	chr20	22667339	22667362	GAACATCAAGAAGGATGCCAGGG	553	-556	356	1513	1241	8	atcttGTGGAAAGGACGAAACACCgGAACATCAAGAAGGATGCCAGTTTTAGAGCTAGAAGAGACGGAATTCCTAGGATCCCGTCTCTCTGTATGAGACCACTCTTTCCCACACATCTCTCCATTGTGAAgttttagagctaGAAAtagcaagttaaaataaggc
"ENSG00000230400.1";(9)	chr20	22665803	22665826	ACACATCTCTCCATTGTGAAGGG	688	chr20	22667315	22667338	GTGGGACGCCTCATGCAGGAGGG	453	-556	332	1489	1141	8	atcttGTGGAAAGGACGAAACACCgGTGGGACGCCTCATGCAGGAGTTTTAGAGCTAGAAGAGACGGAATTCCTAGGATCCCGTCTCTCTGTATGAGACCACTCTTTCCCACACATCTCTCCATTGTGAAgttttagagctaGAAAtagcaagttaaaataaggc
"ENSG00000230400.1";(10)	chr20	22665849	22665872	CCTGGTCCTCAGAAGCTAATGGG	459	chr20	22666750	22666773	GCTAATCTGACCATTGCACAGAGG	666	-510	-233	878	1125	8	atcttGTGGAAAGGACGAAACACCgGCTAATCTGACCATTGCACAGGTTTTAGAGCTAGAAGAGACGGAATTCCTAGGATCCCGTCTCTCTGTATGAGACCACTCTTTCCCCCTGGTCCTCAGAAGCTAATgttttagagctaGAAAtagcaagttaaaataaggc
"ENSG00000272086.1";(1)	chr5	32173963	32173986	GAGGGCGACTCCAAGGAAACGCGG	791	chr5	32174786	32174809	GGACCCCGTCCACACGACCGCGG	843	-91	108	800	1634	8	atcttGTGGAAAGGACGAAACACCgGAGGGCGACTCCAAGGAAACGGTTTTAGAGCTAGAAGAGACGGAATTCCTAGGATCCCGTCTCTCTGTATGAGACCACTCTTTCCCGGACCCCGTCCACACGACCGgttttagagctaGAAAtagcaagttaaaataaggc
"ENSG00000272086.1";(2)	chr5	32173385	32173408	GTAGGCGAAGTGGTAATAGAGGG	754	chr5	32174786	32174809	GGACCCCGTCCACACGACCGCGG	843	-669	108	1378	1597	8	atcttGTGGAAAGGACGAAACACCgGTAGGCGAAGTGGTAATAGAGTTTTAGAGCTAGAAGAGACGGAATTCCTAGGATCCCGTCTCTCTGTATGAGACCACTCTTTCCCGGACCCCGTCCACACGACCGgttttagagctaGAAAtagcaagttaaaataaggc
"ENSG00000272086.1";(3)	chr5	32173963	32173986	GAGGGCGACTCCAAGGAAACGCGG	791	chr5	32174765	32174788	GGAGTCGCCTCCGAAGACGGCGG	785	-91	87	779	1576	8	atcttGTGGAAAGGACGAAACACCgGAGGGCGACTCCAAGGAAACGGTTTTAGAGCTAGAAGAGACGGAATTCCTAGGATCCCGTCTCTCTGTATGAGACCACTCTTTCCCGGAGTCGCCTCCGAAGACGGgttttagagctaGAAAtagcaagttaaaataaggc
"ENSG00000272086.1";(4)	chr5	32173963	32173986	GAGGGCGACTCCAAGGAAACGCGG	791	chr5	32175131	32175154	TGCCACGTCTTTGTACGCATCGG	783	-91	453	1145	1574	8	atcttGTGGAAAGGACGAAACACCgGAGGGCGACTCCAAGGAAACGGTTTTAGAGCTAGAAGAGACGGAATTCCTAGGATCCCGTCTCTCTGTATGAGACCACTCTTTCCCTGCCACGTCTTTGTACGCATgttttagagctaGAAAtagcaagttaaaataaggc
"ENSG00000272086.1";(5)	chr5	32173591	32173614	GTCTACACGGGTTAAAAACGCGG	719	chr5	32174786	32174809	GGACCCCGTCCACACGACCGCGG	843	-463	108	1172	1562	8	atcttGTGGAAAGGACGAAACACCgGTCTACACGGGTTAAAAACGGTTTTAGAGCTAGAAGAGACGGAATTCCTAGGATCCCGTCTCTCTGTATGAGACCACTCTTTCCCGGACCCCGTCCACACGACCGgttttagagctaGAAAtagcaagttaaaataaggc
"ENSG00000272086.1";(6)	chr5	32173963	32173986	GAGGGCGACTCCAAGGAAACGCGG	791	chr5	32174902	32174925	ACGCACTTGCTCCTTCTAAAGGG	756	-91	224	916	1547	8	atcttGTGGAAAGGACGAAACACCgGAGGGCGACTCCAAGGAAACGGTTTTAGAGCTAGAAGAGACGGAATTCCTAGGATCCCGTCTCTCTGTATGAGACCACTCTTTCCCACGCACTTGCTCCTTCTAAAgttttagagctaGAAAtagcaagttaaaataaggc
"ENSG00000272086.1";(7)	chr5	32173385	32173408	GTAGGCGAAGTGGTAATAGAGGG	754	chr5	32174765	32174788	GGAGTCGCCTCCGAAGACGGCGG	785	-669	87	1357	1539	8	atcttGTGGAAAGGACGAAACACCgGTAGGCGAAGTGGTAATAGAGTTTTAGAGCTAGAAGAGACGGAATTCCTAGGATCCCGTCTCTCTGTATGAGACCACTCTTTCCCGGAGTCGCCTCCGAAGACGGgttttagagctaGAAAtagcaagttaaaataaggc
"ENSG00000272086.1";(8)	chr5	32173385	32173408	GTAGGCGAAGTGGTAATAGAGGG	754	chr5	32175131	32175154	TGCCACGTCTTTGTACGCATCGG	783	-669	453	1723	1537	8	atcttGTGGAAAGGACGAAACACCgGTAGGCGAAGTGGTAATAGAGTTTTAGAGCTAGAAGAGACGGAATTCCTAGGATCCCGTCTCTCTGTATGAGACCACTCTTTCCCTGCCACGTCTTTGTACGCATgttttagagctaGAAAtagcaagttaaaataaggc
"ENSG00000272086.1";(9)	chr5	32173963	32173986	GAGGGCGACTCCAAGGAAACGCGG	791	chr5	32175022	32175045	CTTGTGCTATAAAGTGACCAGGG	743	-91	344	1036	1534	8	atcttGTGGAAAGGACGAAACACCgGAGGGCGACTCCAAGGAAACGGTTTTAGAGCTAGAAGAGACGGAATTCCTAGGATCCCGTCTCTCTGTATGAGACCACTCTTTCCCCTTGTGCTATAAAGTGACCAgttttagagctaGAAAtagcaagttaaaataaggc
"ENSG00000272086.1";(10)	chr5	32173584	32173607	GTTTAACCCGTGTAGACCCCAGGG	678	chr5	32174786	32174809	GGACCCCGTCCACACGACCGCGG	843	-470	108	1179	1521	8	atcttGTGGAAAGGACGAAACACCgGTTTAACCCGTGTAGACCCCAGTTTTAGAGCTAGAAGAGACGGAATTCCTAGGATCCCGTCTCTCTGTATGAGACCACTCTTTCCCGGACCCCGTCCACACGACCGgttttagagctaGAAAtagcaagttaaaataaggc
"ENSG00000267296.2";(1)	chr19	33792434	33792457	GCGCGAGCGCAACAACATCGCGG	771	chr19	33794034	33794057	GTACCTCTCGGAGGACGCCGGGG	894	-806	170	1577	1665	8	atcttGTGGAAAGGACGAAACACCgGCGCGAGCGCAACAACATCGGTTTTAGAGCTAGAAGAGACGGAATTCCTAGGATCCCGTCTCTCTGTATGAGACCACTCTTTCCCGTACCTCTCGGAGGACGCCGgttttagagctaGAAAtagcaagttaaaataaggc
"ENSG00000267296.2";(2)	chr19	33792434	33792457	GCGCGAGCGCAACAACATCGCGG	771	chr19	33794013	33794036	ACCTCTGCGCGGAATCACAGGGG	0.79	-806	149	1556	1561	8	atcttGTGGAAAGGACGAAACACCgGCGCGAGCGCAACAACATCGGTTTTAGAGCTAGAAGAGACGGAATTCCTAGGATCCCGTCTCTCTGTATGAGACCACTCTTTCCCACCTCTGCGCGGAATCACAGgttttagagctaGAAAtagcaagttaaaataaggc
"ENSG00000267296.2";(3)	chr19	33792434	33792457	GCGCGAGCGCAACAACATCGCGG	771	chr19	33794247	33794270	GGTCCCGCAGGAAAAAAAATCGG	787	-806	383	1790	1558	8	atcttGTGGAAAGGACGAAACACCgGCGCGAGCGCAACAACATCGGTTTTAGAGCTAGAAGAGACGGAATTCCTAGGATCCCGTCTCTCTGTATGAGACCACTCTTTCCCGGTCCCGCAGGAAAAAAAATgttttagagctaGAAAtagcaagttaaaataaggc
"ENSG00000267296.2";(4)	chr19	33792434	33792457	GCGCGAGCGCAACAACATCGCGG	771	chr19	33794170	33794193	TTATAATTACTTCTCCAGGTCGG	692	-806	306	1713	1463	8	atcttGTGGAAAGGACGAAACACCgGCGCGAGCGCAACAACATCGGTTTTAGAGCTAGAAGAGACGGAATTCCTAGGATCCCGTCTCTCTGTATGAGACCACTCTTTCCCTTATAATTACTTCTCCAGGTgttttagagctaGAAAtagcaagttaaaataaggc
"ENSG00000267296.2";(5)	chr19	33793109	33793132	GCATCAGCGCCTACATCGACCCGG	548	chr19	33794034	33794057	GTACCTCTCGGAGGACGCCGGGG	894	-131	170	902	1442	8	atcttGTGGAAAGGACGAAACACCgGCATCAGCGCCTACATCGACCGTTTTAGAGCTAGAAGAGACGGAATTCCTAGGATCCCGTCTCTCTGTATGAGACCACTCTTTCCCGTACCTCTCGGAGGACGCCGgttttagagctaGAAAtagcaagttaaaataaggc
"ENSG00000267296.2";(6)	chr19	33792301	33792324	GCGCGAACTGGACACGCTGCGGGG	0.52	chr19	33794034	33794057	GTACCTCTCGGAGGACGCCGGGG	894	-939	170	1710	1414	8	atcttGTGGAAAGGACGAAACACCgGCGCGAACTGGACACGCTGCGGTTTTAGAGCTAGAAGAGACGGAATTCCTAGGATCCCGTCTCTCTGTATGAGACCACTCTTTCCCGTACCTCTCGGAGGACGCCGgttttagagctaGAAAtagcaagttaaaataaggc
"ENSG00000267296.2";(7)	chr19	33792434	33792457	GCGCGAGCGCAACAACATCGCGG	771	chr19	33794074	33794097	CGCAGGGCGCTAGGACCCCGCGG	574	-806	210	1617	1345	8	atcttGTGGAAAGGACGAAACACCgGCGCGAGCGCAACAACATCGGTTTTAGAGCTAGAAGAGACGGAATTCCTAGGATCCCGTCTCTCTGTATGAGACCACTCTTTCCCCGCAGGGCGCTAGGACCCCGgttttagagctaGAAAtagcaagttaaaataaggc
"ENSG00000267296.2";(8)	chr19	33793109	33793132	GCATCAGCGCCTACATCGACCCGG	548	chr19	33794013	33794036	ACCTCTGCGCGGAATCACAGGGG	0.79	-131	149	881	1338	8	atcttGTGGAAAGGACGAAACACCgGCATCAGCGCCTACATCGACCGTTTTAGAGCTAGAAGAGACGGAATTCCTAGGATCCCGTCTCTCTGTATGAGACCACTCTTTCCCACCTCTGCGCGGAATCACAGgttttagagctaGAAAtagcaagttaaaataaggc
"ENSG00000267296.2";(9)	chr19	33793109	33793132	GCATCAGCGCCTACATCGACCCGG	548	chr19	33794247	33794270	GGTCCCGCAGGAAAAAAAATCGG	787	-131	383	1115	1335	8	atcttGTGGAAAGGACGAAACACCgGCATCAGCGCCTACATCGACCGTTTTAGAGCTAGAAGAGACGGAATTCCTAGGATCCCGTCTCTCTGTATGAGACCACTCTTTCCCGGTCCCGCAGGAAAAAAAATgttttagagctaGAAAtagcaagttaaaataaggc
"ENSG00000267296.2";(10)	chr19	33792916	33792939	GCCGCGCAGCCGTAGCCGGGCGG	421	chr19	33794034	33794057	GTACCTCTCGGAGGACGCCGGGG	894	-324	170	1095	1315	8	atcttGTGGAAAGGACGAAACACCgGCCGCGCAGCCGTAGCCGGGGTTTTAGAGCTAGAAGAGACGGAATTCCTAGGATCCCGTCTCTCTGTATGAGACCACTCTTTCCCGTACCTCTCGGAGGACGCCGgttttagagctaGAAAtagcaagttaaaataaggc
"ENSG00000256073.2";(1)	chr21	33764502	33764525	GTTACAAGTAGTCGCGAAGGGTGG	792	chr21	33765712	33765735	AATGAGTAGTTCTTGACCCGAGG	715	-414	172	1187	1507	8	atcttGTGGAAAGGACGAAACACCgGTTACAAGTAGTCGCGAAGGGGTTTTAGAGCTAGAAGAGACGGAATTCCTAGGATCCCGTCTCTCTGTATGAGACCACTCTTTCCCAATGAGTAGTTCTTGACCCGgttttagagctaGAAAtagcaagttaaaataaggc
"ENSG00000256073.2";(2)	chr21	33764502	33764525	GTTACAAGTAGTCGCGAAGGGTGG	792	chr21	33765690	33765713	TGTGCTGCTTGGACGCGCCGGGG	684	-414	150	1165	1476	8	atcttGTGGAAAGGACGAAACACCgGTTACAAGTAGTCGCGAAGGGGTTTTAGAGCTAGAAGAGACGGAATTCCTAGGATCCCGTCTCTCTGTATGAGACCACTCTTTCCCTGTGCTGCTTGGACGCGCCGgttttagagctaGAAAtagcaagttaaaataaggc
"ENSG00000256073.2";(3)	chr21	33764502	33764525	GTTACAAGTAGTCGCGAAGGGTGG	792	chr21	33765961	33765984	CCAGACTTCCGCAAACTGATGGG	684	-414	421	1436	1476	8	atcttGTGGAAAGGACGAAACACCgGTTACAAGTAGTCGCGAAGGGGTTTTAGAGCTAGAAGAGACGGAATTCCTAGGATCCCGTCTCTCTGTATGAGACCACTCTTTCCCCCAGACTTCCGCAAACTGATgttttagagctaGAAAtagcaagttaaaataaggc
"ENSG00000256073.2";(4)	chr21	33764795	33764818	GAGGTTTTAGAGCTCGCTGAGGG	692	chr21	33765712	33765735	AATGAGTAGTTCTTGACCCGAGG	715	-121	172	894	1407	8	atcttGTGGAAAGGACGAAACACCgGAGGTTTTAGAGCTCGCTGAGTTTTAGAGCTAGAAGAGACGGAATTCCTAGGATCCCGTCTCTCTGTATGAGACCACTCTTTCCCAATGAGTAGTTCTTGACCCGgttttagagctaGAAAtagcaagttaaaataaggc
"ENSG00000256073.2";(5)	chr21	33764795	33764818	GAGGTTTTAGAGCTCGCTGAGGG	692	chr21	33765690	33765713	TGTGCTGCTTGGACGCGCCGGGG	684	-121	150	872	1376	8	atcttGTGGAAAGGACGAAACACCgGAGGTTTTAGAGCTCGCTGAGTTTTAGAGCTAGAAGAGACGGAATTCCTAGGATCCCGTCTCTCTGTATGAGACCACTCTTTCCCTGTGCTGCTTGGACGCGCCGgttttagagctaGAAAtagcaagttaaaataaggc
"ENSG00000256073.2";(6)	chr21	33764795	33764818	GAGGTTTTAGAGCTCGCTGAGGG	692	chr21	33765961	33765984	CCAGACTTCCGCAAACTGATGGG	684	-121	421	1143	1376	8	atcttGTGGAAAGGACGAAACACCgGAGGTTTTAGAGCTCGCTGAGTTTTAGAGCTAGAAGAGACGGAATTCCTAGGATCCCGTCTCTCTGTATGAGACCACTCTTTCCCCCAGACTTCCGCAAACTGATgttttagagctaGAAAtagcaagttaaaataaggc
"ENSG00000256073.2";(7)	chr21	33764431	33764454	GTTTAGAGCAATGCTTCCACATGG	629	chr21	33765712	33765735	AATGAGTAGTTCTTGACCCGAGG	715	-485	172	1258	1344	8	atcttGTGGAAAGGACGAAACACCgGTTTAGAGCAATGCTTCCACAGTTTTAGAGCTAGAAGAGACGGAATTCCTAGGATCCCGTCTCTCTGTATGAGACCACTCTTTCCCAATGAGTAGTTCTTGACCCGgttttagagctaGAAAtagcaagttaaaataaggc
"ENSG00000256073.2";(8)	chr21	33764502	33764525	GTTACAAGTAGTCGCGAAGGGTGG	792	chr21	33765887	33765910	TCGGGCTGTGACATAAGCTAGGG	527	-414	347	1362	1319	8	atcttGTGGAAAGGACGAAACACCgGTTACAAGTAGTCGCGAAGGGGTTTTAGAGCTAGAAGAGACGGAATTCCTAGGATCCCGTCTCTCTGTATGAGACCACTCTTTCCCTCGGGCTGTGACATAAGCTAgttttagagctaGAAAtagcaagttaaaataaggc
"ENSG00000256073.2";(9)	chr21	33764431	33764454	GTTTAGAGCAATGCTTCCACATGG	629	chr21	33765690	33765713	TGTGCTGCTTGGACGCGCCGGGG	684	-485	150	1236	1313	8	atcttGTGGAAAGGACGAAACACCgGTTTAGAGCAATGCTTCCACAGTTTTAGAGCTAGAAGAGACGGAATTCCTAGGATCCCGTCTCTCTGTATGAGACCACTCTTTCCCTGTGCTGCTTGGACGCGCCGgttttagagctaGAAAtagcaagttaaaataaggc
"ENSG00000256073.2";(10)	chr21	33764431	33764454	GTTTAGAGCAATGCTTCCACATGG	629	chr21	33765961	33765984	CCAGACTTCCGCAAACTGATGGG	684	-485	421	1507	1313	8	atcttGTGGAAAGGACGAAACACCgGTTTAGAGCAATGCTTCCACAGTTTTAGAGCTAGAAGAGACGGAATTCCTAGGATCCCGTCTCTCTGTATGAGACCACTCTTTCCCCCAGACTTCCGCAAACTGATgttttagagctaGAAAtagcaagttaaaataaggc
"ENSG00000228709.1";(1)	chr21	45904207	45904230	AGATTTACTAGCACTCACAGAGG	782	chr21	45905784	45905807	GGTACTTGTGGAAAGGACCGAGG	804	-730	223	1554	1586	8	atcttGTGGAAAGGACGAAACACCgGGTACTTGTGGAAAGGACCGGTTTTAGAGCTAGAAGAGACGGAATTCCTAGGATCCCGTCTCTCTGTATGAGACCACTCTTTCCCAGATTTACTAGCACTCACAGgttttagagctaGAAAtagcaagttaaaataaggc
"ENSG00000228709.1";(2)	chr21	45904532	45904555	TGGACCTAATGGGGACCCCAGGG	688	chr21	45905784	45905807	GGTACTTGTGGAAAGGACCGAGG	804	-405	223	1229	1492	8	atcttGTGGAAAGGACGAAACACCgGGTACTTGTGGAAAGGACCGGTTTTAGAGCTAGAAGAGACGGAATTCCTAGGATCCCGTCTCTCTGTATGAGACCACTCTTTCCCTGGACCTAATGGGGACCCCAgttttagagctaGAAAtagcaagttaaaataaggc
"ENSG00000228709.1";(3)	chr21	45904904	45904927	TTATCTTGGCACTAACAACGGGG	646	chr21	45905784	45905807	GGTACTTGTGGAAAGGACCGAGG	804	-33	223	857	1.45	8	atcttGTGGAAAGGACGAAACACCgGGTACTTGTGGAAAGGACCGGTTTTAGAGCTAGAAGAGACGGAATTCCTAGGATCCCGTCTCTCTGTATGAGACCACTCTTTCCCTTATCTTGGCACTAACAACGgttttagagctaGAAAtagcaagttaaaataaggc
"ENSG00000228709.1";(4)	chr21	45904934	45904957	GGGCTTCGTTGTGAAAAGGGGGG	541	chr21	45905784	45905807	GGTACTTGTGGAAAGGACCGAGG	804	-3	223	827	1345	8	atcttGTGGAAAGGACGAAACACCgGGGCTTCGTTGTGAAAAGGGGTTTTAGAGCTAGAAGAGACGGAATTCCTAGGATCCCGTCTCTCTGTATGAGACCACTCTTTCCCGGTACTTGTGGAAAGGACCGgttttagagctaGAAAtagcaagttaaaataaggc
"ENSG00000228709.1";(5)	chr21	45904207	45904230	GAGATTTACTAGCACTCACAGAGG	782	chr21	45905805	45905828	TCAATGAGTACCTCAAGTAGAGG	561	-730	244	1575	1343	8	atcttGTGGAAAGGACGAAACACCgGAGATTTACTAGCACTCACAGGTTTTAGAGCTAGAAGAGACGGAATTCCTAGGATCCCGTCTCTCTGTATGAGACCACTCTTTCCCTCAATGAGTACCTCAAGTAGgttttagagctaGAAAtagcaagttaaaataaggc
"ENSG00000228709.1";(6)	chr21	45904532	45904555	GTGGACCTAATGGGGACCCCAGGG	688	chr21	45905805	45905828	TCAATGAGTACCTCAAGTAGAGG	561	-405	244	1250	1249	8	atcttGTGGAAAGGACGAAACACCgGTGGACCTAATGGGGACCCCAGTTTTAGAGCTAGAAGAGACGGAATTCCTAGGATCCCGTCTCTCTGTATGAGACCACTCTTTCCCTCAATGAGTACCTCAAGTAGgttttagagctaGAAAtagcaagttaaaataaggc
"ENSG00000228709.1";(7)	chr21	45904255	45904278	AAATTTACTAGCGCTAGCAGAGG	416	chr21	45905784	45905807	GGTACTTGTGGAAAGGACCGAGG	804	-682	223	1506	1.22	8	atcttGTGGAAAGGACGAAACACCgGGTACTTGTGGAAAGGACCGGTTTTAGAGCTAGAAGAGACGGAATTCCTAGGATCCCGTCTCTCTGTATGAGACCACTCTTTCCCAAATTTACTAGCGCTAGCAGgttttagagctaGAAAtagcaagttaaaataaggc
"ENSG00000228709.1";(8)	chr21	45904904	45904927	GTTATCTTGGCACTAACAACGGGG	646	chr21	45905805	45905828	TCAATGAGTACCTCAAGTAGAGG	561	-33	244	878	1207	8	atcttGTGGAAAGGACGAAACACCgGTTATCTTGGCACTAACAACGGTTTTAGAGCTAGAAGAGACGGAATTCCTAGGATCCCGTCTCTCTGTATGAGACCACTCTTTCCCTCAATGAGTACCTCAAGTAGgttttagagctaGAAAtagcaagttaaaataaggc
"ENSG00000228709.1";(9)	chr21	45904207	45904230	GAGATTTACTAGCACTCACAGAGG	782	chr21	45905992	45906015	ACTCCCATCGCACACTGCGAGGG	407	-730	431	1762	1189	8	atcttGTGGAAAGGACGAAACACCgGAGATTTACTAGCACTCACAGGTTTTAGAGCTAGAAGAGACGGAATTCCTAGGATCCCGTCTCTCTGTATGAGACCACTCTTTCCCACTCCCATCGCACACTGCGAgttttagagctaGAAAtagcaagttaaaataaggc
"ENSG00000228709.1";(10)	chr21	45904934	45904957	GGGCTTCGTTGTGAAAAGGGGGG	541	chr21	45905805	45905828	TCAATGAGTACCTCAAGTAGAGG	561	-3	244	848	1102	8	atcttGTGGAAAGGACGAAACACCgGGGCTTCGTTGTGAAAAGGGGTTTTAGAGCTAGAAGAGACGGAATTCCTAGGATCCCGTCTCTCTGTATGAGACCACTCTTTCCCTCAATGAGTACCTCAAGTAGgttttagagctaGAAAtagcaagttaaaataaggc
"ENSG00000253716.1";(1)	chr8	144363754	144363777	CGGCTGCTAAAACTGGTGCGCGG	0.68	chr8	144364734	144364757	GTCTCATGCCCCGAAATGCCAGGG	849	-483	-127	957	1529	8	atcttGTGGAAAGGACGAAACACCgGTCTCATGCCCCGAAATGCCAGTTTTAGAGCTAGAAGAGACGGAATTCCTAGGATCCCGTCTCTCTGTATGAGACCACTCTTTCCCCGGCTGCTAAAACTGGTGCGgttttagagctaGAAAtagcaagttaaaataaggc
"ENSG00000253716.1";(2)	chr8	144363754	144363777	CGGCTGCTAAAACTGGTGCGCGG	0.68	chr8	144365044	144365067	GCCATCCTCAGATCCTAAGAGAGG	795	-483	183	1267	1475	8	atcttGTGGAAAGGACGAAACACCgGCCATCCTCAGATCCTAAGAGGTTTTAGAGCTAGAAGAGACGGAATTCCTAGGATCCCGTCTCTCTGTATGAGACCACTCTTTCCCCGGCTGCTAAAACTGGTGCGgttttagagctaGAAAtagcaagttaaaataaggc
"ENSG00000253716.1";(3)	chr8	144363754	144363777	CGGCTGCTAAAACTGGTGCGCGG	0.68	chr8	144364405	144364428	GGGAATGTTCTGATCCCGAACGG	732	-483	-456	628	1412	8	atcttGTGGAAAGGACGAAACACCgGGGAATGTTCTGATCCCGAAGTTTTAGAGCTAGAAGAGACGGAATTCCTAGGATCCCGTCTCTCTGTATGAGACCACTCTTTCCCCGGCTGCTAAAACTGGTGCGgttttagagctaGAAAtagcaagttaaaataaggc
"ENSG00000253716.1";(4)	chr8	144363754	144363777	CGGCTGCTAAAACTGGTGCGCGG	0.68	chr8	144364648	144364671	GATTTATCCGATTCTGCTGCGTGG	0.73	-483	-213	871	1.41	8	atcttGTGGAAAGGACGAAACACCgGATTTATCCGATTCTGCTGCGGTTTTAGAGCTAGAAGAGACGGAATTCCTAGGATCCCGTCTCTCTGTATGAGACCACTCTTTCCCCGGCTGCTAAAACTGGTGCGgttttagagctaGAAAtagcaagttaaaataaggc
"ENSG00000253716.1";(5)	chr8	144363754	144363777	CGGCTGCTAAAACTGGTGCGCGG	0.68	chr8	144364363	144364386	GCACCTTGTGAACGTGGGAAGGG	728	-483	-498	586	1408	8	atcttGTGGAAAGGACGAAACACCgGCACCTTGTGAACGTGGGAAGTTTTAGAGCTAGAAGAGACGGAATTCCTAGGATCCCGTCTCTCTGTATGAGACCACTCTTTCCCCGGCTGCTAAAACTGGTGCGgttttagagctaGAAAtagcaagttaaaataaggc
"ENSG00000253716.1";(6)	chr8	144363368	144363391	TACTGGAGTGAGAGTGGAAAGGG	434	chr8	144364734	144364757	GTCTCATGCCCCGAAATGCCAGGG	849	-869	-127	1343	1283	8	atcttGTGGAAAGGACGAAACACCgGTCTCATGCCCCGAAATGCCAGTTTTAGAGCTAGAAGAGACGGAATTCCTAGGATCCCGTCTCTCTGTATGAGACCACTCTTTCCCTACTGGAGTGAGAGTGGAAAgttttagagctaGAAAtagcaagttaaaataaggc
"ENSG00000253716.1";(7)	chr8	144363531	144363554	AGGGAGCACCTGCTACGCTAGGG	0.41	chr8	144364734	144364757	GTCTCATGCCCCGAAATGCCAGGG	849	-706	-127	1180	1259	8	atcttGTGGAAAGGACGAAACACCgGTCTCATGCCCCGAAATGCCAGTTTTAGAGCTAGAAGAGACGGAATTCCTAGGATCCCGTCTCTCTGTATGAGACCACTCTTTCCCAGGGAGCACCTGCTACGCTAgttttagagctaGAAAtagcaagttaaaataaggc
"ENSG00000253716.1";(8)	chr8	144363368	144363391	TACTGGAGTGAGAGTGGAAAGGG	434	chr8	144365044	144365067	GCCATCCTCAGATCCTAAGAGAGG	795	-869	183	1653	1229	8	atcttGTGGAAAGGACGAAACACCgGCCATCCTCAGATCCTAAGAGGTTTTAGAGCTAGAAGAGACGGAATTCCTAGGATCCCGTCTCTCTGTATGAGACCACTCTTTCCCTACTGGAGTGAGAGTGGAAAgttttagagctaGAAAtagcaagttaaaataaggc
"ENSG00000253716.1";(9)	chr8	144363531	144363554	AGGGAGCACCTGCTACGCTAGGG	0.41	chr8	144365044	144365067	GCCATCCTCAGATCCTAAGAGAGG	795	-706	183	1490	1205	8	atcttGTGGAAAGGACGAAACACCgGCCATCCTCAGATCCTAAGAGGTTTTAGAGCTAGAAGAGACGGAATTCCTAGGATCCCGTCTCTCTGTATGAGACCACTCTTTCCCAGGGAGCACCTGCTACGCTAgttttagagctaGAAAtagcaagttaaaataaggc
"ENSG00000253716.1";(10)	chr8	144363368	144363391	TACTGGAGTGAGAGTGGAAAGGG	434	chr8	144364405	144364428	GGGAATGTTCTGATCCCGAACGG	732	-869	-456	1014	1166	8	atcttGTGGAAAGGACGAAACACCgGGGAATGTTCTGATCCCGAAGTTTTAGAGCTAGAAGAGACGGAATTCCTAGGATCCCGTCTCTCTGTATGAGACCACTCTTTCCCTACTGGAGTGAGAGTGGAAAgttttagagctaGAAAtagcaagttaaaataaggc
"ENSG00000273145.1";(1)	chr22	46408622	46408645	GGATCGATGGGGCTGACCCACGG	769	chr22	46409747	46409770	ATGTCCCCCGGGAAGCCAGAGGG	768	-341	160	1102	1537	8	atcttGTGGAAAGGACGAAACACCgGGATCGATGGGGCTGACCCAGTTTTAGAGCTAGAAGAGACGGAATTCCTAGGATCCCGTCTCTCTGTATGAGACCACTCTTTCCCATGTCCCCCGGGAAGCCAGAgttttagagctaGAAAtagcaagttaaaataaggc
"ENSG00000273145.1";(2)	chr22	46408622	46408645	GGATCGATGGGGCTGACCCACGG	769	chr22	46409621	46409644	CAGTAACTCGGACCTCCCCCCGG	0.72	-341	34	976	1489	8	atcttGTGGAAAGGACGAAACACCgGGATCGATGGGGCTGACCCAGTTTTAGAGCTAGAAGAGACGGAATTCCTAGGATCCCGTCTCTCTGTATGAGACCACTCTTTCCCCAGTAACTCGGACCTCCCCCgttttagagctaGAAAtagcaagttaaaataaggc
"ENSG00000273145.1";(3)	chr22	46408531	46408554	GCATAGGGTCAGGTACGCACAGGG	676	chr22	46409747	46409770	ATGTCCCCCGGGAAGCCAGAGGG	768	-432	160	1193	1444	8	atcttGTGGAAAGGACGAAACACCgGCATAGGGTCAGGTACGCACAGTTTTAGAGCTAGAAGAGACGGAATTCCTAGGATCCCGTCTCTCTGTATGAGACCACTCTTTCCCATGTCCCCCGGGAAGCCAGAgttttagagctaGAAAtagcaagttaaaataaggc
"ENSG00000273145.1";(4)	chr22	46408701	46408724	GGAGGGAGTTCTGAGATGGGGGG	653	chr22	46409747	46409770	ATGTCCCCCGGGAAGCCAGAGGG	768	-262	160	1023	1421	8	atcttGTGGAAAGGACGAAACACCgGGAGGGAGTTCTGAGATGGGGTTTTAGAGCTAGAAGAGACGGAATTCCTAGGATCCCGTCTCTCTGTATGAGACCACTCTTTCCCATGTCCCCCGGGAAGCCAGAgttttagagctaGAAAtagcaagttaaaataaggc
"ENSG00000273145.1";(5)	chr22	46408474	46408497	GAGCCAACACTGGGGACCGAAGGG	632	chr22	46409747	46409770	ATGTCCCCCGGGAAGCCAGAGGG	768	-489	160	1250	1.4	8	atcttGTGGAAAGGACGAAACACCgGAGCCAACACTGGGGACCGAAGTTTTAGAGCTAGAAGAGACGGAATTCCTAGGATCCCGTCTCTCTGTATGAGACCACTCTTTCCCATGTCCCCCGGGAAGCCAGAgttttagagctaGAAAtagcaagttaaaataaggc
"ENSG00000273145.1";(6)	chr22	46408622	46408645	GGATCGATGGGGCTGACCCACGG	769	chr22	46410020	46410043	AAGACAGGATCTACCCCGGGCGG	628	-341	433	1375	1397	8	atcttGTGGAAAGGACGAAACACCgGGATCGATGGGGCTGACCCAGTTTTAGAGCTAGAAGAGACGGAATTCCTAGGATCCCGTCTCTCTGTATGAGACCACTCTTTCCCAAGACAGGATCTACCCCGGGgttttagagctaGAAAtagcaagttaaaataaggc
"ENSG00000273145.1";(7)	chr22	46408531	46408554	GCATAGGGTCAGGTACGCACAGGG	676	chr22	46409621	46409644	CAGTAACTCGGACCTCCCCCCGG	0.72	-432	34	1067	1396	8	atcttGTGGAAAGGACGAAACACCgGCATAGGGTCAGGTACGCACAGTTTTAGAGCTAGAAGAGACGGAATTCCTAGGATCCCGTCTCTCTGTATGAGACCACTCTTTCCCCAGTAACTCGGACCTCCCCCgttttagagctaGAAAtagcaagttaaaataaggc
"ENSG00000273145.1";(8)	chr22	46408622	46408645	GGATCGATGGGGCTGACCCACGG	769	chr22	46409894	46409917	TTCCGCCGCTCCCTTCCCTGCGG	618	-341	307	1249	1387	8	atcttGTGGAAAGGACGAAACACCgGGATCGATGGGGCTGACCCAGTTTTAGAGCTAGAAGAGACGGAATTCCTAGGATCCCGTCTCTCTGTATGAGACCACTCTTTCCCTTCCGCCGCTCCCTTCCCTGgttttagagctaGAAAtagcaagttaaaataaggc
"ENSG00000273145.1";(9)	chr22	46408701	46408724	GGAGGGAGTTCTGAGATGGGGGG	653	chr22	46409621	46409644	CAGTAACTCGGACCTCCCCCCGG	0.72	-262	34	897	1373	8	atcttGTGGAAAGGACGAAACACCgGGAGGGAGTTCTGAGATGGGGTTTTAGAGCTAGAAGAGACGGAATTCCTAGGATCCCGTCTCTCTGTATGAGACCACTCTTTCCCCAGTAACTCGGACCTCCCCCgttttagagctaGAAAtagcaagttaaaataaggc
"ENSG00000273145.1";(10)	chr22	46408474	46408497	GAGCCAACACTGGGGACCGAAGGG	632	chr22	46409621	46409644	CAGTAACTCGGACCTCCCCCCGG	0.72	-489	34	1124	1352	8	atcttGTGGAAAGGACGAAACACCgGAGCCAACACTGGGGACCGAAGTTTTAGAGCTAGAAGAGACGGAATTCCTAGGATCCCGTCTCTCTGTATGAGACCACTCTTTCCCCAGTAACTCGGACCTCCCCCgttttagagctaGAAAtagcaagttaaaataaggc
"ENSG00000215458.4";(1)	chr21	45232034	45232057	GCAAATCTGAAACCATGGGACGG	778	chr21	45233222	45233245	GTACCTGATTCCCATGGCCAGGG	843	-791	-227	1165	1621	8	atcttGTGGAAAGGACGAAACACCgGTACCTGATTCCCATGGCCAGTTTTAGAGCTAGAAGAGACGGAATTCCTAGGATCCCGTCTCTCTGTATGAGACCACTCTTTCCCGCAAATCTGAAACCATGGGAgttttagagctaGAAAtagcaagttaaaataaggc
"ENSG00000215458.4";(2)	chr21	45232034	45232057	GCAAATCTGAAACCATGGGACGG	778	chr21	45233728	45233751	GGGTGCCAGGAGGTGCCCAAGGG	727	-791	279	1671	1505	8	atcttGTGGAAAGGACGAAACACCgGGGTGCCAGGAGGTGCCCAAGTTTTAGAGCTAGAAGAGACGGAATTCCTAGGATCCCGTCTCTCTGTATGAGACCACTCTTTCCCGCAAATCTGAAACCATGGGAgttttagagctaGAAAtagcaagttaaaataaggc
"ENSG00000215458.4";(3)	chr21	45232071	45232094	GCAAGCTGAGTGCCAGGTGGTGG	625	chr21	45233222	45233245	GTACCTGATTCCCATGGCCAGGG	843	-754	-227	1128	1468	8	atcttGTGGAAAGGACGAAACACCgGTACCTGATTCCCATGGCCAGTTTTAGAGCTAGAAGAGACGGAATTCCTAGGATCCCGTCTCTCTGTATGAGACCACTCTTTCCCGCAAGCTGAGTGCCAGGTGGgttttagagctaGAAAtagcaagttaaaataaggc
"ENSG00000215458.4";(4)	chr21	45232034	45232057	GCAAATCTGAAACCATGGGACGG	778	chr21	45233489	45233512	GTATAGGGCTTATGGTGCCGTGG	686	-791	40	1432	1464	8	atcttGTGGAAAGGACGAAACACCgGTATAGGGCTTATGGTGCCGGTTTTAGAGCTAGAAGAGACGGAATTCCTAGGATCCCGTCTCTCTGTATGAGACCACTCTTTCCCGCAAATCTGAAACCATGGGAgttttagagctaGAAAtagcaagttaaaataaggc
"ENSG00000215458.4";(5)	chr21	45232059	45232082	GGTGTGTTGCAACCACCACCTGG	562	chr21	45233222	45233245	GTACCTGATTCCCATGGCCAGGG	843	-766	-227	1140	1405	8	atcttGTGGAAAGGACGAAACACCgGTACCTGATTCCCATGGCCAGTTTTAGAGCTAGAAGAGACGGAATTCCTAGGATCCCGTCTCTCTGTATGAGACCACTCTTTCCCGGTGTGTTGCAACCACCACCgttttagagctaGAAAtagcaagttaaaataaggc
"ENSG00000215458.4";(6)	chr21	45232034	45232057	GCAAATCTGAAACCATGGGACGG	778	chr21	45233627	45233650	AGTCACCCAGGCACACCCTAGGG	598	-791	178	1570	1376	8	atcttGTGGAAAGGACGAAACACCgGCAAATCTGAAACCATGGGAGTTTTAGAGCTAGAAGAGACGGAATTCCTAGGATCCCGTCTCTCTGTATGAGACCACTCTTTCCCAGTCACCCAGGCACACCCTAgttttagagctaGAAAtagcaagttaaaataaggc
"ENSG00000215458.4";(7)	chr21	45232071	45232094	GCAAGCTGAGTGCCAGGTGGTGG	625	chr21	45233728	45233751	GGGTGCCAGGAGGTGCCCAAGGG	727	-754	279	1634	1352	8	atcttGTGGAAAGGACGAAACACCgGGGTGCCAGGAGGTGCCCAAGTTTTAGAGCTAGAAGAGACGGAATTCCTAGGATCCCGTCTCTCTGTATGAGACCACTCTTTCCCGCAAGCTGAGTGCCAGGTGGgttttagagctaGAAAtagcaagttaaaataaggc
"ENSG00000215458.4";(8)	chr21	45232034	45232057	GCAAATCTGAAACCATGGGACGG	778	chr21	45233784	45233807	ACTGTTGTCTGTCCAAGGGAGGG	543	-791	335	1727	1321	8	atcttGTGGAAAGGACGAAACACCgGCAAATCTGAAACCATGGGAGTTTTAGAGCTAGAAGAGACGGAATTCCTAGGATCCCGTCTCTCTGTATGAGACCACTCTTTCCCACTGTTGTCTGTCCAAGGGAgttttagagctaGAAAtagcaagttaaaataaggc
"ENSG00000215458.4";(9)	chr21	45232162	45232185	TGCAGGGGCGTCACCCCCGAGGG	472	chr21	45233222	45233245	GTACCTGATTCCCATGGCCAGGG	843	-663	-227	1037	1315	8	atcttGTGGAAAGGACGAAACACCgGTACCTGATTCCCATGGCCAGTTTTAGAGCTAGAAGAGACGGAATTCCTAGGATCCCGTCTCTCTGTATGAGACCACTCTTTCCCTGCAGGGGCGTCACCCCCGAgttttagagctaGAAAtagcaagttaaaataaggc
"ENSG00000215458.4";(10)	chr21	45232071	45232094	GCAAGCTGAGTGCCAGGTGGTGG	625	chr21	45233489	45233512	GTATAGGGCTTATGGTGCCGTGG	686	-754	40	1395	1311	8	atcttGTGGAAAGGACGAAACACCgGTATAGGGCTTATGGTGCCGGTTTTAGAGCTAGAAGAGACGGAATTCCTAGGATCCCGTCTCTCTGTATGAGACCACTCTTTCCCGCAAGCTGAGTGCCAGGTGGgttttagagctaGAAAtagcaagttaaaataaggc
"ENSG00000224307.1";(1)	chr9	132043764	132043787	GCACTTACGAGAAGTTCCGGATGG	889	chr9	132045299	132045322	CTTTGAAGCCCACTGACTTGCGG	0.62	-450	461	1512	1509	8	atcttGTGGAAAGGACGAAACACCgGCACTTACGAGAAGTTCCGGAGTTTTAGAGCTAGAAGAGACGGAATTCCTAGGATCCCGTCTCTCTGTATGAGACCACTCTTTCCCCTTTGAAGCCCACTGACTTGgttttagagctaGAAAtagcaagttaaaataaggc
"ENSG00000224307.1";(2)	chr9	132043764	132043787	GCACTTACGAGAAGTTCCGGATGG	889	chr9	132045307	132045330	CTTGTCAGCCGCAAGTCAGTGGG	481	-450	469	1520	1.37	8	atcttGTGGAAAGGACGAAACACCgGCACTTACGAGAAGTTCCGGAGTTTTAGAGCTAGAAGAGACGGAATTCCTAGGATCCCGTCTCTCTGTATGAGACCACTCTTTCCCCTTGTCAGCCGCAAGTCAGTgttttagagctaGAAAtagcaagttaaaataaggc
"ENSG00000224307.1";(3)	chr9	132043726	132043749	GCTTCACTTAGAAATCGAGAGGG	748	chr9	132045299	132045322	CTTTGAAGCCCACTGACTTGCGG	0.62	-488	461	1550	1368	8	atcttGTGGAAAGGACGAAACACCgGCTTCACTTAGAAATCGAGAGTTTTAGAGCTAGAAGAGACGGAATTCCTAGGATCCCGTCTCTCTGTATGAGACCACTCTTTCCCCTTTGAAGCCCACTGACTTGgttttagagctaGAAAtagcaagttaaaataaggc
"ENSG00000224307.1";(4)	chr9	132043764	132043787	GCACTTACGAGAAGTTCCGGATGG	889	chr9	132045152	132045175	CCTAGGTGCGGAGCAATGACCGG	464	-450	314	1365	1353	8	atcttGTGGAAAGGACGAAACACCgGCACTTACGAGAAGTTCCGGAGTTTTAGAGCTAGAAGAGACGGAATTCCTAGGATCCCGTCTCTCTGTATGAGACCACTCTTTCCCCCTAGGTGCGGAGCAATGACgttttagagctaGAAAtagcaagttaaaataaggc
"ENSG00000224307.1";(5)	chr9	132043764	132043787	GCACTTACGAGAAGTTCCGGATGG	889	chr9	132044964	132044987	CGTGTTACAATCATACCTGCAGG	455	-450	126	1177	1344	8	atcttGTGGAAAGGACGAAACACCgGCACTTACGAGAAGTTCCGGAGTTTTAGAGCTAGAAGAGACGGAATTCCTAGGATCCCGTCTCTCTGTATGAGACCACTCTTTCCCCGTGTTACAATCATACCTGCgttttagagctaGAAAtagcaagttaaaataaggc
"ENSG00000224307.1";(6)	chr9	132043764	132043787	GCACTTACGAGAAGTTCCGGATGG	889	chr9	132044844	132044867	CGAGATAGAGGTAGAAGTGGGGG	446	-450	6	1057	1335	8	atcttGTGGAAAGGACGAAACACCgGCACTTACGAGAAGTTCCGGAGTTTTAGAGCTAGAAGAGACGGAATTCCTAGGATCCCGTCTCTCTGTATGAGACCACTCTTTCCCCGAGATAGAGGTAGAAGTGGgttttagagctaGAAAtagcaagttaaaataaggc
"ENSG00000224307.1";(7)	chr9	132043725	132043748	GGCTTCACTTAGAAATCGAGAGG	0.64	chr9	132045299	132045322	CTTTGAAGCCCACTGACTTGCGG	0.62	-489	461	1551	1.26	8	atcttGTGGAAAGGACGAAACACCgGGCTTCACTTAGAAATCGAGGTTTTAGAGCTAGAAGAGACGGAATTCCTAGGATCCCGTCTCTCTGTATGAGACCACTCTTTCCCCTTTGAAGCCCACTGACTTGgttttagagctaGAAAtagcaagttaaaataaggc
"ENSG00000224307.1";(8)	chr9	132043463	132043486	GTGCAGAGTGAGGCCTGCCAGGG	0.61	chr9	132045299	132045322	CTTTGAAGCCCACTGACTTGCGG	0.62	-751	461	1813	1.23	8	atcttGTGGAAAGGACGAAACACCgGTGCAGAGTGAGGCCTGCCAGTTTTAGAGCTAGAAGAGACGGAATTCCTAGGATCCCGTCTCTCTGTATGAGACCACTCTTTCCCCTTTGAAGCCCACTGACTTGgttttagagctaGAAAtagcaagttaaaataaggc
"ENSG00000224307.1";(9)	chr9	132043726	132043749	GCTTCACTTAGAAATCGAGAGGG	748	chr9	132045307	132045330	CTTGTCAGCCGCAAGTCAGTGGG	481	-488	469	1558	1229	8	atcttGTGGAAAGGACGAAACACCgGCTTCACTTAGAAATCGAGAGTTTTAGAGCTAGAAGAGACGGAATTCCTAGGATCCCGTCTCTCTGTATGAGACCACTCTTTCCCCTTGTCAGCCGCAAGTCAGTgttttagagctaGAAAtagcaagttaaaataaggc
"ENSG00000224307.1";(10)	chr9	132043726	132043749	GCTTCACTTAGAAATCGAGAGGG	748	chr9	132045152	132045175	CCTAGGTGCGGAGCAATGACCGG	464	-488	314	1403	1212	8	atcttGTGGAAAGGACGAAACACCgGCTTCACTTAGAAATCGAGAGTTTTAGAGCTAGAAGAGACGGAATTCCTAGGATCCCGTCTCTCTGTATGAGACCACTCTTTCCCCCTAGGTGCGGAGCAATGACgttttagagctaGAAAtagcaagttaaaataaggc
"ENSG00000240859.1";(1)	chr7	148575	148598	GAGGACCCTGAAAAGCACTGTGG	589	chr7	149781	149804	ATAAGCCCCGAAATGATTGGCGG	908	-499	83	1183	1497	8	atcttGTGGAAAGGACGAAACACCgGAGGACCCTGAAAAGCACTGGTTTTAGAGCTAGAAGAGACGGAATTCCTAGGATCCCGTCTCTCTGTATGAGACCACTCTTTCCCATAAGCCCCGAAATGATTGGgttttagagctaGAAAtagcaagttaaaataaggc
"ENSG00000240859.1";(2)	chr7	149038	149061	GCAGGCCCGCAGGAGACGCCGCGG	517	chr7	149781	149804	ATAAGCCCCGAAATGATTGGCGG	908	-36	83	720	1425	8	atcttGTGGAAAGGACGAAACACCgGCAGGCCCGCAGGAGACGCCGGTTTTAGAGCTAGAAGAGACGGAATTCCTAGGATCCCGTCTCTCTGTATGAGACCACTCTTTCCCATAAGCCCCGAAATGATTGGgttttagagctaGAAAtagcaagttaaaataaggc
"ENSG00000240859.1";(3)	chr7	148575	148598	GAGGACCCTGAAAAGCACTGTGG	589	chr7	149801	149824	TATTTTGGTTCTAAAGCCCGGGG	788	-499	103	1203	1377	8	atcttGTGGAAAGGACGAAACACCgGAGGACCCTGAAAAGCACTGGTTTTAGAGCTAGAAGAGACGGAATTCCTAGGATCCCGTCTCTCTGTATGAGACCACTCTTTCCCTATTTTGGTTCTAAAGCCCGgttttagagctaGAAAtagcaagttaaaataaggc
"ENSG00000240859.1";(4)	chr7	149038	149061	GCAGGCCCGCAGGAGACGCCGCGG	517	chr7	149801	149824	TATTTTGGTTCTAAAGCCCGGGG	788	-36	103	740	1305	8	atcttGTGGAAAGGACGAAACACCgGCAGGCCCGCAGGAGACGCCGGTTTTAGAGCTAGAAGAGACGGAATTCCTAGGATCCCGTCTCTCTGTATGAGACCACTCTTTCCCTATTTTGGTTCTAAAGCCCGgttttagagctaGAAAtagcaagttaaaataaggc
"ENSG00000240859.1";(5)	chr7	148575	148598	GAGGACCCTGAAAAGCACTGTGG	589	chr7	150019	150042	GCGCGTGCTTCAGAAGGCGTGGG	568	-499	321	1421	1157	8	atcttGTGGAAAGGACGAAACACCgGAGGACCCTGAAAAGCACTGGTTTTAGAGCTAGAAGAGACGGAATTCCTAGGATCCCGTCTCTCTGTATGAGACCACTCTTTCCCGCGCGTGCTTCAGAAGGCGTgttttagagctaGAAAtagcaagttaaaataaggc
"ENSG00000240859.1";(6)	chr7	148575	148598	GAGGACCCTGAAAAGCACTGTGG	589	chr7	149919	149942	GTCGGTCCTGATCGTCCTGATGG	516	-499	221	1321	1105	8	atcttGTGGAAAGGACGAAACACCgGAGGACCCTGAAAAGCACTGGTTTTAGAGCTAGAAGAGACGGAATTCCTAGGATCCCGTCTCTCTGTATGAGACCACTCTTTCCCGTCGGTCCTGATCGTCCTGAgttttagagctaGAAAtagcaagttaaaataaggc
"ENSG00000240859.1";(7)	chr7	149038	149061	GCAGGCCCGCAGGAGACGCCGCGG	517	chr7	150019	150042	GCGCGTGCTTCAGAAGGCGTGGG	568	-36	321	958	1085	8	atcttGTGGAAAGGACGAAACACCgGCAGGCCCGCAGGAGACGCCGGTTTTAGAGCTAGAAGAGACGGAATTCCTAGGATCCCGTCTCTCTGTATGAGACCACTCTTTCCCGCGCGTGCTTCAGAAGGCGTgttttagagctaGAAAtagcaagttaaaataaggc
"ENSG00000240859.1";(8)	chr7	149038	149061	GCAGGCCCGCAGGAGACGCCGCGG	517	chr7	149919	149942	GTCGGTCCTGATCGTCCTGATGG	516	-36	221	858	1033	8	atcttGTGGAAAGGACGAAACACCgGCAGGCCCGCAGGAGACGCCGGTTTTAGAGCTAGAAGAGACGGAATTCCTAGGATCCCGTCTCTCTGTATGAGACCACTCTTTCCCGTCGGTCCTGATCGTCCTGAgttttagagctaGAAAtagcaagttaaaataaggc
"ENSG00000240859.1";(9)	chr7	148575	148598	GAGGACCCTGAAAAGCACTGTGG	589	chr7	149871	149894	GGGCGGTTAGGCCCGGTCCGGGG	432	-499	173	1273	1021	8	atcttGTGGAAAGGACGAAACACCgGAGGACCCTGAAAAGCACTGGTTTTAGAGCTAGAAGAGACGGAATTCCTAGGATCCCGTCTCTCTGTATGAGACCACTCTTTCCCGGGCGGTTAGGCCCGGTCCGgttttagagctaGAAAtagcaagttaaaataaggc
"ENSG00000240859.1";(10)	chr7	149038	149061	GCAGGCCCGCAGGAGACGCCGCGG	517	chr7	149871	149894	GGGCGGTTAGGCCCGGTCCGGGG	432	-36	173	810	949	8	atcttGTGGAAAGGACGAAACACCgGCAGGCCCGCAGGAGACGCCGGTTTTAGAGCTAGAAGAGACGGAATTCCTAGGATCCCGTCTCTCTGTATGAGACCACTCTTTCCCGGGCGGTTAGGCCCGGTCCGgttttagagctaGAAAtagcaagttaaaataaggc
"ENSG00000226471.2";(1)	chr22	29195622	29195645	GCTAGGCAGTGACCTGCTGATGGG	769	chr22	29196810	29196833	TTAAATTCTGTCACTCCGGATGG	726	-526	38	1165	1495	8	atcttGTGGAAAGGACGAAACACCgGCTAGGCAGTGACCTGCTGATGTTTTAGAGCTAGAAGAGACGGAATTCCTAGGATCCCGTCTCTCTGTATGAGACCACTCTTTCCCTTAAATTCTGTCACTCCGGAgttttagagctaGAAAtagcaagttaaaataaggc
"ENSG00000226471.2";(2)	chr22	29195856	29195879	GAAAGGGCTGGGAATTCTGCGAGG	713	chr22	29196810	29196833	TTAAATTCTGTCACTCCGGATGG	726	-292	38	931	1439	8	atcttGTGGAAAGGACGAAACACCgGAAAGGGCTGGGAATTCTGCGGTTTTAGAGCTAGAAGAGACGGAATTCCTAGGATCCCGTCTCTCTGTATGAGACCACTCTTTCCCTTAAATTCTGTCACTCCGGAgttttagagctaGAAAtagcaagttaaaataaggc
"ENSG00000226471.2";(3)	chr22	29195622	29195645	GCTAGGCAGTGACCTGCTGATGGG	769	chr22	29196917	29196940	GCGCCACTTCGGGATCCGAGTGG	665	-526	145	1272	1434	8	atcttGTGGAAAGGACGAAACACCgGCTAGGCAGTGACCTGCTGATGTTTTAGAGCTAGAAGAGACGGAATTCCTAGGATCCCGTCTCTCTGTATGAGACCACTCTTTCCCGCGCCACTTCGGGATCCGAGgttttagagctaGAAAtagcaagttaaaataaggc
"ENSG00000226471.2";(4)	chr22	29195622	29195645	GCTAGGCAGTGACCTGCTGATGGG	769	chr22	29197156	29197179	GTGAGGGCTTAATAAACGATAGG	654	-526	384	1511	1423	8	atcttGTGGAAAGGACGAAACACCgGCTAGGCAGTGACCTGCTGATGTTTTAGAGCTAGAAGAGACGGAATTCCTAGGATCCCGTCTCTCTGTATGAGACCACTCTTTCCCGTGAGGGCTTAATAAACGATgttttagagctaGAAAtagcaagttaaaataaggc
"ENSG00000226471.2";(5)	chr22	29195622	29195645	GCTAGGCAGTGACCTGCTGATGGG	769	chr22	29196975	29196998	GGTTCGAAAAGACTGGACAGAGG	635	-526	203	1330	1404	8	atcttGTGGAAAGGACGAAACACCgGCTAGGCAGTGACCTGCTGATGTTTTAGAGCTAGAAGAGACGGAATTCCTAGGATCCCGTCTCTCTGTATGAGACCACTCTTTCCCGGTTCGAAAAGACTGGACAGgttttagagctaGAAAtagcaagttaaaataaggc
"ENSG00000226471.2";(6)	chr22	29195856	29195879	GAAAGGGCTGGGAATTCTGCGAGG	713	chr22	29196917	29196940	GCGCCACTTCGGGATCCGAGTGG	665	-292	145	1038	1378	8	atcttGTGGAAAGGACGAAACACCgGAAAGGGCTGGGAATTCTGCGGTTTTAGAGCTAGAAGAGACGGAATTCCTAGGATCCCGTCTCTCTGTATGAGACCACTCTTTCCCGCGCCACTTCGGGATCCGAGgttttagagctaGAAAtagcaagttaaaataaggc
"ENSG00000226471.2";(7)	chr22	29195856	29195879	GAAAGGGCTGGGAATTCTGCGAGG	713	chr22	29197156	29197179	GTGAGGGCTTAATAAACGATAGG	654	-292	384	1277	1367	8	atcttGTGGAAAGGACGAAACACCgGAAAGGGCTGGGAATTCTGCGGTTTTAGAGCTAGAAGAGACGGAATTCCTAGGATCCCGTCTCTCTGTATGAGACCACTCTTTCCCGTGAGGGCTTAATAAACGATgttttagagctaGAAAtagcaagttaaaataaggc
"ENSG00000226471.2";(8)	chr22	29195856	29195879	GAAAGGGCTGGGAATTCTGCGAGG	713	chr22	29196975	29196998	GGTTCGAAAAGACTGGACAGAGG	635	-292	203	1096	1348	8	atcttGTGGAAAGGACGAAACACCgGAAAGGGCTGGGAATTCTGCGGTTTTAGAGCTAGAAGAGACGGAATTCCTAGGATCCCGTCTCTCTGTATGAGACCACTCTTTCCCGGTTCGAAAAGACTGGACAGgttttagagctaGAAAtagcaagttaaaataaggc
"ENSG00000226471.2";(9)	chr22	29195382	29195405	GCCAGCCCCAGTGCTGTGACGGGG	616	chr22	29196810	29196833	TTAAATTCTGTCACTCCGGATGG	726	-766	38	1405	1342	8	atcttGTGGAAAGGACGAAACACCgGCCAGCCCCAGTGCTGTGACGGTTTTAGAGCTAGAAGAGACGGAATTCCTAGGATCCCGTCTCTCTGTATGAGACCACTCTTTCCCTTAAATTCTGTCACTCCGGAgttttagagctaGAAAtagcaagttaaaataaggc
"ENSG00000226471.2";(10)	chr22	29195622	29195645	GCTAGGCAGTGACCTGCTGATGGG	769	chr22	29196932	29196955	TCTCGACTTTCGGCTCCACTCGG	554	-526	160	1287	1323	8	atcttGTGGAAAGGACGAAACACCgGCTAGGCAGTGACCTGCTGATGTTTTAGAGCTAGAAGAGACGGAATTCCTAGGATCCCGTCTCTCTGTATGAGACCACTCTTTCCCTCTCGACTTTCGGCTCCACTgttttagagctaGAAAtagcaagttaaaataaggc
"ENSG00000271780.1";(1)	chr14	102413893	102413916	AGTCTTAAAAGAGTAGACCGAGG	814	chr14	102414936	102414959	GCACAGTGTTGCCCGAAAAAGGG	841	-268	151	1020	1655	8	atcttGTGGAAAGGACGAAACACCgGCACAGTGTTGCCCGAAAAAGTTTTAGAGCTAGAAGAGACGGAATTCCTAGGATCCCGTCTCTCTGTATGAGACCACTCTTTCCCAGTCTTAAAAGAGTAGACCGgttttagagctaGAAAtagcaagttaaaataaggc
"ENSG00000271780.1";(2)	chr14	102413893	102413916	GAGTCTTAAAAGAGTAGACCGAGG	814	chr14	102415089	102415112	ACTGGCCGCTAAGTCAGCCGAGG	786	-268	304	1173	1.6	8	atcttGTGGAAAGGACGAAACACCgGAGTCTTAAAAGAGTAGACCGGTTTTAGAGCTAGAAGAGACGGAATTCCTAGGATCCCGTCTCTCTGTATGAGACCACTCTTTCCCACTGGCCGCTAAGTCAGCCGgttttagagctaGAAAtagcaagttaaaataaggc
"ENSG00000271780.1";(3)	chr14	102413893	102413916	GAGTCTTAAAAGAGTAGACCGAGG	814	chr14	102415169	102415192	AATCTTTACGACCTCAGTGAGGG	636	-268	384	1253	1.45	8	atcttGTGGAAAGGACGAAACACCgGAGTCTTAAAAGAGTAGACCGGTTTTAGAGCTAGAAGAGACGGAATTCCTAGGATCCCGTCTCTCTGTATGAGACCACTCTTTCCCAATCTTTACGACCTCAGTGAgttttagagctaGAAAtagcaagttaaaataaggc
"ENSG00000271780.1";(4)	chr14	102414002	102414025	GCGCACTGACGACCACAGTAGGG	569	chr14	102414936	102414959	GCACAGTGTTGCCCGAAAAAGGG	841	-159	151	911	1.41	8	atcttGTGGAAAGGACGAAACACCgGCGCACTGACGACCACAGTAGTTTTAGAGCTAGAAGAGACGGAATTCCTAGGATCCCGTCTCTCTGTATGAGACCACTCTTTCCCGCACAGTGTTGCCCGAAAAAgttttagagctaGAAAtagcaagttaaaataaggc
"ENSG00000271780.1";(5)	chr14	102413893	102413916	GAGTCTTAAAAGAGTAGACCGAGG	814	chr14	102414969	102414992	CTTGCCTGAGACGGGACGCGTGG	587	-268	184	1053	1401	8	atcttGTGGAAAGGACGAAACACCgGAGTCTTAAAAGAGTAGACCGGTTTTAGAGCTAGAAGAGACGGAATTCCTAGGATCCCGTCTCTCTGTATGAGACCACTCTTTCCCCTTGCCTGAGACGGGACGCGgttttagagctaGAAAtagcaagttaaaataaggc
"ENSG00000271780.1";(6)	chr14	102414139	102414162	GACTAGGGGTACTTAAACCGTGG	551	chr14	102414936	102414959	GCACAGTGTTGCCCGAAAAAGGG	841	-22	151	774	1392	8	atcttGTGGAAAGGACGAAACACCgGACTAGGGGTACTTAAACCGGTTTTAGAGCTAGAAGAGACGGAATTCCTAGGATCCCGTCTCTCTGTATGAGACCACTCTTTCCCGCACAGTGTTGCCCGAAAAAgttttagagctaGAAAtagcaagttaaaataaggc
"ENSG00000271780.1";(7)	chr14	102413905	102413928	GTAGACCGAGGTGTGTGCAGAGG	525	chr14	102414936	102414959	GCACAGTGTTGCCCGAAAAAGGG	841	-256	151	1008	1366	8	atcttGTGGAAAGGACGAAACACCgGTAGACCGAGGTGTGTGCAGGTTTTAGAGCTAGAAGAGACGGAATTCCTAGGATCCCGTCTCTCTGTATGAGACCACTCTTTCCCGCACAGTGTTGCCCGAAAAAgttttagagctaGAAAtagcaagttaaaataaggc
"ENSG00000271780.1";(8)	chr14	102414002	102414025	GCGCACTGACGACCACAGTAGGG	569	chr14	102415089	102415112	ACTGGCCGCTAAGTCAGCCGAGG	786	-159	304	1064	1355	8	atcttGTGGAAAGGACGAAACACCgGCGCACTGACGACCACAGTAGTTTTAGAGCTAGAAGAGACGGAATTCCTAGGATCCCGTCTCTCTGTATGAGACCACTCTTTCCCACTGGCCGCTAAGTCAGCCGgttttagagctaGAAAtagcaagttaaaataaggc
"ENSG00000271780.1";(9)	chr14	102413226	102413249	GAGAACAGCATGATGACAGAAGG	508	chr14	102414936	102414959	GCACAGTGTTGCCCGAAAAAGGG	841	-935	151	1687	1349	8	atcttGTGGAAAGGACGAAACACCgGAGAACAGCATGATGACAGAGTTTTAGAGCTAGAAGAGACGGAATTCCTAGGATCCCGTCTCTCTGTATGAGACCACTCTTTCCCGCACAGTGTTGCCCGAAAAAgttttagagctaGAAAtagcaagttaaaataaggc
"ENSG00000271780.1";(10)	chr14	102414139	102414162	GACTAGGGGTACTTAAACCGTGG	551	chr14	102415089	102415112	ACTGGCCGCTAAGTCAGCCGAGG	786	-22	304	927	1337	8	atcttGTGGAAAGGACGAAACACCgGACTAGGGGTACTTAAACCGGTTTTAGAGCTAGAAGAGACGGAATTCCTAGGATCCCGTCTCTCTGTATGAGACCACTCTTTCCCACTGGCCGCTAAGTCAGCCGgttttagagctaGAAAtagcaagttaaaataaggc
"ENSG00000228340.1";(1)	chr20	58661985	58662008	GCTTCAATAATTAATAGCAGCGG	621	chr20	58663033	58663056	GACAGATCTGAGACAAACCCAGG	689	-387	37	1025	1.31	8	atcttGTGGAAAGGACGAAACACCgGCTTCAATAATTAATAGCAGGTTTTAGAGCTAGAAGAGACGGAATTCCTAGGATCCCGTCTCTCTGTATGAGACCACTCTTTCCCGACAGATCTGAGACAAACCCgttttagagctaGAAAtagcaagttaaaataaggc
"ENSG00000228340.1";(2)	chr20	58661891	58661914	GGCTGGCTGCAAACTCCCTGAGG	0.6	chr20	58663033	58663056	GACAGATCTGAGACAAACCCAGG	689	-481	37	1119	1289	8	atcttGTGGAAAGGACGAAACACCgGGCTGGCTGCAAACTCCCTGGTTTTAGAGCTAGAAGAGACGGAATTCCTAGGATCCCGTCTCTCTGTATGAGACCACTCTTTCCCGACAGATCTGAGACAAACCCgttttagagctaGAAAtagcaagttaaaataaggc
"ENSG00000228340.1";(3)	chr20	58662116	58662139	TTATGAGTCAAAACAAGCCTGGG	538	chr20	58663033	58663056	GACAGATCTGAGACAAACCCAGG	689	-256	37	894	1227	8	atcttGTGGAAAGGACGAAACACCgGACAGATCTGAGACAAACCCGTTTTAGAGCTAGAAGAGACGGAATTCCTAGGATCCCGTCTCTCTGTATGAGACCACTCTTTCCCTTATGAGTCAAAACAAGCCTgttttagagctaGAAAtagcaagttaaaataaggc
"ENSG00000228340.1";(4)	chr20	58661985	58662008	GCTTCAATAATTAATAGCAGCGG	621	chr20	58663400	58663423	AGTGTTCCACGTCTTCCCAGAGG	566	-387	404	1392	1187	8	atcttGTGGAAAGGACGAAACACCgGCTTCAATAATTAATAGCAGGTTTTAGAGCTAGAAGAGACGGAATTCCTAGGATCCCGTCTCTCTGTATGAGACCACTCTTTCCCAGTGTTCCACGTCTTCCCAGgttttagagctaGAAAtagcaagttaaaataaggc
"ENSG00000228340.1";(5)	chr20	58661583	58661606	ATGCAGGTGGATCTGGCAGAGGG	489	chr20	58663033	58663056	GACAGATCTGAGACAAACCCAGG	689	-789	37	1427	1178	8	atcttGTGGAAAGGACGAAACACCgGACAGATCTGAGACAAACCCGTTTTAGAGCTAGAAGAGACGGAATTCCTAGGATCCCGTCTCTCTGTATGAGACCACTCTTTCCCATGCAGGTGGATCTGGCAGAgttttagagctaGAAAtagcaagttaaaataaggc
"ENSG00000228340.1";(6)	chr20	58661658	58661681	CACTCCCTGACCTAAAAAGGTGG	482	chr20	58663033	58663056	GACAGATCTGAGACAAACCCAGG	689	-714	37	1352	1171	8	atcttGTGGAAAGGACGAAACACCgGACAGATCTGAGACAAACCCGTTTTAGAGCTAGAAGAGACGGAATTCCTAGGATCCCGTCTCTCTGTATGAGACCACTCTTTCCCCACTCCCTGACCTAAAAAGGgttttagagctaGAAAtagcaagttaaaataaggc
"ENSG00000228340.1";(7)	chr20	58661891	58661914	GGCTGGCTGCAAACTCCCTGAGG	0.6	chr20	58663400	58663423	AGTGTTCCACGTCTTCCCAGAGG	566	-481	404	1486	1166	8	atcttGTGGAAAGGACGAAACACCgGGCTGGCTGCAAACTCCCTGGTTTTAGAGCTAGAAGAGACGGAATTCCTAGGATCCCGTCTCTCTGTATGAGACCACTCTTTCCCAGTGTTCCACGTCTTCCCAGgttttagagctaGAAAtagcaagttaaaataaggc
"ENSG00000228340.1";(8)	chr20	58662116	58662139	GTTATGAGTCAAAACAAGCCTGGG	538	chr20	58663400	58663423	AGTGTTCCACGTCTTCCCAGAGG	566	-256	404	1261	1104	8	atcttGTGGAAAGGACGAAACACCgGTTATGAGTCAAAACAAGCCTGTTTTAGAGCTAGAAGAGACGGAATTCCTAGGATCCCGTCTCTCTGTATGAGACCACTCTTTCCCAGTGTTCCACGTCTTCCCAGgttttagagctaGAAAtagcaagttaaaataaggc
"ENSG00000228340.1";(9)	chr20	58661985	58662008	GCTTCAATAATTAATAGCAGCGG	621	chr20	58663196	58663219	CGGGATGGGGAGCTACCACAGGG	479	-387	200	1188	1.1	8	atcttGTGGAAAGGACGAAACACCgGCTTCAATAATTAATAGCAGGTTTTAGAGCTAGAAGAGACGGAATTCCTAGGATCCCGTCTCTCTGTATGAGACCACTCTTTCCCCGGGATGGGGAGCTACCACAgttttagagctaGAAAtagcaagttaaaataaggc
"ENSG00000228340.1";(10)	chr20	58661985	58662008	GCTTCAATAATTAATAGCAGCGG	621	chr20	58663247	58663270	GACCTGAGTATGCCTAGAGAGGG	464	-387	251	1239	1085	8	atcttGTGGAAAGGACGAAACACCgGCTTCAATAATTAATAGCAGGTTTTAGAGCTAGAAGAGACGGAATTCCTAGGATCCCGTCTCTCTGTATGAGACCACTCTTTCCCGACCTGAGTATGCCTAGAGAgttttagagctaGAAAtagcaagttaaaataaggc
"ENSG00000256576.1";(1)	chr12	132673807	132673830	GTCAGGATGACAGAACCCCGTGG	852	chr12	132675221	132675244	GGGATAGCACGTGTCCAGCGGGG	663	-810	-20	1391	1515	8	atcttGTGGAAAGGACGAAACACCgGGGATAGCACGTGTCCAGCGGTTTTAGAGCTAGAAGAGACGGAATTCCTAGGATCCCGTCTCTCTGTATGAGACCACTCTTTCCCGTCAGGATGACAGAACCCCGgttttagagctaGAAAtagcaagttaaaataaggc
"ENSG00000256576.1";(2)	chr12	132673807	132673830	GTCAGGATGACAGAACCCCGTGG	852	chr12	132675170	132675193	GTTGGCCACGCACATGTCGAGGGG	598	-810	-71	1340	1.45	8	atcttGTGGAAAGGACGAAACACCgGTTGGCCACGCACATGTCGAGGTTTTAGAGCTAGAAGAGACGGAATTCCTAGGATCCCGTCTCTCTGTATGAGACCACTCTTTCCCGTCAGGATGACAGAACCCCGgttttagagctaGAAAtagcaagttaaaataaggc
"ENSG00000256576.1";(3)	chr12	132673807	132673830	GTCAGGATGACAGAACCCCGTGG	852	chr12	132674904	132674927	GGACGTGTCTTCATGCCCCTTGG	545	-810	-337	1074	1397	8	atcttGTGGAAAGGACGAAACACCgGGACGTGTCTTCATGCCCCTGTTTTAGAGCTAGAAGAGACGGAATTCCTAGGATCCCGTCTCTCTGTATGAGACCACTCTTTCCCGTCAGGATGACAGAACCCCGgttttagagctaGAAAtagcaagttaaaataaggc
"ENSG00000256576.1";(4)	chr12	132673807	132673830	GTCAGGATGACAGAACCCCGTGG	852	chr12	132675415	132675438	GCTGATGGAACATTAAGATGAGG	488	-810	174	1585	1.34	8	atcttGTGGAAAGGACGAAACACCgGCTGATGGAACATTAAGATGGTTTTAGAGCTAGAAGAGACGGAATTCCTAGGATCCCGTCTCTCTGTATGAGACCACTCTTTCCCGTCAGGATGACAGAACCCCGgttttagagctaGAAAtagcaagttaaaataaggc
"ENSG00000256576.1";(5)	chr12	132673807	132673830	GTCAGGATGACAGAACCCCGTGG	852	chr12	132675291	132675314	GAAACTTCCCCGAGTCCTCCGAGG	479	-810	50	1461	1331	8	atcttGTGGAAAGGACGAAACACCgGAAACTTCCCCGAGTCCTCCGGTTTTAGAGCTAGAAGAGACGGAATTCCTAGGATCCCGTCTCTCTGTATGAGACCACTCTTTCCCGTCAGGATGACAGAACCCCGgttttagagctaGAAAtagcaagttaaaataaggc
"ENSG00000256576.1";(6)	chr12	132673816	132673839	TCTGTCATCCTGACTGTGAAGGG	647	chr12	132675221	132675244	GGGATAGCACGTGTCCAGCGGGG	663	-801	-20	1382	1.31	8	atcttGTGGAAAGGACGAAACACCgGGGATAGCACGTGTCCAGCGGTTTTAGAGCTAGAAGAGACGGAATTCCTAGGATCCCGTCTCTCTGTATGAGACCACTCTTTCCCTCTGTCATCCTGACTGTGAAgttttagagctaGAAAtagcaagttaaaataaggc
"ENSG00000256576.1";(7)	chr12	132673789	132673812	CGTGGAATATGAAAAATGCCGGG	599	chr12	132675221	132675244	GGGATAGCACGTGTCCAGCGGGG	663	-828	-20	1409	1262	8	atcttGTGGAAAGGACGAAACACCgGGGATAGCACGTGTCCAGCGGTTTTAGAGCTAGAAGAGACGGAATTCCTAGGATCCCGTCTCTCTGTATGAGACCACTCTTTCCCCGTGGAATATGAAAAATGCCgttttagagctaGAAAtagcaagttaaaataaggc
"ENSG00000256576.1";(8)	chr12	132673816	132673839	TCTGTCATCCTGACTGTGAAGGG	647	chr12	132675170	132675193	GTTGGCCACGCACATGTCGAGGGG	598	-801	-71	1331	1245	8	atcttGTGGAAAGGACGAAACACCgGTTGGCCACGCACATGTCGAGGTTTTAGAGCTAGAAGAGACGGAATTCCTAGGATCCCGTCTCTCTGTATGAGACCACTCTTTCCCTCTGTCATCCTGACTGTGAAgttttagagctaGAAAtagcaagttaaaataaggc
"ENSG00000256576.1";(9)	chr12	132673789	132673812	CGTGGAATATGAAAAATGCCGGG	599	chr12	132675170	132675193	GTTGGCCACGCACATGTCGAGGGG	598	-828	-71	1358	1197	8	atcttGTGGAAAGGACGAAACACCgGTTGGCCACGCACATGTCGAGGTTTTAGAGCTAGAAGAGACGGAATTCCTAGGATCCCGTCTCTCTGTATGAGACCACTCTTTCCCCGTGGAATATGAAAAATGCCgttttagagctaGAAAtagcaagttaaaataaggc
"ENSG00000256576.1";(10)	chr12	132673816	132673839	TCTGTCATCCTGACTGTGAAGGG	647	chr12	132674904	132674927	GGACGTGTCTTCATGCCCCTTGG	545	-801	-337	1065	1192	8	atcttGTGGAAAGGACGAAACACCgGGACGTGTCTTCATGCCCCTGTTTTAGAGCTAGAAGAGACGGAATTCCTAGGATCCCGTCTCTCTGTATGAGACCACTCTTTCCCTCTGTCATCCTGACTGTGAAgttttagagctaGAAAtagcaagttaaaataaggc
"ENSG00000233901.1";(1)	chr9	132093920	132093943	GTAACCTGAGCGAACCCGTGTGG	586	chr9	132094730	132094753	GCTGTCCCAACAAATAGACCAGG	586	-136	50	787	1172	8	atcttGTGGAAAGGACGAAACACCgGTAACCTGAGCGAACCCGTGGTTTTAGAGCTAGAAGAGACGGAATTCCTAGGATCCCGTCTCTCTGTATGAGACCACTCTTTCCCGCTGTCCCAACAAATAGACCgttttagagctaGAAAtagcaagttaaaataaggc
"ENSG00000233901.1";(2)	chr9	132093895	132093918	ATTTTGTCTCAGCTTCCATCAGG	507	chr9	132094730	132094753	GCTGTCCCAACAAATAGACCAGG	586	-161	50	812	1093	8	atcttGTGGAAAGGACGAAACACCgGCTGTCCCAACAAATAGACCGTTTTAGAGCTAGAAGAGACGGAATTCCTAGGATCCCGTCTCTCTGTATGAGACCACTCTTTCCCATTTTGTCTCAGCTTCCATCgttttagagctaGAAAtagcaagttaaaataaggc
"ENSG00000233901.1";(3)	chr9	132093920	132093943	GTAACCTGAGCGAACCCGTGTGG	586	chr9	132094928	132094951	TCTCGTTGAAGACTCAGAGAGGG	507	-136	248	985	1093	8	atcttGTGGAAAGGACGAAACACCgGTAACCTGAGCGAACCCGTGGTTTTAGAGCTAGAAGAGACGGAATTCCTAGGATCCCGTCTCTCTGTATGAGACCACTCTTTCCCTCTCGTTGAAGACTCAGAGAgttttagagctaGAAAtagcaagttaaaataaggc
"ENSG00000233901.1";(4)	chr9	132093867	132093890	GTTGGCTATGGCAACACACGTGG	444	chr9	132094730	132094753	GCTGTCCCAACAAATAGACCAGG	586	-189	50	840	1.03	8	atcttGTGGAAAGGACGAAACACCgGTTGGCTATGGCAACACACGGTTTTAGAGCTAGAAGAGACGGAATTCCTAGGATCCCGTCTCTCTGTATGAGACCACTCTTTCCCGCTGTCCCAACAAATAGACCgttttagagctaGAAAtagcaagttaaaataaggc
"ENSG00000233901.1";(5)	chr9	132093895	132093918	GATTTTGTCTCAGCTTCCATCAGG	507	chr9	132094928	132094951	TCTCGTTGAAGACTCAGAGAGGG	507	-161	248	1010	1014	8	atcttGTGGAAAGGACGAAACACCgGATTTTGTCTCAGCTTCCATCGTTTTAGAGCTAGAAGAGACGGAATTCCTAGGATCCCGTCTCTCTGTATGAGACCACTCTTTCCCTCTCGTTGAAGACTCAGAGAgttttagagctaGAAAtagcaagttaaaataaggc
"ENSG00000233901.1";(6)	chr9	132093920	132093943	GTAACCTGAGCGAACCCGTGTGG	586	chr9	132094919	132094942	AGACTCAGAGAGGGAATCCCTGG	422	-136	239	976	1008	8	atcttGTGGAAAGGACGAAACACCgGTAACCTGAGCGAACCCGTGGTTTTAGAGCTAGAAGAGACGGAATTCCTAGGATCCCGTCTCTCTGTATGAGACCACTCTTTCCCAGACTCAGAGAGGGAATCCCgttttagagctaGAAAtagcaagttaaaataaggc
"ENSG00000233901.1";(7)	chr9	132093898	132093921	GATGGAAGCTGAGACAAAATTGG	407	chr9	132094730	132094753	GCTGTCCCAACAAATAGACCAGG	586	-158	50	809	993	8	atcttGTGGAAAGGACGAAACACCgGATGGAAGCTGAGACAAAATGTTTTAGAGCTAGAAGAGACGGAATTCCTAGGATCCCGTCTCTCTGTATGAGACCACTCTTTCCCGCTGTCCCAACAAATAGACCgttttagagctaGAAAtagcaagttaaaataaggc
"ENSG00000233901.1";(8)	chr9	132093867	132093890	GTTGGCTATGGCAACACACGTGG	444	chr9	132094928	132094951	TCTCGTTGAAGACTCAGAGAGGG	507	-189	248	1038	951	8	atcttGTGGAAAGGACGAAACACCgGTTGGCTATGGCAACACACGGTTTTAGAGCTAGAAGAGACGGAATTCCTAGGATCCCGTCTCTCTGTATGAGACCACTCTTTCCCTCTCGTTGAAGACTCAGAGAgttttagagctaGAAAtagcaagttaaaataaggc
"ENSG00000233901.1";(9)	chr9	132093895	132093918	GATTTTGTCTCAGCTTCCATCAGG	507	chr9	132094919	132094942	AGACTCAGAGAGGGAATCCCTGG	422	-161	239	1001	929	8	atcttGTGGAAAGGACGAAACACCgGATTTTGTCTCAGCTTCCATCGTTTTAGAGCTAGAAGAGACGGAATTCCTAGGATCCCGTCTCTCTGTATGAGACCACTCTTTCCCAGACTCAGAGAGGGAATCCCgttttagagctaGAAAtagcaagttaaaataaggc
"ENSG00000233901.1";(10)	chr9	132093898	132093921	GATGGAAGCTGAGACAAAATTGG	407	chr9	132094928	132094951	TCTCGTTGAAGACTCAGAGAGGG	507	-158	248	1007	914	8	atcttGTGGAAAGGACGAAACACCgGATGGAAGCTGAGACAAAATGTTTTAGAGCTAGAAGAGACGGAATTCCTAGGATCCCGTCTCTCTGTATGAGACCACTCTTTCCCTCTCGTTGAAGACTCAGAGAgttttagagctaGAAAtagcaagttaaaataaggc
"ENSG00000253522.2";(1)	chr5	159894077	159894100	GGAAAGTGACTACATCTGCCTGG	0.65	chr5	159895690	159895713	ATGTGGCTCCATTTTCAAAAGGG	601	-675	314	1590	1251	8	atcttGTGGAAAGGACGAAACACCgGGAAAGTGACTACATCTGCCGTTTTAGAGCTAGAAGAGACGGAATTCCTAGGATCCCGTCTCTCTGTATGAGACCACTCTTTCCCATGTGGCTCCATTTTCAAAAgttttagagctaGAAAtagcaagttaaaataaggc
"ENSG00000253522.2";(2)	chr5	159894077	159894100	GGAAAGTGACTACATCTGCCTGG	0.65	chr5	159895440	159895463	GCTCGCTGTGAGTATGAGCTGGG	0.59	-675	64	1340	1.24	8	atcttGTGGAAAGGACGAAACACCgGGAAAGTGACTACATCTGCCGTTTTAGAGCTAGAAGAGACGGAATTCCTAGGATCCCGTCTCTCTGTATGAGACCACTCTTTCCCGCTCGCTGTGAGTATGAGCTgttttagagctaGAAAtagcaagttaaaataaggc
"ENSG00000253522.2";(3)	chr5	159894077	159894100	GGAAAGTGACTACATCTGCCTGG	0.65	chr5	159895494	159895517	GTACTTATCTTCTGTTTGAGAGG	485	-675	118	1394	1135	8	atcttGTGGAAAGGACGAAACACCgGGAAAGTGACTACATCTGCCGTTTTAGAGCTAGAAGAGACGGAATTCCTAGGATCCCGTCTCTCTGTATGAGACCACTCTTTCCCGTACTTATCTTCTGTTTGAGgttttagagctaGAAAtagcaagttaaaataaggc
"ENSG00000253522.2";(4)	chr5	159894618	159894641	GTTCATTGCTGCAGATACACGAGG	505	chr5	159895690	159895713	ATGTGGCTCCATTTTCAAAAGGG	601	-134	314	1049	1106	8	atcttGTGGAAAGGACGAAACACCgGTTCATTGCTGCAGATACACGGTTTTAGAGCTAGAAGAGACGGAATTCCTAGGATCCCGTCTCTCTGTATGAGACCACTCTTTCCCATGTGGCTCCATTTTCAAAAgttttagagctaGAAAtagcaagttaaaataaggc
"ENSG00000253522.2";(5)	chr5	159894295	159894318	GTTATCTTTGGTGAGGTTAGGGGG	503	chr5	159895690	159895713	ATGTGGCTCCATTTTCAAAAGGG	601	-457	314	1372	1104	8	atcttGTGGAAAGGACGAAACACCgGTTATCTTTGGTGAGGTTAGGGTTTTAGAGCTAGAAGAGACGGAATTCCTAGGATCCCGTCTCTCTGTATGAGACCACTCTTTCCCATGTGGCTCCATTTTCAAAAgttttagagctaGAAAtagcaagttaaaataaggc
"ENSG00000253522.2";(6)	chr5	159894618	159894641	TTCATTGCTGCAGATACACGAGG	505	chr5	159895440	159895463	GCTCGCTGTGAGTATGAGCTGGG	0.59	-134	64	799	1095	8	atcttGTGGAAAGGACGAAACACCgGCTCGCTGTGAGTATGAGCTGTTTTAGAGCTAGAAGAGACGGAATTCCTAGGATCCCGTCTCTCTGTATGAGACCACTCTTTCCCTTCATTGCTGCAGATACACGgttttagagctaGAAAtagcaagttaaaataaggc
"ENSG00000253522.2";(7)	chr5	159894295	159894318	TTATCTTTGGTGAGGTTAGGGGG	503	chr5	159895440	159895463	GCTCGCTGTGAGTATGAGCTGGG	0.59	-457	64	1122	1093	8	atcttGTGGAAAGGACGAAACACCgGCTCGCTGTGAGTATGAGCTGTTTTAGAGCTAGAAGAGACGGAATTCCTAGGATCCCGTCTCTCTGTATGAGACCACTCTTTCCCTTATCTTTGGTGAGGTTAGGgttttagagctaGAAAtagcaagttaaaataaggc
"ENSG00000253522.2";(8)	chr5	159894322	159894345	GTGATCCCCTTTTACTCATAAGGG	482	chr5	159895690	159895713	ATGTGGCTCCATTTTCAAAAGGG	601	-430	314	1345	1083	8	atcttGTGGAAAGGACGAAACACCgGTGATCCCCTTTTACTCATAAGTTTTAGAGCTAGAAGAGACGGAATTCCTAGGATCCCGTCTCTCTGTATGAGACCACTCTTTCCCATGTGGCTCCATTTTCAAAAgttttagagctaGAAAtagcaagttaaaataaggc
"ENSG00000253522.2";(9)	chr5	159894322	159894345	TGATCCCCTTTTACTCATAAGGG	482	chr5	159895440	159895463	GCTCGCTGTGAGTATGAGCTGGG	0.59	-430	64	1095	1072	8	atcttGTGGAAAGGACGAAACACCgGCTCGCTGTGAGTATGAGCTGTTTTAGAGCTAGAAGAGACGGAATTCCTAGGATCCCGTCTCTCTGTATGAGACCACTCTTTCCCTGATCCCCTTTTACTCATAAgttttagagctaGAAAtagcaagttaaaataaggc
"ENSG00000253522.2";(10)	chr5	159894077	159894100	GGAAAGTGACTACATCTGCCTGG	0.65	chr5	159895725	159895748	CCCACCCTGAAAATAACAAAAGG	402	-675	349	1625	1052	8	atcttGTGGAAAGGACGAAACACCgGGAAAGTGACTACATCTGCCGTTTTAGAGCTAGAAGAGACGGAATTCCTAGGATCCCGTCTCTCTGTATGAGACCACTCTTTCCCCCCACCCTGAAAATAACAAAgttttagagctaGAAAtagcaagttaaaataaggc
"ENSG00000197180.1";(1)	chrX	153656310	153656333	AGAAAACCCAGAGCGAAGCGTGG	706	chrX	153658169	153658192	GCTATCTTAGAGTCATCTCATGG	572	-862	373	1836	1278	8	atcttGTGGAAAGGACGAAACACCgGCTATCTTAGAGTCATCTCAGTTTTAGAGCTAGAAGAGACGGAATTCCTAGGATCCCGTCTCTCTGTATGAGACCACTCTTTCCCAGAAAACCCAGAGCGAAGCGgttttagagctaGAAAtagcaagttaaaataaggc
"ENSG00000197180.1";(2)	chrX	153656310	153656333	AGAAAACCCAGAGCGAAGCGTGG	706	chrX	153657357	153657380	GAAGAGGTGCTGTCAGACGGGGG	562	-862	-439	1024	1268	8	atcttGTGGAAAGGACGAAACACCgGAAGAGGTGCTGTCAGACGGGTTTTAGAGCTAGAAGAGACGGAATTCCTAGGATCCCGTCTCTCTGTATGAGACCACTCTTTCCCAGAAAACCCAGAGCGAAGCGgttttagagctaGAAAtagcaagttaaaataaggc
"ENSG00000197180.1";(3)	chrX	153656310	153656333	AGAAAACCCAGAGCGAAGCGTGG	706	chrX	153658095	153658118	GTGCGGGTTATGAGCTCCAATTGG	541	-862	299	1762	1247	8	atcttGTGGAAAGGACGAAACACCgGTGCGGGTTATGAGCTCCAATGTTTTAGAGCTAGAAGAGACGGAATTCCTAGGATCCCGTCTCTCTGTATGAGACCACTCTTTCCCAGAAAACCCAGAGCGAAGCGgttttagagctaGAAAtagcaagttaaaataaggc
"ENSG00000197180.1";(4)	chrX	153656310	153656333	AGAAAACCCAGAGCGAAGCGTGG	706	chrX	153658090	153658113	GTTATGAGCTCCAATTGGGAGGG	0.53	-862	294	1757	1236	8	atcttGTGGAAAGGACGAAACACCgGTTATGAGCTCCAATTGGGAGTTTTAGAGCTAGAAGAGACGGAATTCCTAGGATCCCGTCTCTCTGTATGAGACCACTCTTTCCCAGAAAACCCAGAGCGAAGCGgttttagagctaGAAAtagcaagttaaaataaggc
"ENSG00000197180.1";(5)	chrX	153656310	153656333	AGAAAACCCAGAGCGAAGCGTGG	706	chrX	153657616	153657639	GTGACCTTGTCCCAACTGTAGGG	521	-862	-180	1283	1227	8	atcttGTGGAAAGGACGAAACACCgGTGACCTTGTCCCAACTGTAGTTTTAGAGCTAGAAGAGACGGAATTCCTAGGATCCCGTCTCTCTGTATGAGACCACTCTTTCCCAGAAAACCCAGAGCGAAGCGgttttagagctaGAAAtagcaagttaaaataaggc
"ENSG00000197180.1";(6)	chrX	153656465	153656488	CCTCTCACCTGTATCAGGGAGGG	531	chrX	153658169	153658192	GCTATCTTAGAGTCATCTCATGG	572	-707	373	1681	1103	8	atcttGTGGAAAGGACGAAACACCgGCTATCTTAGAGTCATCTCAGTTTTAGAGCTAGAAGAGACGGAATTCCTAGGATCCCGTCTCTCTGTATGAGACCACTCTTTCCCCCTCTCACCTGTATCAGGGAgttttagagctaGAAAtagcaagttaaaataaggc
"ENSG00000197180.1";(7)	chrX	153656465	153656488	CCTCTCACCTGTATCAGGGAGGG	531	chrX	153657357	153657380	GAAGAGGTGCTGTCAGACGGGGG	562	-707	-439	869	1093	8	atcttGTGGAAAGGACGAAACACCgGAAGAGGTGCTGTCAGACGGGTTTTAGAGCTAGAAGAGACGGAATTCCTAGGATCCCGTCTCTCTGTATGAGACCACTCTTTCCCCCTCTCACCTGTATCAGGGAgttttagagctaGAAAtagcaagttaaaataaggc
"ENSG00000197180.1";(8)	chrX	153656465	153656488	CCTCTCACCTGTATCAGGGAGGG	531	chrX	153658095	153658118	GTGCGGGTTATGAGCTCCAATTGG	541	-707	299	1607	1072	8	atcttGTGGAAAGGACGAAACACCgGTGCGGGTTATGAGCTCCAATGTTTTAGAGCTAGAAGAGACGGAATTCCTAGGATCCCGTCTCTCTGTATGAGACCACTCTTTCCCCCTCTCACCTGTATCAGGGAgttttagagctaGAAAtagcaagttaaaataaggc
"ENSG00000197180.1";(9)	chrX	153656465	153656488	CCTCTCACCTGTATCAGGGAGGG	531	chrX	153658090	153658113	GTTATGAGCTCCAATTGGGAGGG	0.53	-707	294	1602	1061	8	atcttGTGGAAAGGACGAAACACCgGTTATGAGCTCCAATTGGGAGTTTTAGAGCTAGAAGAGACGGAATTCCTAGGATCCCGTCTCTCTGTATGAGACCACTCTTTCCCCCTCTCACCTGTATCAGGGAgttttagagctaGAAAtagcaagttaaaataaggc
"ENSG00000197180.1";(10)	chrX	153656465	153656488	CCTCTCACCTGTATCAGGGAGGG	531	chrX	153657616	153657639	GTGACCTTGTCCCAACTGTAGGG	521	-707	-180	1128	1052	8	atcttGTGGAAAGGACGAAACACCgGTGACCTTGTCCCAACTGTAGTTTTAGAGCTAGAAGAGACGGAATTCCTAGGATCCCGTCTCTCTGTATGAGACCACTCTTTCCCCCTCTCACCTGTATCAGGGAgttttagagctaGAAAtagcaagttaaaataaggc
"ENSG00000214194.4";(1)	chr7	112758301	112758324	GCTAGAGTCAGTGCAGAGCGTGG	664	chr7	112759729	112759752	AGATCTTATGAGAGACCGAGAGG	884	-744	60	1405	1548	8	atcttGTGGAAAGGACGAAACACCgGCTAGAGTCAGTGCAGAGCGGTTTTAGAGCTAGAAGAGACGGAATTCCTAGGATCCCGTCTCTCTGTATGAGACCACTCTTTCCCAGATCTTATGAGAGACCGAGgttttagagctaGAAAtagcaagttaaaataaggc
"ENSG00000214194.4";(2)	chr7	112758301	112758324	GCTAGAGTCAGTGCAGAGCGTGG	664	chr7	112759600	112759623	CTAGGAACGTGTAAGAAAAAGGG	776	-744	-69	1276	1.44	8	atcttGTGGAAAGGACGAAACACCgGCTAGAGTCAGTGCAGAGCGGTTTTAGAGCTAGAAGAGACGGAATTCCTAGGATCCCGTCTCTCTGTATGAGACCACTCTTTCCCCTAGGAACGTGTAAGAAAAAgttttagagctaGAAAtagcaagttaaaataaggc
"ENSG00000214194.4";(3)	chr7	112758301	112758324	GCTAGAGTCAGTGCAGAGCGTGG	664	chr7	112759520	112759543	TTATCTAACAGACTGAACCAGGG	739	-744	-149	1196	1403	8	atcttGTGGAAAGGACGAAACACCgGCTAGAGTCAGTGCAGAGCGGTTTTAGAGCTAGAAGAGACGGAATTCCTAGGATCCCGTCTCTCTGTATGAGACCACTCTTTCCCTTATCTAACAGACTGAACCAgttttagagctaGAAAtagcaagttaaaataaggc
"ENSG00000214194.4";(4)	chr7	112758301	112758324	GCTAGAGTCAGTGCAGAGCGTGG	664	chr7	112759186	112759209	ATCTATTCAGGAGTGCACTGCGG	682	-744	-483	862	1346	8	atcttGTGGAAAGGACGAAACACCgGCTAGAGTCAGTGCAGAGCGGTTTTAGAGCTAGAAGAGACGGAATTCCTAGGATCCCGTCTCTCTGTATGAGACCACTCTTTCCCATCTATTCAGGAGTGCACTGgttttagagctaGAAAtagcaagttaaaataaggc
"ENSG00000214194.4";(5)	chr7	112758301	112758324	GCTAGAGTCAGTGCAGAGCGTGG	664	chr7	112759255	112759278	CATCTTTTCACAAATATGTAGGG	448	-744	-414	931	1112	8	atcttGTGGAAAGGACGAAACACCgGCTAGAGTCAGTGCAGAGCGGTTTTAGAGCTAGAAGAGACGGAATTCCTAGGATCCCGTCTCTCTGTATGAGACCACTCTTTCCCCATCTTTTCACAAATATGTAgttttagagctaGAAAtagcaagttaaaataaggc
"ENSG00000214194.4";(6)	chr7	112758301	112758324	GCTAGAGTCAGTGCAGAGCGTGG	664	chr7	112759729	112759752	GAGATCTTATGAGAGACCGAGAGG	884	-744	60	1405	1548	8	atcttGTGGAAAGGACGAAACACCgGAGATCTTATGAGAGACCGAGGTTTTAGAGCTAGAAGAGACGGAATTCCTAGGATCCCGTCTCTCTGTATGAGACCACTCTTTCCCGCTAGAGTCAGTGCAGAGCGgttttagagctaGAAAtagcaagttaaaataaggc
"ENSG00000214194.4";(7)	chr7	112758301	112758324	GCTAGAGTCAGTGCAGAGCGTGG	664	chr7	112759600	112759623	GCTAGGAACGTGTAAGAAAAAGGG	776	-744	-69	1276	1.44	8	atcttGTGGAAAGGACGAAACACCgGCTAGGAACGTGTAAGAAAAAGTTTTAGAGCTAGAAGAGACGGAATTCCTAGGATCCCGTCTCTCTGTATGAGACCACTCTTTCCCGCTAGAGTCAGTGCAGAGCGgttttagagctaGAAAtagcaagttaaaataaggc
"ENSG00000214194.4";(8)	chr7	112758301	112758324	GCTAGAGTCAGTGCAGAGCGTGG	664	chr7	112759520	112759543	GTTATCTAACAGACTGAACCAGGG	739	-744	-149	1196	1403	8	atcttGTGGAAAGGACGAAACACCgGTTATCTAACAGACTGAACCAGTTTTAGAGCTAGAAGAGACGGAATTCCTAGGATCCCGTCTCTCTGTATGAGACCACTCTTTCCCGCTAGAGTCAGTGCAGAGCGgttttagagctaGAAAtagcaagttaaaataaggc
"ENSG00000214194.4";(9)	chr7	112758301	112758324	GCTAGAGTCAGTGCAGAGCGTGG	664	chr7	112759186	112759209	GATCTATTCAGGAGTGCACTGCGG	682	-744	-483	862	1346	8	atcttGTGGAAAGGACGAAACACCgGATCTATTCAGGAGTGCACTGGTTTTAGAGCTAGAAGAGACGGAATTCCTAGGATCCCGTCTCTCTGTATGAGACCACTCTTTCCCGCTAGAGTCAGTGCAGAGCGgttttagagctaGAAAtagcaagttaaaataaggc
"ENSG00000214194.4";(10)	chr7	112758540	112758563	GGTGCAACCTAAGTATCCTTTGG	378	chr7	112759729	112759752	GAGATCTTATGAGAGACCGAGAGG	884	-505	60	1166	1262	8	atcttGTGGAAAGGACGAAACACCgGAGATCTTATGAGAGACCGAGGTTTTAGAGCTAGAAGAGACGGAATTCCTAGGATCCCGTCTCTCTGTATGAGACCACTCTTTCCCGGTGCAACCTAAGTATCCTTgttttagagctaGAAAtagcaagttaaaataaggc
"ENSG00000136315.3";(1)	chr14	21386357	21386380	GGTCCTAAAGGCAAAGCAGGTGG	436	chr14	21387743	21387766	TCACAACCGAGACAGAATCGGGG	412	-620	142	1363	848	8	atcttGTGGAAAGGACGAAACACCgGGTCCTAAAGGCAAAGCAGGGTTTTAGAGCTAGAAGAGACGGAATTCCTAGGATCCCGTCTCTCTGTATGAGACCACTCTTTCCCTCACAACCGAGACAGAATCGgttttagagctaGAAAtagcaagttaaaataaggc
"ENSG00000136315.3";(2)	chr14	21386208	21386231	GCTAGCTTCTAGATTAGTAAATGG	405	chr14	21387743	21387766	TCACAACCGAGACAGAATCGGGG	412	-769	142	1512	817	8	atcttGTGGAAAGGACGAAACACCgGCTAGCTTCTAGATTAGTAAAGTTTTAGAGCTAGAAGAGACGGAATTCCTAGGATCCCGTCTCTCTGTATGAGACCACTCTTTCCCTCACAACCGAGACAGAATCGgttttagagctaGAAAtagcaagttaaaataaggc
"ENSG00000136315.3";(3)	chr14	21386357	21386380	GGTCCTAAAGGCAAAGCAGGTGG	436	chr14	21388045	21388068	TATGAGGGCAGGTTATAGTTGGG	344	-620	444	1665	0.78	8	atcttGTGGAAAGGACGAAACACCgGGTCCTAAAGGCAAAGCAGGGTTTTAGAGCTAGAAGAGACGGAATTCCTAGGATCCCGTCTCTCTGTATGAGACCACTCTTTCCCTATGAGGGCAGGTTATAGTTgttttagagctaGAAAtagcaagttaaaataaggc
"ENSG00000136315.3";(4)	chr14	21386357	21386380	GGTCCTAAAGGCAAAGCAGGTGG	436	chr14	21387936	21387959	TCCAATGCACCAATGCAATGCGG	331	-620	335	1556	767	8	atcttGTGGAAAGGACGAAACACCgGGTCCTAAAGGCAAAGCAGGGTTTTAGAGCTAGAAGAGACGGAATTCCTAGGATCCCGTCTCTCTGTATGAGACCACTCTTTCCCTCCAATGCACCAATGCAATGgttttagagctaGAAAtagcaagttaaaataaggc
"ENSG00000136315.3";(5)	chr14	21386208	21386231	GCTAGCTTCTAGATTAGTAAATGG	405	chr14	21388045	21388068	TATGAGGGCAGGTTATAGTTGGG	344	-769	444	1814	749	8	atcttGTGGAAAGGACGAAACACCgGCTAGCTTCTAGATTAGTAAAGTTTTAGAGCTAGAAGAGACGGAATTCCTAGGATCCCGTCTCTCTGTATGAGACCACTCTTTCCCTATGAGGGCAGGTTATAGTTgttttagagctaGAAAtagcaagttaaaataaggc
"ENSG00000136315.3";(6)	chr14	21386208	21386231	GCTAGCTTCTAGATTAGTAAATGG	405	chr14	21387936	21387959	TCCAATGCACCAATGCAATGCGG	331	-769	335	1705	736	8	atcttGTGGAAAGGACGAAACACCgGCTAGCTTCTAGATTAGTAAAGTTTTAGAGCTAGAAGAGACGGAATTCCTAGGATCCCGTCTCTCTGTATGAGACCACTCTTTCCCTCCAATGCACCAATGCAATGgttttagagctaGAAAtagcaagttaaaataaggc
"ENSG00000136315.3";(7)	chr14	21386357	21386380	GGTCCTAAAGGCAAAGCAGGTGG	436	chr14	21387906	21387929	GGGGTTTGACGTCCATCAGTAGG	259	-620	305	1526	695	8	atcttGTGGAAAGGACGAAACACCgGGTCCTAAAGGCAAAGCAGGGTTTTAGAGCTAGAAGAGACGGAATTCCTAGGATCCCGTCTCTCTGTATGAGACCACTCTTTCCCGGGGTTTGACGTCCATCAGTgttttagagctaGAAAtagcaagttaaaataaggc
"ENSG00000136315.3";(8)	chr14	21386208	21386231	GCTAGCTTCTAGATTAGTAAATGG	405	chr14	21387906	21387929	GGGGTTTGACGTCCATCAGTAGG	259	-769	305	1675	664	8	atcttGTGGAAAGGACGAAACACCgGCTAGCTTCTAGATTAGTAAAGTTTTAGAGCTAGAAGAGACGGAATTCCTAGGATCCCGTCTCTCTGTATGAGACCACTCTTTCCCGGGGTTTGACGTCCATCAGTgttttagagctaGAAAtagcaagttaaaataaggc
"ENSG00000136315.3";(9)	chr14	21386357	21386380	GGTCCTAAAGGCAAAGCAGGTGG	436	chr14	21387896	21387919	GACGTCAAACCCCTGAGCCCAGG	211	-620	295	1516	647	8	atcttGTGGAAAGGACGAAACACCgGGTCCTAAAGGCAAAGCAGGGTTTTAGAGCTAGAAGAGACGGAATTCCTAGGATCCCGTCTCTCTGTATGAGACCACTCTTTCCCGACGTCAAACCCCTGAGCCCgttttagagctaGAAAtagcaagttaaaataaggc
"ENSG00000136315.3";(10)	chr14	21386208	21386231	GCTAGCTTCTAGATTAGTAAATGG	405	chr14	21387896	21387919	GACGTCAAACCCCTGAGCCCAGG	211	-769	295	1665	616	8	atcttGTGGAAAGGACGAAACACCgGCTAGCTTCTAGATTAGTAAAGTTTTAGAGCTAGAAGAGACGGAATTCCTAGGATCCCGTCTCTCTGTATGAGACCACTCTTTCCCGACGTCAAACCCCTGAGCCCgttttagagctaGAAAtagcaagttaaaataaggc
"ENSG00000251230.1";(1)	chr4	185776616	185776639	ACTTACCTCACAGTCATCAGGGG	728	chr4	185777402	185777425	GTCAAAGTATATGAATAAACGAGG	573	-666	-504	763	1301	8	atcttGTGGAAAGGACGAAACACCgGTCAAAGTATATGAATAAACGGTTTTAGAGCTAGAAGAGACGGAATTCCTAGGATCCCGTCTCTCTGTATGAGACCACTCTTTCCCACTTACCTCACAGTCATCAGgttttagagctaGAAAtagcaagttaaaataaggc
"ENSG00000251230.1";(2)	chr4	185776655	185776678	AGTATCTCTGAATTATCGTGTGG	702	chr4	185777402	185777425	GTCAAAGTATATGAATAAACGAGG	573	-627	-504	724	1275	8	atcttGTGGAAAGGACGAAACACCgGTCAAAGTATATGAATAAACGGTTTTAGAGCTAGAAGAGACGGAATTCCTAGGATCCCGTCTCTCTGTATGAGACCACTCTTTCCCAGTATCTCTGAATTATCGTGgttttagagctaGAAAtagcaagttaaaataaggc
"ENSG00000251230.1";(3)	chr4	185776616	185776639	ACTTACCTCACAGTCATCAGGGG	728	chr4	185777747	185777770	GTCTCCAAACCATTTTCAGAGGG	0.44	-666	-159	1108	1168	8	atcttGTGGAAAGGACGAAACACCgGTCTCCAAACCATTTTCAGAGTTTTAGAGCTAGAAGAGACGGAATTCCTAGGATCCCGTCTCTCTGTATGAGACCACTCTTTCCCACTTACCTCACAGTCATCAGgttttagagctaGAAAtagcaagttaaaataaggc
"ENSG00000251230.1";(4)	chr4	185776655	185776678	AGTATCTCTGAATTATCGTGTGG	702	chr4	185777747	185777770	GTCTCCAAACCATTTTCAGAGGG	0.44	-627	-159	1069	1142	8	atcttGTGGAAAGGACGAAACACCgGTCTCCAAACCATTTTCAGAGTTTTAGAGCTAGAAGAGACGGAATTCCTAGGATCCCGTCTCTCTGTATGAGACCACTCTTTCCCAGTATCTCTGAATTATCGTGgttttagagctaGAAAtagcaagttaaaataaggc
"ENSG00000251230.1";(5)	chr4	185776600	185776623	GGTAAGTCGTTAGGGATCTGGGG	563	chr4	185777402	185777425	GTCAAAGTATATGAATAAACGAGG	573	-682	-504	779	1136	8	atcttGTGGAAAGGACGAAACACCgGTCAAAGTATATGAATAAACGGTTTTAGAGCTAGAAGAGACGGAATTCCTAGGATCCCGTCTCTCTGTATGAGACCACTCTTTCCCGGTAAGTCGTTAGGGATCTGgttttagagctaGAAAtagcaagttaaaataaggc
"ENSG00000251230.1";(6)	chr4	185776600	185776623	GGTAAGTCGTTAGGGATCTGGGG	563	chr4	185777747	185777770	GTCTCCAAACCATTTTCAGAGGG	0.44	-682	-159	1124	1003	8	atcttGTGGAAAGGACGAAACACCgGTCTCCAAACCATTTTCAGAGTTTTAGAGCTAGAAGAGACGGAATTCCTAGGATCCCGTCTCTCTGTATGAGACCACTCTTTCCCGGTAAGTCGTTAGGGATCTGgttttagagctaGAAAtagcaagttaaaataaggc
"ENSG00000251230.1";(7)	chr4	185776382	185776405	TCTTCAGCAGAATAGGAAAAGGG	402	chr4	185777402	185777425	GTCAAAGTATATGAATAAACGAGG	573	-900	-504	997	975	8	atcttGTGGAAAGGACGAAACACCgGTCAAAGTATATGAATAAACGGTTTTAGAGCTAGAAGAGACGGAATTCCTAGGATCCCGTCTCTCTGTATGAGACCACTCTTTCCCTCTTCAGCAGAATAGGAAAAgttttagagctaGAAAtagcaagttaaaataaggc
"ENSG00000251230.1";(8)	chr4	185776382	185776405	TCTTCAGCAGAATAGGAAAAGGG	402	chr4	185777747	185777770	GTCTCCAAACCATTTTCAGAGGG	0.44	-900	-159	1342	842	8	atcttGTGGAAAGGACGAAACACCgGTCTCCAAACCATTTTCAGAGTTTTAGAGCTAGAAGAGACGGAATTCCTAGGATCCCGTCTCTCTGTATGAGACCACTCTTTCCCTCTTCAGCAGAATAGGAAAAgttttagagctaGAAAtagcaagttaaaataaggc
"ENSG00000251230.1";(9)	chr4	185776616	185776639	ACTTACCTCACAGTCATCAGGGG	728	chr4	185778377	185778400	GGTATCTTCTTTGTTACCTGAGG	0.37	-666	471	1738	1098	8	atcttGTGGAAAGGACGAAACACCgGGTATCTTCTTTGTTACCTGGTTTTAGAGCTAGAAGAGACGGAATTCCTAGGATCCCGTCTCTCTGTATGAGACCACTCTTTCCCACTTACCTCACAGTCATCAGgttttagagctaGAAAtagcaagttaaaataaggc
"ENSG00000251230.1";(10)	chr4	185776655	185776678	AGTATCTCTGAATTATCGTGTGG	702	chr4	185778377	185778400	GGTATCTTCTTTGTTACCTGAGG	0.37	-627	471	1699	1072	8	atcttGTGGAAAGGACGAAACACCgGGTATCTTCTTTGTTACCTGGTTTTAGAGCTAGAAGAGACGGAATTCCTAGGATCCCGTCTCTCTGTATGAGACCACTCTTTCCCAGTATCTCTGAATTATCGTGgttttagagctaGAAAtagcaagttaaaataaggc
"ENSG00000253177.1";(1)	chr8	93679773	93679796	GGATTTCTAGAATTGGTCCGGGG	897	chr8	93681313	93681336	TGGATAAAAGAATTACACGTAGG	626	-768	148	1517	1523	8	atcttGTGGAAAGGACGAAACACCgGGATTTCTAGAATTGGTCCGGTTTTAGAGCTAGAAGAGACGGAATTCCTAGGATCCCGTCTCTCTGTATGAGACCACTCTTTCCCTGGATAAAAGAATTACACGTgttttagagctaGAAAtagcaagttaaaataaggc
"ENSG00000253177.1";(2)	chr8	93679773	93679796	GGATTTCTAGAATTGGTCCGGGG	897	chr8	93681390	93681413	ATACTCCACAACACCCACTGTGG	481	-768	225	1594	1378	8	atcttGTGGAAAGGACGAAACACCgGGATTTCTAGAATTGGTCCGGTTTTAGAGCTAGAAGAGACGGAATTCCTAGGATCCCGTCTCTCTGTATGAGACCACTCTTTCCCATACTCCACAACACCCACTGgttttagagctaGAAAtagcaagttaaaataaggc
"ENSG00000253177.1";(3)	chr8	93679773	93679796	GGATTTCTAGAATTGGTCCGGGG	897	chr8	93681397	93681420	GGGTGTTGTGGAGTATTCAAAGG	437	-768	232	1601	1334	8	atcttGTGGAAAGGACGAAACACCgGGATTTCTAGAATTGGTCCGGTTTTAGAGCTAGAAGAGACGGAATTCCTAGGATCCCGTCTCTCTGTATGAGACCACTCTTTCCCGGGTGTTGTGGAGTATTCAAgttttagagctaGAAAtagcaagttaaaataaggc
"ENSG00000253177.1";(4)	chr8	93680124	93680147	GCGTAAAGAAAGCCGATGAGAGG	665	chr8	93681313	93681336	TGGATAAAAGAATTACACGTAGG	626	-417	148	1166	1291	8	atcttGTGGAAAGGACGAAACACCgGCGTAAAGAAAGCCGATGAGGTTTTAGAGCTAGAAGAGACGGAATTCCTAGGATCCCGTCTCTCTGTATGAGACCACTCTTTCCCTGGATAAAAGAATTACACGTgttttagagctaGAAAtagcaagttaaaataaggc
"ENSG00000253177.1";(5)	chr8	93680124	93680147	GCGTAAAGAAAGCCGATGAGAGG	665	chr8	93681390	93681413	ATACTCCACAACACCCACTGTGG	481	-417	225	1243	1146	8	atcttGTGGAAAGGACGAAACACCgGCGTAAAGAAAGCCGATGAGGTTTTAGAGCTAGAAGAGACGGAATTCCTAGGATCCCGTCTCTCTGTATGAGACCACTCTTTCCCATACTCCACAACACCCACTGgttttagagctaGAAAtagcaagttaaaataaggc
"ENSG00000253177.1";(6)	chr8	93680124	93680147	GCGTAAAGAAAGCCGATGAGAGG	665	chr8	93681397	93681420	GGGTGTTGTGGAGTATTCAAAGG	437	-417	232	1250	1102	8	atcttGTGGAAAGGACGAAACACCgGCGTAAAGAAAGCCGATGAGGTTTTAGAGCTAGAAGAGACGGAATTCCTAGGATCCCGTCTCTCTGTATGAGACCACTCTTTCCCGGGTGTTGTGGAGTATTCAAgttttagagctaGAAAtagcaagttaaaataaggc
"ENSG00000253177.1";(7)	chr8	93680540	93680563	GTGAAGTTCTTTTCTACAGTGGG	466	chr8	93681313	93681336	TGGATAAAAGAATTACACGTAGG	626	-1	148	750	1092	8	atcttGTGGAAAGGACGAAACACCgGTGAAGTTCTTTTCTACAGTGTTTTAGAGCTAGAAGAGACGGAATTCCTAGGATCCCGTCTCTCTGTATGAGACCACTCTTTCCCTGGATAAAAGAATTACACGTgttttagagctaGAAAtagcaagttaaaataaggc
"ENSG00000253177.1";(8)	chr8	93680540	93680563	GTGAAGTTCTTTTCTACAGTGGG	466	chr8	93681390	93681413	ATACTCCACAACACCCACTGTGG	481	-1	225	827	947	8	atcttGTGGAAAGGACGAAACACCgGTGAAGTTCTTTTCTACAGTGTTTTAGAGCTAGAAGAGACGGAATTCCTAGGATCCCGTCTCTCTGTATGAGACCACTCTTTCCCATACTCCACAACACCCACTGgttttagagctaGAAAtagcaagttaaaataaggc
"ENSG00000253177.1";(9)	chr8	93680540	93680563	GTGAAGTTCTTTTCTACAGTGGG	466	chr8	93681397	93681420	GGGTGTTGTGGAGTATTCAAAGG	437	-1	232	834	903	8	atcttGTGGAAAGGACGAAACACCgGTGAAGTTCTTTTCTACAGTGTTTTAGAGCTAGAAGAGACGGAATTCCTAGGATCCCGTCTCTCTGTATGAGACCACTCTTTCCCGGGTGTTGTGGAGTATTCAAgttttagagctaGAAAtagcaagttaaaataaggc
"ENSG00000253177.1";(10)	chr8	93679632	93679655	GTATGGAATGGAATATTTCATAGG	395	chr8	93681313	93681336	TGGATAAAAGAATTACACGTAGG	626	-909	148	1658	1021	8	atcttGTGGAAAGGACGAAACACCgGTATGGAATGGAATATTTCATGTTTTAGAGCTAGAAGAGACGGAATTCCTAGGATCCCGTCTCTCTGTATGAGACCACTCTTTCCCTGGATAAAAGAATTACACGTgttttagagctaGAAAtagcaagttaaaataaggc
"ENSG00000224950.1";(1)	chr1	117041391	117041414	CAGATCTCATCTCTAAACCAGGG	712	chr1	117043308	117043331	GAGTACTCAGATCTTCCCGCAGGG	725	-820	473	1894	1437	8	atcttGTGGAAAGGACGAAACACCgGAGTACTCAGATCTTCCCGCAGTTTTAGAGCTAGAAGAGACGGAATTCCTAGGATCCCGTCTCTCTGTATGAGACCACTCTTTCCCCAGATCTCATCTCTAAACCAgttttagagctaGAAAtagcaagttaaaataaggc
"ENSG00000224950.1";(2)	chr1	117041518	117041541	AGTTTGTCTCTCTCAGACCGTGG	564	chr1	117043308	117043331	GAGTACTCAGATCTTCCCGCAGGG	725	-693	473	1767	1289	8	atcttGTGGAAAGGACGAAACACCgGAGTACTCAGATCTTCCCGCAGTTTTAGAGCTAGAAGAGACGGAATTCCTAGGATCCCGTCTCTCTGTATGAGACCACTCTTTCCCAGTTTGTCTCTCTCAGACCGgttttagagctaGAAAtagcaagttaaaataaggc
"ENSG00000224950.1";(3)	chr1	117041391	117041414	CAGATCTCATCTCTAAACCAGGG	712	chr1	117043292	117043315	GAGTACTGCGCACTTGGCATGGG	517	-820	457	1878	1229	8	atcttGTGGAAAGGACGAAACACCgGAGTACTGCGCACTTGGCATGTTTTAGAGCTAGAAGAGACGGAATTCCTAGGATCCCGTCTCTCTGTATGAGACCACTCTTTCCCCAGATCTCATCTCTAAACCAgttttagagctaGAAAtagcaagttaaaataaggc
"ENSG00000224950.1";(4)	chr1	117041475	117041498	CTGTTCAGCCCCATCAAGTAGGG	439	chr1	117043308	117043331	GAGTACTCAGATCTTCCCGCAGGG	725	-736	473	1810	1164	8	atcttGTGGAAAGGACGAAACACCgGAGTACTCAGATCTTCCCGCAGTTTTAGAGCTAGAAGAGACGGAATTCCTAGGATCCCGTCTCTCTGTATGAGACCACTCTTTCCCCTGTTCAGCCCCATCAAGTAgttttagagctaGAAAtagcaagttaaaataaggc
"ENSG00000224950.1";(5)	chr1	117041391	117041414	CAGATCTCATCTCTAAACCAGGG	712	chr1	117043307	117043330	GCAGTACTCAGATCTTCCCGCAGG	404	-820	472	1893	1116	8	atcttGTGGAAAGGACGAAACACCgGCAGTACTCAGATCTTCCCGCGTTTTAGAGCTAGAAGAGACGGAATTCCTAGGATCCCGTCTCTCTGTATGAGACCACTCTTTCCCCAGATCTCATCTCTAAACCAgttttagagctaGAAAtagcaagttaaaataaggc
"ENSG00000224950.1";(6)	chr1	117041518	117041541	AGTTTGTCTCTCTCAGACCGTGG	564	chr1	117043292	117043315	GAGTACTGCGCACTTGGCATGGG	517	-693	457	1751	1081	8	atcttGTGGAAAGGACGAAACACCgGAGTACTGCGCACTTGGCATGTTTTAGAGCTAGAAGAGACGGAATTCCTAGGATCCCGTCTCTCTGTATGAGACCACTCTTTCCCAGTTTGTCTCTCTCAGACCGgttttagagctaGAAAtagcaagttaaaataaggc
"ENSG00000224950.1";(7)	chr1	117041518	117041541	AGTTTGTCTCTCTCAGACCGTGG	564	chr1	117043307	117043330	GCAGTACTCAGATCTTCCCGCAGG	404	-693	472	1766	968	8	atcttGTGGAAAGGACGAAACACCgGCAGTACTCAGATCTTCCCGCGTTTTAGAGCTAGAAGAGACGGAATTCCTAGGATCCCGTCTCTCTGTATGAGACCACTCTTTCCCAGTTTGTCTCTCTCAGACCGgttttagagctaGAAAtagcaagttaaaataaggc
"ENSG00000224950.1";(8)	chr1	117041475	117041498	CTGTTCAGCCCCATCAAGTAGGG	439	chr1	117043292	117043315	GAGTACTGCGCACTTGGCATGGG	517	-736	457	1794	956	8	atcttGTGGAAAGGACGAAACACCgGAGTACTGCGCACTTGGCATGTTTTAGAGCTAGAAGAGACGGAATTCCTAGGATCCCGTCTCTCTGTATGAGACCACTCTTTCCCCTGTTCAGCCCCATCAAGTAgttttagagctaGAAAtagcaagttaaaataaggc
"ENSG00000224950.1";(9)	chr1	117041475	117041498	CTGTTCAGCCCCATCAAGTAGGG	439	chr1	117043307	117043330	GCAGTACTCAGATCTTCCCGCAGG	404	-736	472	1809	843	8	atcttGTGGAAAGGACGAAACACCgGCAGTACTCAGATCTTCCCGCGTTTTAGAGCTAGAAGAGACGGAATTCCTAGGATCCCGTCTCTCTGTATGAGACCACTCTTTCCCCTGTTCAGCCCCATCAAGTAgttttagagctaGAAAtagcaagttaaaataaggc
"ENSG00000224950.1";(10)	chr1	117041391	117041414	CAGATCTCATCTCTAAACCAGGG	712	chr1	117043098	117043121	GACTGGTTTAGGAGATGTGACTGG	371	-820	263	1684	1083	8	atcttGTGGAAAGGACGAAACACCgGACTGGTTTAGGAGATGTGACGTTTTAGAGCTAGAAGAGACGGAATTCCTAGGATCCCGTCTCTCTGTATGAGACCACTCTTTCCCCAGATCTCATCTCTAAACCAgttttagagctaGAAAtagcaagttaaaataaggc
"ENSG00000254438.1";(1)	chr11	13946073	13946096	GCCATCAGAAGACCTAACAAGGG	775	chr11	13947467	13947490	GCTAAGATACAAGTTCCATGAGG	911	-714	56	1371	1686	8	atcttGTGGAAAGGACGAAACACCgGCTAAGATACAAGTTCCATGGTTTTAGAGCTAGAAGAGACGGAATTCCTAGGATCCCGTCTCTCTGTATGAGACCACTCTTTCCCGCCATCAGAAGACCTAACAAgttttagagctaGAAAtagcaagttaaaataaggc
"ENSG00000254438.1";(2)	chr11	13946073	13946096	GCCATCAGAAGACCTAACAAGGG	775	chr11	13947194	13947217	GGGTGGGCCAACAATTCAGAGGG	661	-714	-217	1098	1436	8	atcttGTGGAAAGGACGAAACACCgGGGTGGGCCAACAATTCAGAGTTTTAGAGCTAGAAGAGACGGAATTCCTAGGATCCCGTCTCTCTGTATGAGACCACTCTTTCCCGCCATCAGAAGACCTAACAAgttttagagctaGAAAtagcaagttaaaataaggc
"ENSG00000254438.1";(3)	chr11	13946098	13946121	TACTTTATCCTACAGCTGACGGG	0.42	chr11	13947467	13947490	GCTAAGATACAAGTTCCATGAGG	911	-689	56	1346	1331	8	atcttGTGGAAAGGACGAAACACCgGCTAAGATACAAGTTCCATGGTTTTAGAGCTAGAAGAGACGGAATTCCTAGGATCCCGTCTCTCTGTATGAGACCACTCTTTCCCTACTTTATCCTACAGCTGACgttttagagctaGAAAtagcaagttaaaataaggc
"ENSG00000254438.1";(4)	chr11	13946073	13946096	GCCATCAGAAGACCTAACAAGGG	775	chr11	13947195	13947218	AGGGTGGGCCAACAATTCAGAGG	466	-714	-216	1099	1241	8	atcttGTGGAAAGGACGAAACACCgGCCATCAGAAGACCTAACAAGTTTTAGAGCTAGAAGAGACGGAATTCCTAGGATCCCGTCTCTCTGTATGAGACCACTCTTTCCCAGGGTGGGCCAACAATTCAGgttttagagctaGAAAtagcaagttaaaataaggc
"ENSG00000254438.1";(5)	chr11	13946073	13946096	GCCATCAGAAGACCTAACAAGGG	775	chr11	13947680	13947703	AGTAGTGAGGAGTAGGCTGAGGG	436	-714	269	1584	1211	8	atcttGTGGAAAGGACGAAACACCgGCCATCAGAAGACCTAACAAGTTTTAGAGCTAGAAGAGACGGAATTCCTAGGATCCCGTCTCTCTGTATGAGACCACTCTTTCCCAGTAGTGAGGAGTAGGCTGAgttttagagctaGAAAtagcaagttaaaataaggc
"ENSG00000254438.1";(6)	chr11	13946098	13946121	TACTTTATCCTACAGCTGACGGG	0.42	chr11	13947194	13947217	GGGTGGGCCAACAATTCAGAGGG	661	-689	-217	1073	1081	8	atcttGTGGAAAGGACGAAACACCgGGGTGGGCCAACAATTCAGAGTTTTAGAGCTAGAAGAGACGGAATTCCTAGGATCCCGTCTCTCTGTATGAGACCACTCTTTCCCTACTTTATCCTACAGCTGACgttttagagctaGAAAtagcaagttaaaataaggc
"ENSG00000254438.1";(7)	chr11	13946098	13946121	TACTTTATCCTACAGCTGACGGG	0.42	chr11	13947195	13947218	GAGGGTGGGCCAACAATTCAGAGG	466	-689	-216	1074	886	8	atcttGTGGAAAGGACGAAACACCgGAGGGTGGGCCAACAATTCAGGTTTTAGAGCTAGAAGAGACGGAATTCCTAGGATCCCGTCTCTCTGTATGAGACCACTCTTTCCCTACTTTATCCTACAGCTGACgttttagagctaGAAAtagcaagttaaaataaggc
"ENSG00000254438.1";(8)	chr11	13946098	13946121	TACTTTATCCTACAGCTGACGGG	0.42	chr11	13947680	13947703	GAGTAGTGAGGAGTAGGCTGAGGG	436	-689	269	1559	856	8	atcttGTGGAAAGGACGAAACACCgGAGTAGTGAGGAGTAGGCTGAGTTTTAGAGCTAGAAGAGACGGAATTCCTAGGATCCCGTCTCTCTGTATGAGACCACTCTTTCCCTACTTTATCCTACAGCTGACgttttagagctaGAAAtagcaagttaaaataaggc
"ENSG00000254438.1";(9)	chr11	13946073	13946096	GCCATCAGAAGACCTAACAAGGG	775	chr11	13947195	13947218	GAGGGTGGGCCAACAATTCAGAGG	466	-714	-216	1099	1241	8	atcttGTGGAAAGGACGAAACACCgGAGGGTGGGCCAACAATTCAGGTTTTAGAGCTAGAAGAGACGGAATTCCTAGGATCCCGTCTCTCTGTATGAGACCACTCTTTCCCGCCATCAGAAGACCTAACAAgttttagagctaGAAAtagcaagttaaaataaggc
"ENSG00000254438.1";(10)	chr11	13945878	13945901	ATACCACGCCTTGCAAGGTGAGG	319	chr11	13947467	13947490	GCTAAGATACAAGTTCCATGAGG	911	-909	56	1566	1.23	8	atcttGTGGAAAGGACGAAACACCgGCTAAGATACAAGTTCCATGGTTTTAGAGCTAGAAGAGACGGAATTCCTAGGATCCCGTCTCTCTGTATGAGACCACTCTTTCCCATACCACGCCTTGCAAGGTGgttttagagctaGAAAtagcaagttaaaataaggc
"ENSG00000248360.3";(1)	chr4	14889423	14889446	GCACAGAATGCACAACCATGAGG	765	chr4	14890476	14890499	GTTCAGGCACGTAATGCTGGAGG	556	-747	-318	1030	1321	8	atcttGTGGAAAGGACGAAACACCgGTTCAGGCACGTAATGCTGGGTTTTAGAGCTAGAAGAGACGGAATTCCTAGGATCCCGTCTCTCTGTATGAGACCACTCTTTCCCGCACAGAATGCACAACCATGgttttagagctaGAAAtagcaagttaaaataaggc
"ENSG00000248360.3";(2)	chr4	14889467	14889490	TCACCATGTTAGATATGCAGGGG	661	chr4	14890476	14890499	GTTCAGGCACGTAATGCTGGAGG	556	-703	-318	986	1217	8	atcttGTGGAAAGGACGAAACACCgGTTCAGGCACGTAATGCTGGGTTTTAGAGCTAGAAGAGACGGAATTCCTAGGATCCCGTCTCTCTGTATGAGACCACTCTTTCCCTCACCATGTTAGATATGCAGgttttagagctaGAAAtagcaagttaaaataaggc
"ENSG00000248360.3";(3)	chr4	14889423	14889446	GCACAGAATGCACAACCATGAGG	765	chr4	14890608	14890631	TTATAACATTCTCTCCACATGGG	418	-747	-186	1162	1183	8	atcttGTGGAAAGGACGAAACACCgGCACAGAATGCACAACCATGGTTTTAGAGCTAGAAGAGACGGAATTCCTAGGATCCCGTCTCTCTGTATGAGACCACTCTTTCCCTTATAACATTCTCTCCACATgttttagagctaGAAAtagcaagttaaaataaggc
"ENSG00000248360.3";(4)	chr4	14889467	14889490	TCACCATGTTAGATATGCAGGGG	661	chr4	14890608	14890631	GTTATAACATTCTCTCCACATGGG	418	-703	-186	1118	1079	8	atcttGTGGAAAGGACGAAACACCgGTTATAACATTCTCTCCACATGTTTTAGAGCTAGAAGAGACGGAATTCCTAGGATCCCGTCTCTCTGTATGAGACCACTCTTTCCCTCACCATGTTAGATATGCAGgttttagagctaGAAAtagcaagttaaaataaggc
"ENSG00000248360.3";(5)	chr4	14889464	14889487	ACTCCCCTGCATATCTAACATGG	406	chr4	14890476	14890499	GTTCAGGCACGTAATGCTGGAGG	556	-706	-318	989	962	8	atcttGTGGAAAGGACGAAACACCgGTTCAGGCACGTAATGCTGGGTTTTAGAGCTAGAAGAGACGGAATTCCTAGGATCCCGTCTCTCTGTATGAGACCACTCTTTCCCACTCCCCTGCATATCTAACAgttttagagctaGAAAtagcaagttaaaataaggc
"ENSG00000248360.3";(6)	chr4	14889464	14889487	ACTCCCCTGCATATCTAACATGG	406	chr4	14890608	14890631	GTTATAACATTCTCTCCACATGGG	418	-706	-186	1121	824	8	atcttGTGGAAAGGACGAAACACCgGTTATAACATTCTCTCCACATGTTTTAGAGCTAGAAGAGACGGAATTCCTAGGATCCCGTCTCTCTGTATGAGACCACTCTTTCCCACTCCCCTGCATATCTAACAgttttagagctaGAAAtagcaagttaaaataaggc
"ENSG00000248360.3";(7)	chr4	14889423	14889446	GCACAGAATGCACAACCATGAGG	765	chr4	14890446	14890469	GCAAGCCATTCTCTGCTACCAGG	395	-747	-348	1000	1.16	8	atcttGTGGAAAGGACGAAACACCgGCAAGCCATTCTCTGCTACCGTTTTAGAGCTAGAAGAGACGGAATTCCTAGGATCCCGTCTCTCTGTATGAGACCACTCTTTCCCGCACAGAATGCACAACCATGgttttagagctaGAAAtagcaagttaaaataaggc
"ENSG00000248360.3";(8)	chr4	14889423	14889446	GCACAGAATGCACAACCATGAGG	765	chr4	14891012	14891035	GATATTTAGAGAAGAGACTAGGG	308	-747	218	1566	1073	8	atcttGTGGAAAGGACGAAACACCgGATATTTAGAGAAGAGACTAGTTTTAGAGCTAGAAGAGACGGAATTCCTAGGATCCCGTCTCTCTGTATGAGACCACTCTTTCCCGCACAGAATGCACAACCATGgttttagagctaGAAAtagcaagttaaaataaggc
"ENSG00000248360.3";(9)	chr4	14889467	14889490	TCACCATGTTAGATATGCAGGGG	661	chr4	14890446	14890469	GCAAGCCATTCTCTGCTACCAGG	395	-703	-348	956	1056	8	atcttGTGGAAAGGACGAAACACCgGCAAGCCATTCTCTGCTACCGTTTTAGAGCTAGAAGAGACGGAATTCCTAGGATCCCGTCTCTCTGTATGAGACCACTCTTTCCCTCACCATGTTAGATATGCAGgttttagagctaGAAAtagcaagttaaaataaggc
"ENSG00000248360.3";(10)	chr4	14889423	14889446	GCACAGAATGCACAACCATGAGG	765	chr4	14891216	14891239	GTGATTGAGTCAATATGGAGAGG	243	-747	422	1770	1008	8	atcttGTGGAAAGGACGAAACACCgGTGATTGAGTCAATATGGAGGTTTTAGAGCTAGAAGAGACGGAATTCCTAGGATCCCGTCTCTCTGTATGAGACCACTCTTTCCCGCACAGAATGCACAACCATGgttttagagctaGAAAtagcaagttaaaataaggc
"ENSG00000236120.2";(1)	chrX	5644120	5644143	ACATCGTAAGAAGACAGAGGAGG	533	chrX	5645705	5645728	GAATCTTAGTTGAGTGCTAAATGG	545	-603	358	1562	1078	8	atcttGTGGAAAGGACGAAACACCgGAATCTTAGTTGAGTGCTAAAGTTTTAGAGCTAGAAGAGACGGAATTCCTAGGATCCCGTCTCTCTGTATGAGACCACTCTTTCCCACATCGTAAGAAGACAGAGGgttttagagctaGAAAtagcaagttaaaataaggc
"ENSG00000236120.2";(2)	chrX	5644120	5644143	ACATCGTAAGAAGACAGAGGAGG	533	chrX	5645437	5645460	GAATTCTCCAAACAGAGCACAGG	403	-603	90	1294	936	8	atcttGTGGAAAGGACGAAACACCgGAATTCTCCAAACAGAGCACGTTTTAGAGCTAGAAGAGACGGAATTCCTAGGATCCCGTCTCTCTGTATGAGACCACTCTTTCCCACATCGTAAGAAGACAGAGGgttttagagctaGAAAtagcaagttaaaataaggc
"ENSG00000236120.2";(3)	chrX	5644120	5644143	ACATCGTAAGAAGACAGAGGAGG	533	chrX	5645592	5645615	GCACCTTTTGAGAAGTTAAAAGGG	355	-603	245	1449	888	8	atcttGTGGAAAGGACGAAACACCgGCACCTTTTGAGAAGTTAAAAGTTTTAGAGCTAGAAGAGACGGAATTCCTAGGATCCCGTCTCTCTGTATGAGACCACTCTTTCCCACATCGTAAGAAGACAGAGGgttttagagctaGAAAtagcaagttaaaataaggc
"ENSG00000236120.2";(4)	chrX	5643870	5643893	CCCCATATTTCTATGTCCCATGG	258	chrX	5645705	5645728	GAATCTTAGTTGAGTGCTAAATGG	545	-853	358	1812	803	8	atcttGTGGAAAGGACGAAACACCgGAATCTTAGTTGAGTGCTAAAGTTTTAGAGCTAGAAGAGACGGAATTCCTAGGATCCCGTCTCTCTGTATGAGACCACTCTTTCCCCCCCATATTTCTATGTCCCAgttttagagctaGAAAtagcaagttaaaataaggc
"ENSG00000236120.2";(5)	chrX	5643870	5643893	CCATGGGACATAGAAATATGGGG	256	chrX	5645705	5645728	GAATCTTAGTTGAGTGCTAAATGG	545	-853	358	1812	801	8	atcttGTGGAAAGGACGAAACACCgGAATCTTAGTTGAGTGCTAAAGTTTTAGAGCTAGAAGAGACGGAATTCCTAGGATCCCGTCTCTCTGTATGAGACCACTCTTTCCCCCATGGGACATAGAAATATGgttttagagctaGAAAtagcaagttaaaataaggc
"ENSG00000236120.2";(6)	chrX	5644120	5644143	ACATCGTAAGAAGACAGAGGAGG	533	chrX	5645218	5645241	GTTCTGCCGTCCTTCCAATGAGGG	261	-603	-129	1075	794	8	atcttGTGGAAAGGACGAAACACCgGTTCTGCCGTCCTTCCAATGAGTTTTAGAGCTAGAAGAGACGGAATTCCTAGGATCCCGTCTCTCTGTATGAGACCACTCTTTCCCACATCGTAAGAAGACAGAGGgttttagagctaGAAAtagcaagttaaaataaggc
"ENSG00000236120.2";(7)	chrX	5644120	5644143	ACATCGTAAGAAGACAGAGGAGG	533	chrX	5645209	5645232	GAAAGTTATACCCTCATTGGAAGG	209	-603	-138	1066	742	8	atcttGTGGAAAGGACGAAACACCgGAAAGTTATACCCTCATTGGAGTTTTAGAGCTAGAAGAGACGGAATTCCTAGGATCCCGTCTCTCTGTATGAGACCACTCTTTCCCACATCGTAAGAAGACAGAGGgttttagagctaGAAAtagcaagttaaaataaggc
"ENSG00000236120.2";(8)	chrX	5643870	5643893	CCCCATATTTCTATGTCCCATGG	258	chrX	5645437	5645460	GAATTCTCCAAACAGAGCACAGG	403	-853	90	1544	661	8	atcttGTGGAAAGGACGAAACACCgGAATTCTCCAAACAGAGCACGTTTTAGAGCTAGAAGAGACGGAATTCCTAGGATCCCGTCTCTCTGTATGAGACCACTCTTTCCCCCCCATATTTCTATGTCCCAgttttagagctaGAAAtagcaagttaaaataaggc
"ENSG00000236120.2";(9)	chrX	5643870	5643893	CCATGGGACATAGAAATATGGGG	256	chrX	5645437	5645460	GAATTCTCCAAACAGAGCACAGG	403	-853	90	1544	659	8	atcttGTGGAAAGGACGAAACACCgGAATTCTCCAAACAGAGCACGTTTTAGAGCTAGAAGAGACGGAATTCCTAGGATCCCGTCTCTCTGTATGAGACCACTCTTTCCCCCATGGGACATAGAAATATGgttttagagctaGAAAtagcaagttaaaataaggc
"ENSG00000236120.2";(10)	chrX	5643870	5643893	CCCCATATTTCTATGTCCCATGG	258	chrX	5645592	5645615	GCACCTTTTGAGAAGTTAAAAGGG	355	-853	245	1699	613	8	atcttGTGGAAAGGACGAAACACCgGCACCTTTTGAGAAGTTAAAAGTTTTAGAGCTAGAAGAGACGGAATTCCTAGGATCCCGTCTCTCTGTATGAGACCACTCTTTCCCCCCCATATTTCTATGTCCCAgttttagagctaGAAAtagcaagttaaaataaggc
"ENSG00000272142.1";(1)	chr6	5029412	5029435	GATATTGTCCGGCCATAAGAAGG	417	chr6	5030668	5030691	AATAGATCCCTGTCCTAGCAGGG	585	-271	361	1233	1002	8	atcttGTGGAAAGGACGAAACACCgGATATTGTCCGGCCATAAGAGTTTTAGAGCTAGAAGAGACGGAATTCCTAGGATCCCGTCTCTCTGTATGAGACCACTCTTTCCCAATAGATCCCTGTCCTAGCAgttttagagctaGAAAtagcaagttaaaataaggc
"ENSG00000272142.1";(2)	chr6	5029412	5029435	GATATTGTCCGGCCATAAGAAGG	417	chr6	5030524	5030547	CGTTTCTTGCCTTCTTTACAGGG	533	-271	217	1089	0.95	8	atcttGTGGAAAGGACGAAACACCgGATATTGTCCGGCCATAAGAGTTTTAGAGCTAGAAGAGACGGAATTCCTAGGATCCCGTCTCTCTGTATGAGACCACTCTTTCCCCGTTTCTTGCCTTCTTTACAgttttagagctaGAAAtagcaagttaaaataaggc
"ENSG00000272142.1";(3)	chr6	5029412	5029435	GATATTGTCCGGCCATAAGAAGG	417	chr6	5030615	5030638	TTATCTTTGGGATGGCTACGTGG	426	-271	308	1180	843	8	atcttGTGGAAAGGACGAAACACCgGATATTGTCCGGCCATAAGAGTTTTAGAGCTAGAAGAGACGGAATTCCTAGGATCCCGTCTCTCTGTATGAGACCACTCTTTCCCTTATCTTTGGGATGGCTACGgttttagagctaGAAAtagcaagttaaaataaggc
"ENSG00000272142.1";(4)	chr6	5029412	5029435	GATATTGTCCGGCCATAAGAAGG	417	chr6	5030602	5030625	CCAAAGATAAAGATGAGCCCAGG	411	-271	295	1167	828	8	atcttGTGGAAAGGACGAAACACCgGATATTGTCCGGCCATAAGAGTTTTAGAGCTAGAAGAGACGGAATTCCTAGGATCCCGTCTCTCTGTATGAGACCACTCTTTCCCCCAAAGATAAAGATGAGCCCgttttagagctaGAAAtagcaagttaaaataaggc
"ENSG00000272142.1";(5)	chr6	5029312	5029335	GAGGGTTGTGTCCACTTCGGGGGG	366	chr6	5030668	5030691	AATAGATCCCTGTCCTAGCAGGG	585	-371	361	1333	951	8	atcttGTGGAAAGGACGAAACACCgGAGGGTTGTGTCCACTTCGGGGTTTTAGAGCTAGAAGAGACGGAATTCCTAGGATCCCGTCTCTCTGTATGAGACCACTCTTTCCCAATAGATCCCTGTCCTAGCAgttttagagctaGAAAtagcaagttaaaataaggc
"ENSG00000272142.1";(6)	chr6	5029340	5029363	GAGTATGCTTTTGTCTGCCCGTGG	357	chr6	5030668	5030691	AATAGATCCCTGTCCTAGCAGGG	585	-343	361	1305	942	8	atcttGTGGAAAGGACGAAACACCgGAGTATGCTTTTGTCTGCCCGGTTTTAGAGCTAGAAGAGACGGAATTCCTAGGATCCCGTCTCTCTGTATGAGACCACTCTTTCCCAATAGATCCCTGTCCTAGCAgttttagagctaGAAAtagcaagttaaaataaggc
"ENSG00000272142.1";(7)	chr6	5029312	5029335	GAGGGTTGTGTCCACTTCGGGGGG	366	chr6	5030524	5030547	CGTTTCTTGCCTTCTTTACAGGG	533	-371	217	1189	899	8	atcttGTGGAAAGGACGAAACACCgGAGGGTTGTGTCCACTTCGGGGTTTTAGAGCTAGAAGAGACGGAATTCCTAGGATCCCGTCTCTCTGTATGAGACCACTCTTTCCCCGTTTCTTGCCTTCTTTACAgttttagagctaGAAAtagcaagttaaaataaggc
"ENSG00000272142.1";(8)	chr6	5029340	5029363	GAGTATGCTTTTGTCTGCCCGTGG	357	chr6	5030524	5030547	CGTTTCTTGCCTTCTTTACAGGG	533	-343	217	1161	0.89	8	atcttGTGGAAAGGACGAAACACCgGAGTATGCTTTTGTCTGCCCGGTTTTAGAGCTAGAAGAGACGGAATTCCTAGGATCCCGTCTCTCTGTATGAGACCACTCTTTCCCCGTTTCTTGCCTTCTTTACAgttttagagctaGAAAtagcaagttaaaataaggc
"ENSG00000272142.1";(9)	chr6	5028847	5028870	GCCTTCATCTCTTCATAAGATTGG	302	chr6	5030668	5030691	AATAGATCCCTGTCCTAGCAGGG	585	-836	361	1798	887	8	atcttGTGGAAAGGACGAAACACCgGCCTTCATCTCTTCATAAGATGTTTTAGAGCTAGAAGAGACGGAATTCCTAGGATCCCGTCTCTCTGTATGAGACCACTCTTTCCCAATAGATCCCTGTCCTAGCAgttttagagctaGAAAtagcaagttaaaataaggc
"ENSG00000272142.1";(10)	chr6	5029068	5029091	GAGAGGACCCAGAGCATTCATTGG	301	chr6	5030668	5030691	AATAGATCCCTGTCCTAGCAGGG	585	-615	361	1577	886	8	atcttGTGGAAAGGACGAAACACCgGAGAGGACCCAGAGCATTCATGTTTTAGAGCTAGAAGAGACGGAATTCCTAGGATCCCGTCTCTCTGTATGAGACCACTCTTTCCCAATAGATCCCTGTCCTAGCAgttttagagctaGAAAtagcaagttaaaataaggc
"ENSG00000230943.1";(1)	chr6	113970833	113970856	ATACATGTCCTGACTCCTATTGG	559	chr6	113972657	113972680	GAAGTGTTAGTCCATTTCAGGGG	692	-820	380	1801	1251	8	atcttGTGGAAAGGACGAAACACCgGAAGTGTTAGTCCATTTCAGGTTTTAGAGCTAGAAGAGACGGAATTCCTAGGATCCCGTCTCTCTGTATGAGACCACTCTTTCCCATACATGTCCTGACTCCTATgttttagagctaGAAAtagcaagttaaaataaggc
"ENSG00000230943.1";(2)	chr6	113970833	113970856	ATACATGTCCTGACTCCTATTGG	559	chr6	113972319	113972342	GACACAGCTCAAGACTAAGTAGGG	638	-820	42	1463	1197	8	atcttGTGGAAAGGACGAAACACCgGACACAGCTCAAGACTAAGTAGTTTTAGAGCTAGAAGAGACGGAATTCCTAGGATCCCGTCTCTCTGTATGAGACCACTCTTTCCCATACATGTCCTGACTCCTATgttttagagctaGAAAtagcaagttaaaataaggc
"ENSG00000230943.1";(3)	chr6	113970833	113970856	ATACATGTCCTGACTCCTATTGG	559	chr6	113971923	113971946	GATAATGGCATAGTGCAGTGGGG	586	-820	-354	1067	1145	8	atcttGTGGAAAGGACGAAACACCgGATAATGGCATAGTGCAGTGGTTTTAGAGCTAGAAGAGACGGAATTCCTAGGATCCCGTCTCTCTGTATGAGACCACTCTTTCCCATACATGTCCTGACTCCTATgttttagagctaGAAAtagcaagttaaaataaggc
"ENSG00000230943.1";(4)	chr6	113970833	113970856	ATACATGTCCTGACTCCTATTGG	559	chr6	113972395	113972418	GTGCACATCTGAGGTACACACAGG	562	-820	118	1539	1121	8	atcttGTGGAAAGGACGAAACACCgGTGCACATCTGAGGTACACACGTTTTAGAGCTAGAAGAGACGGAATTCCTAGGATCCCGTCTCTCTGTATGAGACCACTCTTTCCCATACATGTCCTGACTCCTATgttttagagctaGAAAtagcaagttaaaataaggc
"ENSG00000230943.1";(5)	chr6	113970833	113970856	ATACATGTCCTGACTCCTATTGG	559	chr6	113972278	113972301	GAGTGGTCTACAGATTTTGAGTGG	544	-820	1	1422	1103	8	atcttGTGGAAAGGACGAAACACCgGAGTGGTCTACAGATTTTGAGGTTTTAGAGCTAGAAGAGACGGAATTCCTAGGATCCCGTCTCTCTGTATGAGACCACTCTTTCCCATACATGTCCTGACTCCTATgttttagagctaGAAAtagcaagttaaaataaggc
"ENSG00000230943.1";(6)	chr6	113970718	113970741	TGTGCTGCTCAGGAAATAACAGG	356	chr6	113972657	113972680	GAAGTGTTAGTCCATTTCAGGGG	692	-935	380	1916	1048	8	atcttGTGGAAAGGACGAAACACCgGAAGTGTTAGTCCATTTCAGGTTTTAGAGCTAGAAGAGACGGAATTCCTAGGATCCCGTCTCTCTGTATGAGACCACTCTTTCCCTGTGCTGCTCAGGAAATAACgttttagagctaGAAAtagcaagttaaaataaggc
"ENSG00000230943.1";(7)	chr6	113970718	113970741	TGTGCTGCTCAGGAAATAACAGG	356	chr6	113972319	113972342	GACACAGCTCAAGACTAAGTAGGG	638	-935	42	1578	994	8	atcttGTGGAAAGGACGAAACACCgGACACAGCTCAAGACTAAGTAGTTTTAGAGCTAGAAGAGACGGAATTCCTAGGATCCCGTCTCTCTGTATGAGACCACTCTTTCCCTGTGCTGCTCAGGAAATAACgttttagagctaGAAAtagcaagttaaaataaggc
"ENSG00000230943.1";(8)	chr6	113971143	113971166	CGAAGCATTGACCTTTGAATAGG	286	chr6	113972657	113972680	GAAGTGTTAGTCCATTTCAGGGG	692	-510	380	1491	978	8	atcttGTGGAAAGGACGAAACACCgGAAGTGTTAGTCCATTTCAGGTTTTAGAGCTAGAAGAGACGGAATTCCTAGGATCCCGTCTCTCTGTATGAGACCACTCTTTCCCCGAAGCATTGACCTTTGAATgttttagagctaGAAAtagcaagttaaaataaggc
"ENSG00000230943.1";(9)	chr6	113971000	113971023	CTTACCAATACATCAGTGAATGG	282	chr6	113972657	113972680	GAAGTGTTAGTCCATTTCAGGGG	692	-653	380	1634	974	8	atcttGTGGAAAGGACGAAACACCgGAAGTGTTAGTCCATTTCAGGTTTTAGAGCTAGAAGAGACGGAATTCCTAGGATCCCGTCTCTCTGTATGAGACCACTCTTTCCCCTTACCAATACATCAGTGAAgttttagagctaGAAAtagcaagttaaaataaggc
"ENSG00000230943.1";(10)	chr6	113970928	113970951	GGGTTCTGATCTCCATGTCGTGG	0.26	chr6	113972657	113972680	GAAGTGTTAGTCCATTTCAGGGG	692	-725	380	1706	952	8	atcttGTGGAAAGGACGAAACACCgGAAGTGTTAGTCCATTTCAGGTTTTAGAGCTAGAAGAGACGGAATTCCTAGGATCCCGTCTCTCTGTATGAGACCACTCTTTCCCGGGTTCTGATCTCCATGTCGgttttagagctaGAAAtagcaagttaaaataaggc
"ENSG00000272908.1";(1)	chr7	38369008	38369031	AAGCAGAGTTTAATTCTACGGGG	684	chr7	38370476	38370499	GTGGGACCTGAGTTTTGAGAGGG	658	-613	231	1445	1342	8	atcttGTGGAAAGGACGAAACACCgGTGGGACCTGAGTTTTGAGAGTTTTAGAGCTAGAAGAGACGGAATTCCTAGGATCCCGTCTCTCTGTATGAGACCACTCTTTCCCAAGCAGAGTTTAATTCTACGgttttagagctaGAAAtagcaagttaaaataaggc
"ENSG00000272908.1";(2)	chr7	38368947	38368970	GTTGGTCCTTAGACACTCCTGGG	529	chr7	38370476	38370499	GTGGGACCTGAGTTTTGAGAGGG	658	-674	231	1506	1187	8	atcttGTGGAAAGGACGAAACACCgGTGGGACCTGAGTTTTGAGAGTTTTAGAGCTAGAAGAGACGGAATTCCTAGGATCCCGTCTCTCTGTATGAGACCACTCTTTCCCGTTGGTCCTTAGACACTCCTgttttagagctaGAAAtagcaagttaaaataaggc
"ENSG00000272908.1";(3)	chr7	38368839	38368862	AGGCATTAAAAGGCTTCGAGAGG	461	chr7	38370476	38370499	GTGGGACCTGAGTTTTGAGAGGG	658	-782	231	1614	1119	8	atcttGTGGAAAGGACGAAACACCgGTGGGACCTGAGTTTTGAGAGTTTTAGAGCTAGAAGAGACGGAATTCCTAGGATCCCGTCTCTCTGTATGAGACCACTCTTTCCCAGGCATTAAAAGGCTTCGAGgttttagagctaGAAAtagcaagttaaaataaggc
"ENSG00000272908.1";(4)	chr7	38369089	38369112	CGTTCTCCATGTCGGCCCGGAGG	457	chr7	38370476	38370499	GTGGGACCTGAGTTTTGAGAGGG	658	-532	231	1364	1115	8	atcttGTGGAAAGGACGAAACACCgGTGGGACCTGAGTTTTGAGAGTTTTAGAGCTAGAAGAGACGGAATTCCTAGGATCCCGTCTCTCTGTATGAGACCACTCTTTCCCCGTTCTCCATGTCGGCCCGGgttttagagctaGAAAtagcaagttaaaataaggc
"ENSG00000272908.1";(5)	chr7	38369007	38369030	AGCAGAGTTTAATTCTACGGGGG	0.45	chr7	38370476	38370499	GTGGGACCTGAGTTTTGAGAGGG	658	-614	231	1446	1108	8	atcttGTGGAAAGGACGAAACACCgGTGGGACCTGAGTTTTGAGAGTTTTAGAGCTAGAAGAGACGGAATTCCTAGGATCCCGTCTCTCTGTATGAGACCACTCTTTCCCAGCAGAGTTTAATTCTACGGgttttagagctaGAAAtagcaagttaaaataaggc
"ENSG00000272908.1";(6)	chr7	38369008	38369031	AAGCAGAGTTTAATTCTACGGGG	684	chr7	38370705	38370728	GCTCCGGGCATAGAGAGCTCAGG	312	-613	460	1674	996	8	atcttGTGGAAAGGACGAAACACCgGCTCCGGGCATAGAGAGCTCGTTTTAGAGCTAGAAGAGACGGAATTCCTAGGATCCCGTCTCTCTGTATGAGACCACTCTTTCCCAAGCAGAGTTTAATTCTACGgttttagagctaGAAAtagcaagttaaaataaggc
"ENSG00000272908.1";(7)	chr7	38369008	38369031	AAGCAGAGTTTAATTCTACGGGG	684	chr7	38370689	38370712	GCCGGAGCTCTCTTCCTTAGAGGG	275	-613	444	1658	959	8	atcttGTGGAAAGGACGAAACACCgGCCGGAGCTCTCTTCCTTAGAGTTTTAGAGCTAGAAGAGACGGAATTCCTAGGATCCCGTCTCTCTGTATGAGACCACTCTTTCCCAAGCAGAGTTTAATTCTACGgttttagagctaGAAAtagcaagttaaaataaggc
"ENSG00000272908.1";(8)	chr7	38368947	38368970	GTTGGTCCTTAGACACTCCTGGG	529	chr7	38370705	38370728	GCTCCGGGCATAGAGAGCTCAGG	312	-674	460	1735	841	8	atcttGTGGAAAGGACGAAACACCgGCTCCGGGCATAGAGAGCTCGTTTTAGAGCTAGAAGAGACGGAATTCCTAGGATCCCGTCTCTCTGTATGAGACCACTCTTTCCCGTTGGTCCTTAGACACTCCTgttttagagctaGAAAtagcaagttaaaataaggc
"ENSG00000272908.1";(9)	chr7	38368947	38368970	GTTGGTCCTTAGACACTCCTGGG	529	chr7	38370689	38370712	GCCGGAGCTCTCTTCCTTAGAGGG	275	-674	444	1719	804	8	atcttGTGGAAAGGACGAAACACCgGCCGGAGCTCTCTTCCTTAGAGTTTTAGAGCTAGAAGAGACGGAATTCCTAGGATCCCGTCTCTCTGTATGAGACCACTCTTTCCCGTTGGTCCTTAGACACTCCTgttttagagctaGAAAtagcaagttaaaataaggc
"ENSG00000272908.1";(10)	chr7	38368839	38368862	AGGCATTAAAAGGCTTCGAGAGG	461	chr7	38370705	38370728	GCTCCGGGCATAGAGAGCTCAGG	312	-782	460	1843	773	8	atcttGTGGAAAGGACGAAACACCgGCTCCGGGCATAGAGAGCTCGTTTTAGAGCTAGAAGAGACGGAATTCCTAGGATCCCGTCTCTCTGTATGAGACCACTCTTTCCCAGGCATTAAAAGGCTTCGAGgttttagagctaGAAAtagcaagttaaaataaggc
"ENSG00000255553.1";(1)	chr11	61849358	61849381	GTGTGGTCCTTACTTCCAAGGGG	856	chr11	61850621	61850644	GTATACGTGCATAGTTATACGAGG	734	-675	-36	1240	1.59	8	atcttGTGGAAAGGACGAAACACCgGTATACGTGCATAGTTATACGGTTTTAGAGCTAGAAGAGACGGAATTCCTAGGATCCCGTCTCTCTGTATGAGACCACTCTTTCCCGTGTGGTCCTTACTTCCAAGgttttagagctaGAAAtagcaagttaaaataaggc
"ENSG00000255553.1";(2)	chr11	61849343	61849366	TCGTTCTGCTATAAGCCCCTTGG	563	chr11	61850621	61850644	GTATACGTGCATAGTTATACGAGG	734	-690	-36	1255	1297	8	atcttGTGGAAAGGACGAAACACCgGTATACGTGCATAGTTATACGGTTTTAGAGCTAGAAGAGACGGAATTCCTAGGATCCCGTCTCTCTGTATGAGACCACTCTTTCCCTCGTTCTGCTATAAGCCCCTgttttagagctaGAAAtagcaagttaaaataaggc
"ENSG00000255553.1";(3)	chr11	61849418	61849441	TGCATCACTCACGTGCAGGAGGG	532	chr11	61850621	61850644	GTATACGTGCATAGTTATACGAGG	734	-615	-36	1180	1266	8	atcttGTGGAAAGGACGAAACACCgGTATACGTGCATAGTTATACGGTTTTAGAGCTAGAAGAGACGGAATTCCTAGGATCCCGTCTCTCTGTATGAGACCACTCTTTCCCTGCATCACTCACGTGCAGGAgttttagagctaGAAAtagcaagttaaaataaggc
"ENSG00000255553.1";(4)	chr11	61849392	61849415	GGATGCTGCATAAGGAGAGATGG	452	chr11	61850621	61850644	GTATACGTGCATAGTTATACGAGG	734	-641	-36	1206	1186	8	atcttGTGGAAAGGACGAAACACCgGTATACGTGCATAGTTATACGGTTTTAGAGCTAGAAGAGACGGAATTCCTAGGATCCCGTCTCTCTGTATGAGACCACTCTTTCCCGGATGCTGCATAAGGAGAGAgttttagagctaGAAAtagcaagttaaaataaggc
"ENSG00000255553.1";(5)	chr11	61849358	61849381	GTGTGGTCCTTACTTCCAAGGGG	856	chr11	61850881	61850904	GCGCCATCTCTCACTTAACTAAGG	368	-675	224	1500	1224	8	atcttGTGGAAAGGACGAAACACCgGCGCCATCTCTCACTTAACTAGTTTTAGAGCTAGAAGAGACGGAATTCCTAGGATCCCGTCTCTCTGTATGAGACCACTCTTTCCCGTGTGGTCCTTACTTCCAAGgttttagagctaGAAAtagcaagttaaaataaggc
"ENSG00000255553.1";(6)	chr11	61849364	61849387	GGAAGTAAGGACCACACCTTAGG	294	chr11	61850621	61850644	GTATACGTGCATAGTTATACGAGG	734	-669	-36	1234	1028	8	atcttGTGGAAAGGACGAAACACCgGTATACGTGCATAGTTATACGGTTTTAGAGCTAGAAGAGACGGAATTCCTAGGATCCCGTCTCTCTGTATGAGACCACTCTTTCCCGGAAGTAAGGACCACACCTTgttttagagctaGAAAtagcaagttaaaataaggc
"ENSG00000255553.1";(7)	chr11	61849208	61849231	GGTCAATGTCATCTTCTTCATGG	209	chr11	61850621	61850644	TATACGTGCATAGTTATACGAGG	734	-825	-36	1390	943	8	atcttGTGGAAAGGACGAAACACCgGGTCAATGTCATCTTCTTCAGTTTTAGAGCTAGAAGAGACGGAATTCCTAGGATCCCGTCTCTCTGTATGAGACCACTCTTTCCCTATACGTGCATAGTTATACGgttttagagctaGAAAtagcaagttaaaataaggc
"ENSG00000255553.1";(8)	chr11	61849343	61849366	TCGTTCTGCTATAAGCCCCTTGG	563	chr11	61850881	61850904	GCGCCATCTCTCACTTAACTAAGG	368	-690	224	1515	931	8	atcttGTGGAAAGGACGAAACACCgGCGCCATCTCTCACTTAACTAGTTTTAGAGCTAGAAGAGACGGAATTCCTAGGATCCCGTCTCTCTGTATGAGACCACTCTTTCCCTCGTTCTGCTATAAGCCCCTgttttagagctaGAAAtagcaagttaaaataaggc
"ENSG00000255553.1";(9)	chr11	61849418	61849441	TGCATCACTCACGTGCAGGAGGG	532	chr11	61850881	61850904	GCGCCATCTCTCACTTAACTAAGG	368	-615	224	1440	0.9	8	atcttGTGGAAAGGACGAAACACCgGCGCCATCTCTCACTTAACTAGTTTTAGAGCTAGAAGAGACGGAATTCCTAGGATCCCGTCTCTCTGTATGAGACCACTCTTTCCCTGCATCACTCACGTGCAGGAgttttagagctaGAAAtagcaagttaaaataaggc
"ENSG00000255553.1";(10)	chr11	61849392	61849415	GGATGCTGCATAAGGAGAGATGG	452	chr11	61850881	61850904	GCGCCATCTCTCACTTAACTAAGG	368	-641	224	1466	0.82	8	atcttGTGGAAAGGACGAAACACCgGCGCCATCTCTCACTTAACTAGTTTTAGAGCTAGAAGAGACGGAATTCCTAGGATCCCGTCTCTCTGTATGAGACCACTCTTTCCCGGATGCTGCATAAGGAGAGAgttttagagctaGAAAtagcaagttaaaataaggc
"ENSG00000262097.1";(1)	chr16	14109479	14109502	GTAGTTTCGAACTCTTCTCGGGG	635	chr16	14110664	14110687	GCCTATTCCCAGGCCGTATGGTGG	423	-771	-210	1162	1058	8	atcttGTGGAAAGGACGAAACACCgGCCTATTCCCAGGCCGTATGGGTTTTAGAGCTAGAAGAGACGGAATTCCTAGGATCCCGTCTCTCTGTATGAGACCACTCTTTCCCGTAGTTTCGAACTCTTCTCGgttttagagctaGAAAtagcaagttaaaataaggc
"ENSG00000262097.1";(2)	chr16	14109549	14109572	TGTGTGCGGCAGAAAACCAAGGG	542	chr16	14110664	14110687	GCCTATTCCCAGGCCGTATGGTGG	423	-701	-210	1092	965	8	atcttGTGGAAAGGACGAAACACCgGCCTATTCCCAGGCCGTATGGGTTTTAGAGCTAGAAGAGACGGAATTCCTAGGATCCCGTCTCTCTGTATGAGACCACTCTTTCCCTGTGTGCGGCAGAAAACCAAgttttagagctaGAAAtagcaagttaaaataaggc
"ENSG00000262097.1";(3)	chr16	14109717	14109740	CTGTGTTTACCTGTAAGCACAGG	518	chr16	14110664	14110687	GCCTATTCCCAGGCCGTATGGTGG	423	-533	-210	924	941	8	atcttGTGGAAAGGACGAAACACCgGCCTATTCCCAGGCCGTATGGGTTTTAGAGCTAGAAGAGACGGAATTCCTAGGATCCCGTCTCTCTGTATGAGACCACTCTTTCCCCTGTGTTTACCTGTAAGCACgttttagagctaGAAAtagcaagttaaaataaggc
"ENSG00000262097.1";(4)	chr16	14109563	14109586	ATTAACCGATCAGCTGTGTGCGG	497	chr16	14110664	14110687	GCCTATTCCCAGGCCGTATGGTGG	423	-687	-210	1078	0.92	8	atcttGTGGAAAGGACGAAACACCgGCCTATTCCCAGGCCGTATGGGTTTTAGAGCTAGAAGAGACGGAATTCCTAGGATCCCGTCTCTCTGTATGAGACCACTCTTTCCCATTAACCGATCAGCTGTGTGgttttagagctaGAAAtagcaagttaaaataaggc
"ENSG00000262097.1";(5)	chr16	14109354	14109377	AAGCCCCTCAACACACCGGCAGG	488	chr16	14110664	14110687	GCCTATTCCCAGGCCGTATGGTGG	423	-896	-210	1287	911	8	atcttGTGGAAAGGACGAAACACCgGCCTATTCCCAGGCCGTATGGGTTTTAGAGCTAGAAGAGACGGAATTCCTAGGATCCCGTCTCTCTGTATGAGACCACTCTTTCCCAAGCCCCTCAACACACCGGCgttttagagctaGAAAtagcaagttaaaataaggc
"ENSG00000262097.1";(6)	chr16	14109479	14109502	GTAGTTTCGAACTCTTCTCGGGG	635	chr16	14110756	14110779	GAACCAATTGCTTATGATGAAGGG	366	-771	-118	1254	1001	8	atcttGTGGAAAGGACGAAACACCgGAACCAATTGCTTATGATGAAGTTTTAGAGCTAGAAGAGACGGAATTCCTAGGATCCCGTCTCTCTGTATGAGACCACTCTTTCCCGTAGTTTCGAACTCTTCTCGgttttagagctaGAAAtagcaagttaaaataaggc
"ENSG00000262097.1";(7)	chr16	14109479	14109502	GTAGTTTCGAACTCTTCTCGGGG	635	chr16	14110658	14110681	GTACGGCCTGGGAATAGGTCAGGG	329	-771	-216	1156	964	8	atcttGTGGAAAGGACGAAACACCgGTACGGCCTGGGAATAGGTCAGTTTTAGAGCTAGAAGAGACGGAATTCCTAGGATCCCGTCTCTCTGTATGAGACCACTCTTTCCCGTAGTTTCGAACTCTTCTCGgttttagagctaGAAAtagcaagttaaaataaggc
"ENSG00000262097.1";(8)	chr16	14109549	14109572	TGTGTGCGGCAGAAAACCAAGGG	542	chr16	14110756	14110779	GAACCAATTGCTTATGATGAAGGG	366	-701	-118	1184	908	8	atcttGTGGAAAGGACGAAACACCgGAACCAATTGCTTATGATGAAGTTTTAGAGCTAGAAGAGACGGAATTCCTAGGATCCCGTCTCTCTGTATGAGACCACTCTTTCCCTGTGTGCGGCAGAAAACCAAgttttagagctaGAAAtagcaagttaaaataaggc
"ENSG00000262097.1";(9)	chr16	14109717	14109740	CTGTGTTTACCTGTAAGCACAGG	518	chr16	14110756	14110779	GAACCAATTGCTTATGATGAAGGG	366	-533	-118	1016	884	8	atcttGTGGAAAGGACGAAACACCgGAACCAATTGCTTATGATGAAGTTTTAGAGCTAGAAGAGACGGAATTCCTAGGATCCCGTCTCTCTGTATGAGACCACTCTTTCCCCTGTGTTTACCTGTAAGCACgttttagagctaGAAAtagcaagttaaaataaggc
"ENSG00000262097.1";(10)	chr16	14109479	14109502	GTAGTTTCGAACTCTTCTCGGGG	635	chr16	14110661	14110684	GTGACCTATTCCCAGGCCGTATGG	247	-771	-213	1159	882	8	atcttGTGGAAAGGACGAAACACCgGTGACCTATTCCCAGGCCGTAGTTTTAGAGCTAGAAGAGACGGAATTCCTAGGATCCCGTCTCTCTGTATGAGACCACTCTTTCCCGTAGTTTCGAACTCTTCTCGgttttagagctaGAAAtagcaagttaaaataaggc
"ENSG00000235151.1";(1)	chr2	242785825	242785848	ACTGGAGCCCTGACGCACGAGGG	805	chr2	242787010	242787033	GCTGTCGTGTGAAAATGACACGG	848	-184	377	1162	1653	8	atcttGTGGAAAGGACGAAACACCgGCTGTCGTGTGAAAATGACAGTTTTAGAGCTAGAAGAGACGGAATTCCTAGGATCCCGTCTCTCTGTATGAGACCACTCTTTCCCACTGGAGCCCTGACGCACGAgttttagagctaGAAAtagcaagttaaaataaggc
"ENSG00000235151.1";(2)	chr2	242785712	242785735	GTGTGACCACACCATCGCCGTGG	738	chr2	242787010	242787033	GCTGTCGTGTGAAAATGACACGG	848	-297	377	1275	1586	8	atcttGTGGAAAGGACGAAACACCgGTGTGACCACACCATCGCCGGTTTTAGAGCTAGAAGAGACGGAATTCCTAGGATCCCGTCTCTCTGTATGAGACCACTCTTTCCCGCTGTCGTGTGAAAATGACAgttttagagctaGAAAtagcaagttaaaataaggc
"ENSG00000235151.1";(3)	chr2	242785793	242785816	CCTCACCCAGACTCAGAGCGAGG	691	chr2	242787010	242787033	GCTGTCGTGTGAAAATGACACGG	848	-216	377	1194	1539	8	atcttGTGGAAAGGACGAAACACCgGCTGTCGTGTGAAAATGACAGTTTTAGAGCTAGAAGAGACGGAATTCCTAGGATCCCGTCTCTCTGTATGAGACCACTCTTTCCCCCTCACCCAGACTCAGAGCGgttttagagctaGAAAtagcaagttaaaataaggc
"ENSG00000235151.1";(4)	chr2	242785586	242785609	TCTAAGGCTGGACAAACACAGGG	688	chr2	242787010	242787033	GCTGTCGTGTGAAAATGACACGG	848	-423	377	1401	1536	8	atcttGTGGAAAGGACGAAACACCgGCTGTCGTGTGAAAATGACAGTTTTAGAGCTAGAAGAGACGGAATTCCTAGGATCCCGTCTCTCTGTATGAGACCACTCTTTCCCTCTAAGGCTGGACAAACACAgttttagagctaGAAAtagcaagttaaaataaggc
"ENSG00000235151.1";(5)	chr2	242785574	242785597	CCAGCCTTAGAAAACCTGGCCGG	661	chr2	242787010	242787033	GCTGTCGTGTGAAAATGACACGG	848	-435	377	1413	1509	8	atcttGTGGAAAGGACGAAACACCgGCTGTCGTGTGAAAATGACAGTTTTAGAGCTAGAAGAGACGGAATTCCTAGGATCCCGTCTCTCTGTATGAGACCACTCTTTCCCCCAGCCTTAGAAAACCTGGCgttttagagctaGAAAtagcaagttaaaataaggc
"ENSG00000235151.1";(6)	chr2	242785825	242785848	GACTGGAGCCCTGACGCACGAGGG	805	chr2	242787074	242787097	TCAGGTCACTCAAGACCATGAGG	302	-184	441	1226	1107	8	atcttGTGGAAAGGACGAAACACCgGACTGGAGCCCTGACGCACGAGTTTTAGAGCTAGAAGAGACGGAATTCCTAGGATCCCGTCTCTCTGTATGAGACCACTCTTTCCCTCAGGTCACTCAAGACCATGgttttagagctaGAAAtagcaagttaaaataaggc
"ENSG00000235151.1";(7)	chr2	242785825	242785848	GACTGGAGCCCTGACGCACGAGGG	805	chr2	242787019	242787042	TTTCACACGACAGCAAGTTGGGG	294	-184	386	1171	1099	8	atcttGTGGAAAGGACGAAACACCgGACTGGAGCCCTGACGCACGAGTTTTAGAGCTAGAAGAGACGGAATTCCTAGGATCCCGTCTCTCTGTATGAGACCACTCTTTCCCTTTCACACGACAGCAAGTTGgttttagagctaGAAAtagcaagttaaaataaggc
"ENSG00000235151.1";(8)	chr2	242785825	242785848	GACTGGAGCCCTGACGCACGAGGG	805	chr2	242787072	242787095	AGGTCACTCAAGACCATGAGGGG	0.28	-184	439	1224	1085	8	atcttGTGGAAAGGACGAAACACCgGACTGGAGCCCTGACGCACGAGTTTTAGAGCTAGAAGAGACGGAATTCCTAGGATCCCGTCTCTCTGTATGAGACCACTCTTTCCCAGGTCACTCAAGACCATGAGgttttagagctaGAAAtagcaagttaaaataaggc
"ENSG00000235151.1";(9)	chr2	242785712	242785735	GTGTGACCACACCATCGCCGTGG	738	chr2	242787074	242787097	TCAGGTCACTCAAGACCATGAGG	302	-297	441	1339	1.04	8	atcttGTGGAAAGGACGAAACACCgGTGTGACCACACCATCGCCGGTTTTAGAGCTAGAAGAGACGGAATTCCTAGGATCCCGTCTCTCTGTATGAGACCACTCTTTCCCTCAGGTCACTCAAGACCATGgttttagagctaGAAAtagcaagttaaaataaggc
"ENSG00000235151.1";(10)	chr2	242785712	242785735	GTGTGACCACACCATCGCCGTGG	738	chr2	242787019	242787042	TTTCACACGACAGCAAGTTGGGG	294	-297	386	1284	1032	8	atcttGTGGAAAGGACGAAACACCgGTGTGACCACACCATCGCCGGTTTTAGAGCTAGAAGAGACGGAATTCCTAGGATCCCGTCTCTCTGTATGAGACCACTCTTTCCCTTTCACACGACAGCAAGTTGgttttagagctaGAAAtagcaagttaaaataaggc
"ENSG00000257883.1";(1)	chr12	117098144	117098167	GCCGGCACAAGCGTTCTGCAGGG	482	chr12	117099507	117099530	CAGACTCGCCGCATTAAGAGCGG	699	-720	19	1340	1181	8	atcttGTGGAAAGGACGAAACACCgGCCGGCACAAGCGTTCTGCAGTTTTAGAGCTAGAAGAGACGGAATTCCTAGGATCCCGTCTCTCTGTATGAGACCACTCTTTCCCCAGACTCGCCGCATTAAGAGgttttagagctaGAAAtagcaagttaaaataaggc
"ENSG00000257883.1";(2)	chr12	117098144	117098167	GCCGGCACAAGCGTTCTGCAGGG	482	chr12	117099581	117099604	GATATGTTACAGCCTTCCGGTGG	657	-720	93	1414	1139	8	atcttGTGGAAAGGACGAAACACCgGCCGGCACAAGCGTTCTGCAGTTTTAGAGCTAGAAGAGACGGAATTCCTAGGATCCCGTCTCTCTGTATGAGACCACTCTTTCCCGATATGTTACAGCCTTCCGGgttttagagctaGAAAtagcaagttaaaataaggc
"ENSG00000257883.1";(3)	chr12	117098144	117098167	GCCGGCACAAGCGTTCTGCAGGG	482	chr12	117099841	117099864	ATAGTCCCTTTCTCCTCTCGGGG	437	-720	353	1674	919	8	atcttGTGGAAAGGACGAAACACCgGCCGGCACAAGCGTTCTGCAGTTTTAGAGCTAGAAGAGACGGAATTCCTAGGATCCCGTCTCTCTGTATGAGACCACTCTTTCCCATAGTCCCTTTCTCCTCTCGgttttagagctaGAAAtagcaagttaaaataaggc
"ENSG00000257883.1";(4)	chr12	117097917	117097940	GTGTAGCATAGTATAGTAGTTAGG	327	chr12	117099507	117099530	CAGACTCGCCGCATTAAGAGCGG	699	-947	19	1567	1026	8	atcttGTGGAAAGGACGAAACACCgGTGTAGCATAGTATAGTAGTTGTTTTAGAGCTAGAAGAGACGGAATTCCTAGGATCCCGTCTCTCTGTATGAGACCACTCTTTCCCCAGACTCGCCGCATTAAGAGgttttagagctaGAAAtagcaagttaaaataaggc
"ENSG00000257883.1";(5)	chr12	117097948	117097971	GATTTGAATGCGGGTTGCCTGGGG	324	chr12	117099507	117099530	CAGACTCGCCGCATTAAGAGCGG	699	-916	19	1536	1023	8	atcttGTGGAAAGGACGAAACACCgGATTTGAATGCGGGTTGCCTGGTTTTAGAGCTAGAAGAGACGGAATTCCTAGGATCCCGTCTCTCTGTATGAGACCACTCTTTCCCCAGACTCGCCGCATTAAGAGgttttagagctaGAAAtagcaagttaaaataaggc
"ENSG00000257883.1";(6)	chr12	117098025	117098048	GCGCGAAGCTGACTTTCAGCCAGG	307	chr12	117099507	117099530	CAGACTCGCCGCATTAAGAGCGG	699	-839	19	1459	1006	8	atcttGTGGAAAGGACGAAACACCgGCGCGAAGCTGACTTTCAGCCGTTTTAGAGCTAGAAGAGACGGAATTCCTAGGATCCCGTCTCTCTGTATGAGACCACTCTTTCCCCAGACTCGCCGCATTAAGAGgttttagagctaGAAAtagcaagttaaaataaggc
"ENSG00000257883.1";(7)	chr12	117098276	117098299	GAGTCTCCCAGCACTAAGGCTGGG	306	chr12	117099507	117099530	CAGACTCGCCGCATTAAGAGCGG	699	-588	19	1208	1005	8	atcttGTGGAAAGGACGAAACACCgGAGTCTCCCAGCACTAAGGCTGTTTTAGAGCTAGAAGAGACGGAATTCCTAGGATCCCGTCTCTCTGTATGAGACCACTCTTTCCCCAGACTCGCCGCATTAAGAGgttttagagctaGAAAtagcaagttaaaataaggc
"ENSG00000257883.1";(8)	chr12	117097917	117097940	GTGTAGCATAGTATAGTAGTTAGG	327	chr12	117099581	117099604	GATATGTTACAGCCTTCCGGTGG	657	-947	93	1641	984	8	atcttGTGGAAAGGACGAAACACCgGTGTAGCATAGTATAGTAGTTGTTTTAGAGCTAGAAGAGACGGAATTCCTAGGATCCCGTCTCTCTGTATGAGACCACTCTTTCCCGATATGTTACAGCCTTCCGGgttttagagctaGAAAtagcaagttaaaataaggc
"ENSG00000257883.1";(9)	chr12	117097948	117097971	GATTTGAATGCGGGTTGCCTGGGG	324	chr12	117099581	117099604	GATATGTTACAGCCTTCCGGTGG	657	-916	93	1610	981	8	atcttGTGGAAAGGACGAAACACCgGATTTGAATGCGGGTTGCCTGGTTTTAGAGCTAGAAGAGACGGAATTCCTAGGATCCCGTCTCTCTGTATGAGACCACTCTTTCCCGATATGTTACAGCCTTCCGGgttttagagctaGAAAtagcaagttaaaataaggc
"ENSG00000257883.1";(10)	chr12	117098025	117098048	GCGCGAAGCTGACTTTCAGCCAGG	307	chr12	117099581	117099604	GATATGTTACAGCCTTCCGGTGG	657	-839	93	1533	964	8	atcttGTGGAAAGGACGAAACACCgGCGCGAAGCTGACTTTCAGCCGTTTTAGAGCTAGAAGAGACGGAATTCCTAGGATCCCGTCTCTCTGTATGAGACCACTCTTTCCCGATATGTTACAGCCTTCCGGgttttagagctaGAAAtagcaagttaaaataaggc
"ENSG00000265975.1";(1)	chr17	8870216	8870239	GTGCTACTCTTCCATTGTGAGGG	0.62	chr17	8871333	8871356	TCTCTGAACAGAGACCACCAGGG	684	-101	392	1094	1304	8	atcttGTGGAAAGGACGAAACACCgGTGCTACTCTTCCATTGTGAGTTTTAGAGCTAGAAGAGACGGAATTCCTAGGATCCCGTCTCTCTGTATGAGACCACTCTTTCCCTCTCTGAACAGAGACCACCAgttttagagctaGAAAtagcaagttaaaataaggc
"ENSG00000265975.1";(2)	chr17	8869905	8869928	GGAACAGCAGTGCTGAACGCCGG	511	chr17	8871333	8871356	TCTCTGAACAGAGACCACCAGGG	684	-412	392	1405	1195	8	atcttGTGGAAAGGACGAAACACCgGGAACAGCAGTGCTGAACGCGTTTTAGAGCTAGAAGAGACGGAATTCCTAGGATCCCGTCTCTCTGTATGAGACCACTCTTTCCCTCTCTGAACAGAGACCACCAgttttagagctaGAAAtagcaagttaaaataaggc
"ENSG00000265975.1";(3)	chr17	8870094	8870117	GATGATGCTCTACCAAGAGTTGG	453	chr17	8871333	8871356	TCTCTGAACAGAGACCACCAGGG	684	-223	392	1216	1137	8	atcttGTGGAAAGGACGAAACACCgGATGATGCTCTACCAAGAGTGTTTTAGAGCTAGAAGAGACGGAATTCCTAGGATCCCGTCTCTCTGTATGAGACCACTCTTTCCCTCTCTGAACAGAGACCACCAgttttagagctaGAAAtagcaagttaaaataaggc
"ENSG00000265975.1";(4)	chr17	8870076	8870099	GTCATCTGCAACGTCGTCTGGGGG	0.44	chr17	8871333	8871356	TCTCTGAACAGAGACCACCAGGG	684	-241	392	1234	1124	8	atcttGTGGAAAGGACGAAACACCgGTCATCTGCAACGTCGTCTGGGTTTTAGAGCTAGAAGAGACGGAATTCCTAGGATCCCGTCTCTCTGTATGAGACCACTCTTTCCCTCTCTGAACAGAGACCACCAgttttagagctaGAAAtagcaagttaaaataaggc
"ENSG00000265975.1";(5)	chr17	8870216	8870239	GTGCTACTCTTCCATTGTGAGGG	0.62	chr17	8871074	8871097	TGCTGATCAGATCTGTGACAGGG	497	-101	133	835	1117	8	atcttGTGGAAAGGACGAAACACCgGTGCTACTCTTCCATTGTGAGTTTTAGAGCTAGAAGAGACGGAATTCCTAGGATCCCGTCTCTCTGTATGAGACCACTCTTTCCCTGCTGATCAGATCTGTGACAgttttagagctaGAAAtagcaagttaaaataaggc
"ENSG00000265975.1";(6)	chr17	8869905	8869928	GGAACAGCAGTGCTGAACGCCGG	511	chr17	8871074	8871097	TGCTGATCAGATCTGTGACAGGG	497	-412	133	1146	1008	8	atcttGTGGAAAGGACGAAACACCgGGAACAGCAGTGCTGAACGCGTTTTAGAGCTAGAAGAGACGGAATTCCTAGGATCCCGTCTCTCTGTATGAGACCACTCTTTCCCTGCTGATCAGATCTGTGACAgttttagagctaGAAAtagcaagttaaaataaggc
"ENSG00000265975.1";(7)	chr17	8870094	8870117	GATGATGCTCTACCAAGAGTTGG	453	chr17	8871074	8871097	TGCTGATCAGATCTGTGACAGGG	497	-223	133	957	0.95	8	atcttGTGGAAAGGACGAAACACCgGATGATGCTCTACCAAGAGTGTTTTAGAGCTAGAAGAGACGGAATTCCTAGGATCCCGTCTCTCTGTATGAGACCACTCTTTCCCTGCTGATCAGATCTGTGACAgttttagagctaGAAAtagcaagttaaaataaggc
"ENSG00000265975.1";(8)	chr17	8870076	8870099	GTCATCTGCAACGTCGTCTGGGGG	0.44	chr17	8871074	8871097	TGCTGATCAGATCTGTGACAGGG	497	-241	133	975	937	8	atcttGTGGAAAGGACGAAACACCgGTCATCTGCAACGTCGTCTGGGTTTTAGAGCTAGAAGAGACGGAATTCCTAGGATCCCGTCTCTCTGTATGAGACCACTCTTTCCCTGCTGATCAGATCTGTGACAgttttagagctaGAAAtagcaagttaaaataaggc
"ENSG00000265975.1";(9)	chr17	8869959	8869982	GGTGACAGTAGCCTTGGTGCCGG	386	chr17	8871333	8871356	TCTCTGAACAGAGACCACCAGGG	684	-358	392	1351	1.07	8	atcttGTGGAAAGGACGAAACACCgGGTGACAGTAGCCTTGGTGCGTTTTAGAGCTAGAAGAGACGGAATTCCTAGGATCCCGTCTCTCTGTATGAGACCACTCTTTCCCTCTCTGAACAGAGACCACCAgttttagagctaGAAAtagcaagttaaaataaggc
"ENSG00000265975.1";(10)	chr17	8870216	8870239	GTGCTACTCTTCCATTGTGAGGG	0.62	chr17	8871326	8871349	GGTCTCTGTTCAGAGAATTGAGG	303	-101	385	1087	923	8	atcttGTGGAAAGGACGAAACACCgGTGCTACTCTTCCATTGTGAGTTTTAGAGCTAGAAGAGACGGAATTCCTAGGATCCCGTCTCTCTGTATGAGACCACTCTTTCCCGGTCTCTGTTCAGAGAATTGgttttagagctaGAAAtagcaagttaaaataaggc
"ENSG00000273824.1";(1)	chr12	68821191	68821214	GCTCTACAATACATACACCTCGG	523	chr12	68822715	68822738	GCTTTTCCCTCCAAACCAATCGG	911	-703	197	1501	1434	8	atcttGTGGAAAGGACGAAACACCgGCTTTTCCCTCCAAACCAATGTTTTAGAGCTAGAAGAGACGGAATTCCTAGGATCCCGTCTCTCTGTATGAGACCACTCTTTCCCGCTCTACAATACATACACCTgttttagagctaGAAAtagcaagttaaaataaggc
"ENSG00000273824.1";(2)	chr12	68821191	68821214	GCTCTACAATACATACACCTCGG	523	chr12	68822197	68822220	GCCATACCTCCTCTACCAGGAGG	724	-703	-321	983	1247	8	atcttGTGGAAAGGACGAAACACCgGCCATACCTCCTCTACCAGGGTTTTAGAGCTAGAAGAGACGGAATTCCTAGGATCCCGTCTCTCTGTATGAGACCACTCTTTCCCGCTCTACAATACATACACCTgttttagagctaGAAAtagcaagttaaaataaggc
"ENSG00000273824.1";(3)	chr12	68821191	68821214	GCTCTACAATACATACACCTCGG	523	chr12	68822929	68822952	CCTTGGATCAAAAAGCAGCAAGG	625	-703	411	1715	1148	8	atcttGTGGAAAGGACGAAACACCgGCTCTACAATACATACACCTGTTTTAGAGCTAGAAGAGACGGAATTCCTAGGATCCCGTCTCTCTGTATGAGACCACTCTTTCCCCCTTGGATCAAAAAGCAGCAgttttagagctaGAAAtagcaagttaaaataaggc
"ENSG00000273824.1";(4)	chr12	68821191	68821214	GCTCTACAATACATACACCTCGG	523	chr12	68822700	68822723	AATGCACAGATCAATCCGATTGG	613	-703	182	1486	1136	8	atcttGTGGAAAGGACGAAACACCgGCTCTACAATACATACACCTGTTTTAGAGCTAGAAGAGACGGAATTCCTAGGATCCCGTCTCTCTGTATGAGACCACTCTTTCCCAATGCACAGATCAATCCGATgttttagagctaGAAAtagcaagttaaaataaggc
"ENSG00000273824.1";(5)	chr12	68821191	68821214	GCTCTACAATACATACACCTCGG	523	chr12	68822503	68822526	AAGCAGACTGAGAAGTTCAGAGG	604	-703	-15	1289	1127	8	atcttGTGGAAAGGACGAAACACCgGCTCTACAATACATACACCTGTTTTAGAGCTAGAAGAGACGGAATTCCTAGGATCCCGTCTCTCTGTATGAGACCACTCTTTCCCAAGCAGACTGAGAAGTTCAGgttttagagctaGAAAtagcaagttaaaataaggc
"ENSG00000273824.1";(6)	chr12	68821315	68821338	CAAAGCCTGAGAGCAAATAAGGG	229	chr12	68822715	68822738	GCTTTTCCCTCCAAACCAATCGG	911	-579	197	1377	1.14	8	atcttGTGGAAAGGACGAAACACCgGCTTTTCCCTCCAAACCAATGTTTTAGAGCTAGAAGAGACGGAATTCCTAGGATCCCGTCTCTCTGTATGAGACCACTCTTTCCCCAAAGCCTGAGAGCAAATAAgttttagagctaGAAAtagcaagttaaaataaggc
"ENSG00000273824.1";(7)	chr12	68821315	68821338	CAAAGCCTGAGAGCAAATAAGGG	229	chr12	68822197	68822220	GCCATACCTCCTCTACCAGGAGG	724	-579	-321	859	953	8	atcttGTGGAAAGGACGAAACACCgGCCATACCTCCTCTACCAGGGTTTTAGAGCTAGAAGAGACGGAATTCCTAGGATCCCGTCTCTCTGTATGAGACCACTCTTTCCCCAAAGCCTGAGAGCAAATAAgttttagagctaGAAAtagcaagttaaaataaggc
"ENSG00000273824.1";(8)	chr12	68821315	68821338	CAAAGCCTGAGAGCAAATAAGGG	229	chr12	68822929	68822952	GCCTTGGATCAAAAAGCAGCAAGG	625	-579	411	1591	854	8	atcttGTGGAAAGGACGAAACACCgGCCTTGGATCAAAAAGCAGCAGTTTTAGAGCTAGAAGAGACGGAATTCCTAGGATCCCGTCTCTCTGTATGAGACCACTCTTTCCCCAAAGCCTGAGAGCAAATAAgttttagagctaGAAAtagcaagttaaaataaggc
"ENSG00000273824.1";(9)	chr12	68821315	68821338	CAAAGCCTGAGAGCAAATAAGGG	229	chr12	68822700	68822723	GAATGCACAGATCAATCCGATTGG	613	-579	182	1362	842	8	atcttGTGGAAAGGACGAAACACCgGAATGCACAGATCAATCCGATGTTTTAGAGCTAGAAGAGACGGAATTCCTAGGATCCCGTCTCTCTGTATGAGACCACTCTTTCCCCAAAGCCTGAGAGCAAATAAgttttagagctaGAAAtagcaagttaaaataaggc
"ENSG00000273824.1";(10)	chr12	68821315	68821338	CAAAGCCTGAGAGCAAATAAGGG	229	chr12	68822503	68822526	GAAGCAGACTGAGAAGTTCAGAGG	604	-579	-15	1165	833	8	atcttGTGGAAAGGACGAAACACCgGAAGCAGACTGAGAAGTTCAGGTTTTAGAGCTAGAAGAGACGGAATTCCTAGGATCCCGTCTCTCTGTATGAGACCACTCTTTCCCCAAAGCCTGAGAGCAAATAAgttttagagctaGAAAtagcaagttaaaataaggc
"ENSG00000251259.1";(1)	chr4	106061294	106061317	TCTCCATATAGGGTGTCTGTCGG	404	chr4	106062490	106062513	GTAGTTTCCAATTTTGTGCCAGGG	503	-859	-287	1173	907	8	atcttGTGGAAAGGACGAAACACCgGTAGTTTCCAATTTTGTGCCAGTTTTAGAGCTAGAAGAGACGGAATTCCTAGGATCCCGTCTCTCTGTATGAGACCACTCTTTCCCTCTCCATATAGGGTGTCTGTgttttagagctaGAAAtagcaagttaaaataaggc
"ENSG00000251259.1";(2)	chr4	106061294	106061317	TCTCCATATAGGGTGTCTGTCGG	404	chr4	106063015	106063038	GTCACCATTATTAGTACTGACTGG	461	-859	238	1698	865	8	atcttGTGGAAAGGACGAAACACCgGTCACCATTATTAGTACTGACGTTTTAGAGCTAGAAGAGACGGAATTCCTAGGATCCCGTCTCTCTGTATGAGACCACTCTTTCCCTCTCCATATAGGGTGTCTGTgttttagagctaGAAAtagcaagttaaaataaggc
"ENSG00000251259.1";(3)	chr4	106061294	106061317	TCTCCATATAGGGTGTCTGTCGG	404	chr4	106063133	106063156	GTAAGGTGCTCTCTATTTACAGG	451	-859	356	1816	855	8	atcttGTGGAAAGGACGAAACACCgGTAAGGTGCTCTCTATTTACGTTTTAGAGCTAGAAGAGACGGAATTCCTAGGATCCCGTCTCTCTGTATGAGACCACTCTTTCCCTCTCCATATAGGGTGTCTGTgttttagagctaGAAAtagcaagttaaaataaggc
"ENSG00000251259.1";(4)	chr4	106061300	106061323	TATAGGGTGTCTGTCGGAAAGGG	353	chr4	106062490	106062513	GTAGTTTCCAATTTTGTGCCAGGG	503	-853	-287	1167	856	8	atcttGTGGAAAGGACGAAACACCgGTAGTTTCCAATTTTGTGCCAGTTTTAGAGCTAGAAGAGACGGAATTCCTAGGATCCCGTCTCTCTGTATGAGACCACTCTTTCCCTATAGGGTGTCTGTCGGAAAgttttagagctaGAAAtagcaagttaaaataaggc
"ENSG00000251259.1";(5)	chr4	106061291	106061314	ACAGACACCCTATATGGAGAAGG	339	chr4	106062490	106062513	GTAGTTTCCAATTTTGTGCCAGGG	503	-862	-287	1176	842	8	atcttGTGGAAAGGACGAAACACCgGTAGTTTCCAATTTTGTGCCAGTTTTAGAGCTAGAAGAGACGGAATTCCTAGGATCCCGTCTCTCTGTATGAGACCACTCTTTCCCACAGACACCCTATATGGAGAgttttagagctaGAAAtagcaagttaaaataaggc
"ENSG00000251259.1";(6)	chr4	106061670	106061693	AGTGAATAAGAATGATTAGGGGG	338	chr4	106062490	106062513	GTAGTTTCCAATTTTGTGCCAGGG	503	-483	-287	797	841	8	atcttGTGGAAAGGACGAAACACCgGTAGTTTCCAATTTTGTGCCAGTTTTAGAGCTAGAAGAGACGGAATTCCTAGGATCCCGTCTCTCTGTATGAGACCACTCTTTCCCAGTGAATAAGAATGATTAGGgttttagagctaGAAAtagcaagttaaaataaggc
"ENSG00000251259.1";(7)	chr4	106061300	106061323	TATAGGGTGTCTGTCGGAAAGGG	353	chr4	106063015	106063038	GTCACCATTATTAGTACTGACTGG	461	-853	238	1692	814	8	atcttGTGGAAAGGACGAAACACCgGTCACCATTATTAGTACTGACGTTTTAGAGCTAGAAGAGACGGAATTCCTAGGATCCCGTCTCTCTGTATGAGACCACTCTTTCCCTATAGGGTGTCTGTCGGAAAgttttagagctaGAAAtagcaagttaaaataaggc
"ENSG00000251259.1";(8)	chr4	106061300	106061323	TATAGGGTGTCTGTCGGAAAGGG	353	chr4	106063133	106063156	GTAAGGTGCTCTCTATTTACAGG	451	-853	356	1810	804	8	atcttGTGGAAAGGACGAAACACCgGTAAGGTGCTCTCTATTTACGTTTTAGAGCTAGAAGAGACGGAATTCCTAGGATCCCGTCTCTCTGTATGAGACCACTCTTTCCCTATAGGGTGTCTGTCGGAAAgttttagagctaGAAAtagcaagttaaaataaggc
"ENSG00000251259.1";(9)	chr4	106061291	106061314	ACAGACACCCTATATGGAGAAGG	339	chr4	106063015	106063038	GTCACCATTATTAGTACTGACTGG	461	-862	238	1701	0.8	8	atcttGTGGAAAGGACGAAACACCgGTCACCATTATTAGTACTGACGTTTTAGAGCTAGAAGAGACGGAATTCCTAGGATCCCGTCTCTCTGTATGAGACCACTCTTTCCCACAGACACCCTATATGGAGAgttttagagctaGAAAtagcaagttaaaataaggc
"ENSG00000251259.1";(10)	chr4	106061670	106061693	AGTGAATAAGAATGATTAGGGGG	338	chr4	106063015	106063038	GTCACCATTATTAGTACTGACTGG	461	-483	238	1322	799	8	atcttGTGGAAAGGACGAAACACCgGTCACCATTATTAGTACTGACGTTTTAGAGCTAGAAGAGACGGAATTCCTAGGATCCCGTCTCTCTGTATGAGACCACTCTTTCCCAGTGAATAAGAATGATTAGGgttttagagctaGAAAtagcaagttaaaataaggc
"ENSG00000224137.1";(1)	chr2	208525661	208525684	GGGTTTAAGACCATATCCCGAGG	761	chr2	208527637	208527660	TTAGTCTCTCAATAAAAAGTAGG	661	-915	437	1953	1422	8	atcttGTGGAAAGGACGAAACACCgGGGTTTAAGACCATATCCCGGTTTTAGAGCTAGAAGAGACGGAATTCCTAGGATCCCGTCTCTCTGTATGAGACCACTCTTTCCCTTAGTCTCTCAATAAAAAGTgttttagagctaGAAAtagcaagttaaaataaggc
"ENSG00000224137.1";(2)	chr2	208525626	208525649	GACTCCTCTCACCAGAGAGAAGGG	0.71	chr2	208527637	208527660	TTAGTCTCTCAATAAAAAGTAGG	661	-950	437	1988	1371	8	atcttGTGGAAAGGACGAAACACCgGACTCCTCTCACCAGAGAGAAGTTTTAGAGCTAGAAGAGACGGAATTCCTAGGATCCCGTCTCTCTGTATGAGACCACTCTTTCCCTTAGTCTCTCAATAAAAAGTgttttagagctaGAAAtagcaagttaaaataaggc
"ENSG00000224137.1";(3)	chr2	208525617	208525640	GCTGGTGAGAGGAGTTCCCCAAGG	527	chr2	208527637	208527660	TTAGTCTCTCAATAAAAAGTAGG	661	-959	437	1997	1188	8	atcttGTGGAAAGGACGAAACACCgGCTGGTGAGAGGAGTTCCCCAGTTTTAGAGCTAGAAGAGACGGAATTCCTAGGATCCCGTCTCTCTGTATGAGACCACTCTTTCCCTTAGTCTCTCAATAAAAAGTgttttagagctaGAAAtagcaagttaaaataaggc
"ENSG00000224137.1";(4)	chr2	208526476	208526499	GGTCTCACTTAGGCCTGGCGCGG	472	chr2	208527637	208527660	TTAGTCTCTCAATAAAAAGTAGG	661	-100	437	1138	1133	8	atcttGTGGAAAGGACGAAACACCgGGTCTCACTTAGGCCTGGCGGTTTTAGAGCTAGAAGAGACGGAATTCCTAGGATCCCGTCTCTCTGTATGAGACCACTCTTTCCCTTAGTCTCTCAATAAAAAGTgttttagagctaGAAAtagcaagttaaaataaggc
"ENSG00000224137.1";(5)	chr2	208525803	208525826	GAAGGTGCTTCACAGTTTGGCGG	452	chr2	208527637	208527660	TTAGTCTCTCAATAAAAAGTAGG	661	-773	437	1811	1113	8	atcttGTGGAAAGGACGAAACACCgGAAGGTGCTTCACAGTTTGGGTTTTAGAGCTAGAAGAGACGGAATTCCTAGGATCCCGTCTCTCTGTATGAGACCACTCTTTCCCTTAGTCTCTCAATAAAAAGTgttttagagctaGAAAtagcaagttaaaataaggc
"ENSG00000224137.1";(6)	chr2	208525661	208525684	GGGTTTAAGACCATATCCCGAGG	761	chr2	208527321	208527344	ACTAAGATGGGGGGTCAGATAGG	265	-915	121	1637	1026	8	atcttGTGGAAAGGACGAAACACCgGGGTTTAAGACCATATCCCGGTTTTAGAGCTAGAAGAGACGGAATTCCTAGGATCCCGTCTCTCTGTATGAGACCACTCTTTCCCACTAAGATGGGGGGTCAGATgttttagagctaGAAAtagcaagttaaaataaggc
"ENSG00000224137.1";(7)	chr2	208525626	208525649	GACTCCTCTCACCAGAGAGAAGGG	0.71	chr2	208527321	208527344	ACTAAGATGGGGGGTCAGATAGG	265	-950	121	1672	975	8	atcttGTGGAAAGGACGAAACACCgGACTCCTCTCACCAGAGAGAAGTTTTAGAGCTAGAAGAGACGGAATTCCTAGGATCCCGTCTCTCTGTATGAGACCACTCTTTCCCACTAAGATGGGGGGTCAGATgttttagagctaGAAAtagcaagttaaaataaggc
"ENSG00000224137.1";(8)	chr2	208525617	208525640	GCTGGTGAGAGGAGTTCCCCAAGG	527	chr2	208527321	208527344	ACTAAGATGGGGGGTCAGATAGG	265	-959	121	1681	792	8	atcttGTGGAAAGGACGAAACACCgGCTGGTGAGAGGAGTTCCCCAGTTTTAGAGCTAGAAGAGACGGAATTCCTAGGATCCCGTCTCTCTGTATGAGACCACTCTTTCCCACTAAGATGGGGGGTCAGATgttttagagctaGAAAtagcaagttaaaataaggc
"ENSG00000224137.1";(9)	chr2	208526476	208526499	GGTCTCACTTAGGCCTGGCGCGG	472	chr2	208527321	208527344	ACTAAGATGGGGGGTCAGATAGG	265	-100	121	822	737	8	atcttGTGGAAAGGACGAAACACCgGGTCTCACTTAGGCCTGGCGGTTTTAGAGCTAGAAGAGACGGAATTCCTAGGATCCCGTCTCTCTGTATGAGACCACTCTTTCCCACTAAGATGGGGGGTCAGATgttttagagctaGAAAtagcaagttaaaataaggc
"ENSG00000224137.1";(10)	chr2	208525803	208525826	GAAGGTGCTTCACAGTTTGGCGG	452	chr2	208527321	208527344	ACTAAGATGGGGGGTCAGATAGG	265	-773	121	1495	717	8	atcttGTGGAAAGGACGAAACACCgGAAGGTGCTTCACAGTTTGGGTTTTAGAGCTAGAAGAGACGGAATTCCTAGGATCCCGTCTCTCTGTATGAGACCACTCTTTCCCACTAAGATGGGGGGTCAGATgttttagagctaGAAAtagcaagttaaaataaggc
"ENSG00000226822.1";(1)	chr1	108612920	108612943	GACACGATAACAAATATCCCACGG	636	chr1	108614677	108614700	ATGTTACCACCACCATGGCGTGG	529	-661	472	1734	1165	8	atcttGTGGAAAGGACGAAACACCgGACACGATAACAAATATCCCAGTTTTAGAGCTAGAAGAGACGGAATTCCTAGGATCCCGTCTCTCTGTATGAGACCACTCTTTCCCATGTTACCACCACCATGGCGgttttagagctaGAAAtagcaagttaaaataaggc
"ENSG00000226822.1";(2)	chr1	108612920	108612943	GACACGATAACAAATATCCCACGG	636	chr1	108614345	108614368	ATAATACCATAGTTTCCAATTGG	481	-661	140	1402	1117	8	atcttGTGGAAAGGACGAAACACCgGACACGATAACAAATATCCCAGTTTTAGAGCTAGAAGAGACGGAATTCCTAGGATCCCGTCTCTCTGTATGAGACCACTCTTTCCCATAATACCATAGTTTCCAATgttttagagctaGAAAtagcaagttaaaataaggc
"ENSG00000226822.1";(3)	chr1	108612920	108612943	ACACGATAACAAATATCCCACGG	636	chr1	108614276	108614299	GGTCTGTGTTGTGAGTGAAGAGG	466	-661	71	1333	1102	8	atcttGTGGAAAGGACGAAACACCgGGTCTGTGTTGTGAGTGAAGGTTTTAGAGCTAGAAGAGACGGAATTCCTAGGATCCCGTCTCTCTGTATGAGACCACTCTTTCCCACACGATAACAAATATCCCAgttttagagctaGAAAtagcaagttaaaataaggc
"ENSG00000226822.1";(4)	chr1	108612886	108612909	GTTACTATTTCATAACATCCAGGG	0.5	chr1	108614677	108614700	ATGTTACCACCACCATGGCGTGG	529	-695	472	1768	1029	8	atcttGTGGAAAGGACGAAACACCgGTTACTATTTCATAACATCCAGTTTTAGAGCTAGAAGAGACGGAATTCCTAGGATCCCGTCTCTCTGTATGAGACCACTCTTTCCCATGTTACCACCACCATGGCGgttttagagctaGAAAtagcaagttaaaataaggc
"ENSG00000226822.1";(5)	chr1	108612886	108612909	GTTACTATTTCATAACATCCAGGG	0.5	chr1	108614345	108614368	ATAATACCATAGTTTCCAATTGG	481	-695	140	1436	981	8	atcttGTGGAAAGGACGAAACACCgGTTACTATTTCATAACATCCAGTTTTAGAGCTAGAAGAGACGGAATTCCTAGGATCCCGTCTCTCTGTATGAGACCACTCTTTCCCATAATACCATAGTTTCCAATgttttagagctaGAAAtagcaagttaaaataaggc
"ENSG00000226822.1";(6)	chr1	108612886	108612909	TTACTATTTCATAACATCCAGGG	0.5	chr1	108614276	108614299	GGTCTGTGTTGTGAGTGAAGAGG	466	-695	71	1367	966	8	atcttGTGGAAAGGACGAAACACCgGGTCTGTGTTGTGAGTGAAGGTTTTAGAGCTAGAAGAGACGGAATTCCTAGGATCCCGTCTCTCTGTATGAGACCACTCTTTCCCTTACTATTTCATAACATCCAgttttagagctaGAAAtagcaagttaaaataaggc
"ENSG00000226822.1";(7)	chr1	108613299	108613322	GTTAGGGGATTGGCTGTAACCAGG	406	chr1	108614677	108614700	ATGTTACCACCACCATGGCGTGG	529	-282	472	1355	935	8	atcttGTGGAAAGGACGAAACACCgGTTAGGGGATTGGCTGTAACCGTTTTAGAGCTAGAAGAGACGGAATTCCTAGGATCCCGTCTCTCTGTATGAGACCACTCTTTCCCATGTTACCACCACCATGGCGgttttagagctaGAAAtagcaagttaaaataaggc
"ENSG00000226822.1";(8)	chr1	108613299	108613322	GTTAGGGGATTGGCTGTAACCAGG	406	chr1	108614345	108614368	ATAATACCATAGTTTCCAATTGG	481	-282	140	1023	887	8	atcttGTGGAAAGGACGAAACACCgGTTAGGGGATTGGCTGTAACCGTTTTAGAGCTAGAAGAGACGGAATTCCTAGGATCCCGTCTCTCTGTATGAGACCACTCTTTCCCATAATACCATAGTTTCCAATgttttagagctaGAAAtagcaagttaaaataaggc
"ENSG00000226822.1";(9)	chr1	108613299	108613322	TTAGGGGATTGGCTGTAACCAGG	406	chr1	108614276	108614299	GGTCTGTGTTGTGAGTGAAGAGG	466	-282	71	954	872	8	atcttGTGGAAAGGACGAAACACCgGGTCTGTGTTGTGAGTGAAGGTTTTAGAGCTAGAAGAGACGGAATTCCTAGGATCCCGTCTCTCTGTATGAGACCACTCTTTCCCTTAGGGGATTGGCTGTAACCgttttagagctaGAAAtagcaagttaaaataaggc
"ENSG00000226822.1";(10)	chr1	108612920	108612943	GACACGATAACAAATATCCCACGG	636	chr1	108614276	108614299	GGTCTGTGTTGTGAGTGAAGAGG	466	-661	71	1333	1102	8	atcttGTGGAAAGGACGAAACACCgGACACGATAACAAATATCCCAGTTTTAGAGCTAGAAGAGACGGAATTCCTAGGATCCCGTCTCTCTGTATGAGACCACTCTTTCCCGGTCTGTGTTGTGAGTGAAGgttttagagctaGAAAtagcaagttaaaataaggc
"ENSG00000258476.1";(1)	chr15	94405367	94405390	GGATCATGTGAAAGCAGGGAGGG	647	chr15	94406635	94406658	AAAGATTCTGAGGGTACCCGTGG	696	-448	196	1245	1343	8	atcttGTGGAAAGGACGAAACACCgGGATCATGTGAAAGCAGGGAGTTTTAGAGCTAGAAGAGACGGAATTCCTAGGATCCCGTCTCTCTGTATGAGACCACTCTTTCCCAAAGATTCTGAGGGTACCCGgttttagagctaGAAAtagcaagttaaaataaggc
"ENSG00000258476.1";(2)	chr15	94405367	94405390	GGATCATGTGAAAGCAGGGAGGG	647	chr15	94406550	94406573	TGACAACCACTTCTCTTACGAGG	601	-448	111	1160	1248	8	atcttGTGGAAAGGACGAAACACCgGGATCATGTGAAAGCAGGGAGTTTTAGAGCTAGAAGAGACGGAATTCCTAGGATCCCGTCTCTCTGTATGAGACCACTCTTTCCCTGACAACCACTTCTCTTACGgttttagagctaGAAAtagcaagttaaaataaggc
"ENSG00000258476.1";(3)	chr15	94405367	94405390	GGATCATGTGAAAGCAGGGAGGG	647	chr15	94406626	94406649	GGGTGATGCAAAGATTCTGAGGG	457	-448	187	1236	1104	8	atcttGTGGAAAGGACGAAACACCgGGATCATGTGAAAGCAGGGAGTTTTAGAGCTAGAAGAGACGGAATTCCTAGGATCCCGTCTCTCTGTATGAGACCACTCTTTCCCGGGTGATGCAAAGATTCTGAgttttagagctaGAAAtagcaagttaaaataaggc
"ENSG00000258476.1";(4)	chr15	94405367	94405390	GGATCATGTGAAAGCAGGGAGGG	647	chr15	94406699	94406722	CCAGCCTGTAGACACAAATGAGG	411	-448	260	1309	1058	8	atcttGTGGAAAGGACGAAACACCgGGATCATGTGAAAGCAGGGAGTTTTAGAGCTAGAAGAGACGGAATTCCTAGGATCCCGTCTCTCTGTATGAGACCACTCTTTCCCCCAGCCTGTAGACACAAATGgttttagagctaGAAAtagcaagttaaaataaggc
"ENSG00000258476.1";(5)	chr15	94405366	94405389	GTGGATCATGTGAAAGCAGGGAGG	398	chr15	94406635	94406658	AAAGATTCTGAGGGTACCCGTGG	696	-449	196	1246	1094	8	atcttGTGGAAAGGACGAAACACCgGTGGATCATGTGAAAGCAGGGGTTTTAGAGCTAGAAGAGACGGAATTCCTAGGATCCCGTCTCTCTGTATGAGACCACTCTTTCCCAAAGATTCTGAGGGTACCCGgttttagagctaGAAAtagcaagttaaaataaggc
"ENSG00000258476.1";(6)	chr15	94404913	94404936	GCGCAGACACGCCGGACACATGG	378	chr15	94406635	94406658	AAAGATTCTGAGGGTACCCGTGG	696	-902	196	1699	1074	8	atcttGTGGAAAGGACGAAACACCgGCGCAGACACGCCGGACACAGTTTTAGAGCTAGAAGAGACGGAATTCCTAGGATCCCGTCTCTCTGTATGAGACCACTCTTTCCCAAAGATTCTGAGGGTACCCGgttttagagctaGAAAtagcaagttaaaataaggc
"ENSG00000258476.1";(7)	chr15	94405436	94405459	GACTTGGAGTAGCCAGAGTACAGG	353	chr15	94406635	94406658	AAAGATTCTGAGGGTACCCGTGG	696	-379	196	1176	1049	8	atcttGTGGAAAGGACGAAACACCgGACTTGGAGTAGCCAGAGTACGTTTTAGAGCTAGAAGAGACGGAATTCCTAGGATCCCGTCTCTCTGTATGAGACCACTCTTTCCCAAAGATTCTGAGGGTACCCGgttttagagctaGAAAtagcaagttaaaataaggc
"ENSG00000258476.1";(8)	chr15	94405399	94405422	GAAGTGGGGAGCAGTCAAAGGAGG	325	chr15	94406635	94406658	AAAGATTCTGAGGGTACCCGTGG	696	-416	196	1213	1021	8	atcttGTGGAAAGGACGAAACACCgGAAGTGGGGAGCAGTCAAAGGGTTTTAGAGCTAGAAGAGACGGAATTCCTAGGATCCCGTCTCTCTGTATGAGACCACTCTTTCCCAAAGATTCTGAGGGTACCCGgttttagagctaGAAAtagcaagttaaaataaggc
"ENSG00000258476.1";(9)	chr15	94405366	94405389	GTGGATCATGTGAAAGCAGGGAGG	398	chr15	94406550	94406573	TGACAACCACTTCTCTTACGAGG	601	-449	111	1161	999	8	atcttGTGGAAAGGACGAAACACCgGTGGATCATGTGAAAGCAGGGGTTTTAGAGCTAGAAGAGACGGAATTCCTAGGATCCCGTCTCTCTGTATGAGACCACTCTTTCCCTGACAACCACTTCTCTTACGgttttagagctaGAAAtagcaagttaaaataaggc
"ENSG00000258476.1";(10)	chr15	94405367	94405390	GGATCATGTGAAAGCAGGGAGGG	647	chr15	94406508	94406531	ATGCTATGCCCACTCCCACAAGG	349	-448	69	1118	996	8	atcttGTGGAAAGGACGAAACACCgGGATCATGTGAAAGCAGGGAGTTTTAGAGCTAGAAGAGACGGAATTCCTAGGATCCCGTCTCTCTGTATGAGACCACTCTTTCCCATGCTATGCCCACTCCCACAgttttagagctaGAAAtagcaagttaaaataaggc
"ENSG00000237604.1";(1)	chr21	45594746	45594769	GGTGTGCTCATTCAGTCACGTGG	845	chr21	45595927	45595950	ATACTGGTAGGGAGGTGCGGGGG	777	-103	454	1158	1622	8	atcttGTGGAAAGGACGAAACACCgGGTGTGCTCATTCAGTCACGGTTTTAGAGCTAGAAGAGACGGAATTCCTAGGATCCCGTCTCTCTGTATGAGACCACTCTTTCCCATACTGGTAGGGAGGTGCGGgttttagagctaGAAAtagcaagttaaaataaggc
"ENSG00000237604.1";(2)	chr21	45594186	45594209	GATCGTGGCCCAGACCCACAGGG	805	chr21	45595927	45595950	ATACTGGTAGGGAGGTGCGGGGG	777	-663	454	1718	1582	8	atcttGTGGAAAGGACGAAACACCgGATCGTGGCCCAGACCCACAGTTTTAGAGCTAGAAGAGACGGAATTCCTAGGATCCCGTCTCTCTGTATGAGACCACTCTTTCCCATACTGGTAGGGAGGTGCGGgttttagagctaGAAAtagcaagttaaaataaggc
"ENSG00000237604.1";(3)	chr21	45594746	45594769	GGTGTGCTCATTCAGTCACGTGG	845	chr21	45595939	45595962	GTTGGGTTGGGAATACTGGTAGG	513	-103	466	1170	1358	8	atcttGTGGAAAGGACGAAACACCgGGTGTGCTCATTCAGTCACGGTTTTAGAGCTAGAAGAGACGGAATTCCTAGGATCCCGTCTCTCTGTATGAGACCACTCTTTCCCGTTGGGTTGGGAATACTGGTgttttagagctaGAAAtagcaagttaaaataaggc
"ENSG00000237604.1";(4)	chr21	45594186	45594209	GATCGTGGCCCAGACCCACAGGG	805	chr21	45595939	45595962	GTTGGGTTGGGAATACTGGTAGG	513	-663	466	1730	1318	8	atcttGTGGAAAGGACGAAACACCgGATCGTGGCCCAGACCCACAGTTTTAGAGCTAGAAGAGACGGAATTCCTAGGATCCCGTCTCTCTGTATGAGACCACTCTTTCCCGTTGGGTTGGGAATACTGGTgttttagagctaGAAAtagcaagttaaaataaggc
"ENSG00000237604.1";(5)	chr21	45594746	45594769	GGTGTGCTCATTCAGTCACGTGG	845	chr21	45595891	45595914	GGCGACCACAGGTTTCTTGTCGG	446	-103	418	1122	1291	8	atcttGTGGAAAGGACGAAACACCgGGTGTGCTCATTCAGTCACGGTTTTAGAGCTAGAAGAGACGGAATTCCTAGGATCCCGTCTCTCTGTATGAGACCACTCTTTCCCGGCGACCACAGGTTTCTTGTgttttagagctaGAAAtagcaagttaaaataaggc
"ENSG00000237604.1";(6)	chr21	45594186	45594209	GATCGTGGCCCAGACCCACAGGG	805	chr21	45595891	45595914	GGCGACCACAGGTTTCTTGTCGG	446	-663	418	1682	1251	8	atcttGTGGAAAGGACGAAACACCgGATCGTGGCCCAGACCCACAGTTTTAGAGCTAGAAGAGACGGAATTCCTAGGATCCCGTCTCTCTGTATGAGACCACTCTTTCCCGGCGACCACAGGTTTCTTGTgttttagagctaGAAAtagcaagttaaaataaggc
"ENSG00000237604.1";(7)	chr21	45594746	45594769	GGTGTGCTCATTCAGTCACGTGG	845	chr21	45595928	45595951	AATACTGGTAGGGAGGTGCGGGG	329	-103	455	1159	1174	8	atcttGTGGAAAGGACGAAACACCgGGTGTGCTCATTCAGTCACGGTTTTAGAGCTAGAAGAGACGGAATTCCTAGGATCCCGTCTCTCTGTATGAGACCACTCTTTCCCAATACTGGTAGGGAGGTGCGgttttagagctaGAAAtagcaagttaaaataaggc
"ENSG00000237604.1";(8)	chr21	45594079	45594102	GCCCCTTCCATGAGTGTGACGAGG	368	chr21	45595927	45595950	ATACTGGTAGGGAGGTGCGGGGG	777	-770	454	1825	1145	8	atcttGTGGAAAGGACGAAACACCgGCCCCTTCCATGAGTGTGACGGTTTTAGAGCTAGAAGAGACGGAATTCCTAGGATCCCGTCTCTCTGTATGAGACCACTCTTTCCCATACTGGTAGGGAGGTGCGGgttttagagctaGAAAtagcaagttaaaataaggc
"ENSG00000237604.1";(9)	chr21	45594186	45594209	GATCGTGGCCCAGACCCACAGGG	805	chr21	45595928	45595951	AATACTGGTAGGGAGGTGCGGGG	329	-663	455	1719	1134	8	atcttGTGGAAAGGACGAAACACCgGATCGTGGCCCAGACCCACAGTTTTAGAGCTAGAAGAGACGGAATTCCTAGGATCCCGTCTCTCTGTATGAGACCACTCTTTCCCAATACTGGTAGGGAGGTGCGgttttagagctaGAAAtagcaagttaaaataaggc
"ENSG00000237604.1";(10)	chr21	45593910	45593933	GATCACTCCTGTGACAGCAGTGGG	354	chr21	45595927	45595950	ATACTGGTAGGGAGGTGCGGGGG	777	-939	454	1994	1131	8	atcttGTGGAAAGGACGAAACACCgGATCACTCCTGTGACAGCAGTGTTTTAGAGCTAGAAGAGACGGAATTCCTAGGATCCCGTCTCTCTGTATGAGACCACTCTTTCCCATACTGGTAGGGAGGTGCGGgttttagagctaGAAAtagcaagttaaaataaggc
"ENSG00000253671.1";(1)	chr8	17665768	17665791	GTAGACTGTGGTAGTCTCAAAGG	508	chr8	17667000	17667023	TTTGCGTCCTCAGTTCTGGAGGG	0.78	-159	449	1209	1288	8	atcttGTGGAAAGGACGAAACACCgGTAGACTGTGGTAGTCTCAAGTTTTAGAGCTAGAAGAGACGGAATTCCTAGGATCCCGTCTCTCTGTATGAGACCACTCTTTCCCTTTGCGTCCTCAGTTCTGGAgttttagagctaGAAAtagcaagttaaaataaggc
"ENSG00000253671.1";(2)	chr8	17665768	17665791	GTAGACTGTGGTAGTCTCAAAGG	508	chr8	17666838	17666861	CATCCCCACGTGTTGAGCGGGGG	639	-159	287	1047	1147	8	atcttGTGGAAAGGACGAAACACCgGTAGACTGTGGTAGTCTCAAGTTTTAGAGCTAGAAGAGACGGAATTCCTAGGATCCCGTCTCTCTGTATGAGACCACTCTTTCCCCATCCCCACGTGTTGAGCGGgttttagagctaGAAAtagcaagttaaaataaggc
"ENSG00000253671.1";(3)	chr8	17665768	17665791	GTAGACTGTGGTAGTCTCAAAGG	508	chr8	17666993	17667016	TCATTATCCCTCCAGAACTGAGG	616	-159	442	1202	1124	8	atcttGTGGAAAGGACGAAACACCgGTAGACTGTGGTAGTCTCAAGTTTTAGAGCTAGAAGAGACGGAATTCCTAGGATCCCGTCTCTCTGTATGAGACCACTCTTTCCCTCATTATCCCTCCAGAACTGgttttagagctaGAAAtagcaagttaaaataaggc
"ENSG00000253671.1";(4)	chr8	17665521	17665544	GTGGTTGCATAACAAACTGGTGG	328	chr8	17667000	17667023	TTTGCGTCCTCAGTTCTGGAGGG	0.78	-406	449	1456	1108	8	atcttGTGGAAAGGACGAAACACCgGTGGTTGCATAACAAACTGGGTTTTAGAGCTAGAAGAGACGGAATTCCTAGGATCCCGTCTCTCTGTATGAGACCACTCTTTCCCTTTGCGTCCTCAGTTCTGGAgttttagagctaGAAAtagcaagttaaaataaggc
"ENSG00000253671.1";(5)	chr8	17665910	17665933	GAATTTGCTCTGTTCCCCCTTGGG	315	chr8	17667000	17667023	TTTGCGTCCTCAGTTCTGGAGGG	0.78	-17	449	1067	1095	8	atcttGTGGAAAGGACGAAACACCgGAATTTGCTCTGTTCCCCCTTGTTTTAGAGCTAGAAGAGACGGAATTCCTAGGATCCCGTCTCTCTGTATGAGACCACTCTTTCCCTTTGCGTCCTCAGTTCTGGAgttttagagctaGAAAtagcaagttaaaataaggc
"ENSG00000253671.1";(6)	chr8	17665669	17665692	GTTGAGTCTTTCCTTAAAAAGGGG	305	chr8	17667000	17667023	TTTGCGTCCTCAGTTCTGGAGGG	0.78	-258	449	1308	1085	8	atcttGTGGAAAGGACGAAACACCgGTTGAGTCTTTCCTTAAAAAGGTTTTAGAGCTAGAAGAGACGGAATTCCTAGGATCCCGTCTCTCTGTATGAGACCACTCTTTCCCTTTGCGTCCTCAGTTCTGGAgttttagagctaGAAAtagcaagttaaaataaggc
"ENSG00000253671.1";(7)	chr8	17665866	17665889	GCTCTCTTAGGGCTTTTATTTGG	0.3	chr8	17667000	17667023	TTTGCGTCCTCAGTTCTGGAGGG	0.78	-61	449	1111	1.08	8	atcttGTGGAAAGGACGAAACACCgGCTCTCTTAGGGCTTTTATTGTTTTAGAGCTAGAAGAGACGGAATTCCTAGGATCCCGTCTCTCTGTATGAGACCACTCTTTCCCTTTGCGTCCTCAGTTCTGGAgttttagagctaGAAAtagcaagttaaaataaggc
"ENSG00000253671.1";(8)	chr8	17665521	17665544	GTGGTTGCATAACAAACTGGTGG	328	chr8	17666838	17666861	CATCCCCACGTGTTGAGCGGGGG	639	-406	287	1294	967	8	atcttGTGGAAAGGACGAAACACCgGTGGTTGCATAACAAACTGGGTTTTAGAGCTAGAAGAGACGGAATTCCTAGGATCCCGTCTCTCTGTATGAGACCACTCTTTCCCCATCCCCACGTGTTGAGCGGgttttagagctaGAAAtagcaagttaaaataaggc
"ENSG00000253671.1";(9)	chr8	17665910	17665933	GAATTTGCTCTGTTCCCCCTTGGG	315	chr8	17666838	17666861	CATCCCCACGTGTTGAGCGGGGG	639	-17	287	905	954	8	atcttGTGGAAAGGACGAAACACCgGAATTTGCTCTGTTCCCCCTTGTTTTAGAGCTAGAAGAGACGGAATTCCTAGGATCCCGTCTCTCTGTATGAGACCACTCTTTCCCCATCCCCACGTGTTGAGCGGgttttagagctaGAAAtagcaagttaaaataaggc
"ENSG00000253671.1";(10)	chr8	17665521	17665544	GTGGTTGCATAACAAACTGGTGG	328	chr8	17666993	17667016	TCATTATCCCTCCAGAACTGAGG	616	-406	442	1449	944	8	atcttGTGGAAAGGACGAAACACCgGTGGTTGCATAACAAACTGGGTTTTAGAGCTAGAAGAGACGGAATTCCTAGGATCCCGTCTCTCTGTATGAGACCACTCTTTCCCTCATTATCCCTCCAGAACTGgttttagagctaGAAAtagcaagttaaaataaggc
"ENSG00000261222.2";(1)	chr17	72594747	72594770	GAGGAAGGCTAAACTGACAGGGGG	746	chr17	72596104	72596127	TTAAGGAACTGGAACCCAAAAGG	0.55	-709	24	1334	1296	8	atcttGTGGAAAGGACGAAACACCgGAGGAAGGCTAAACTGACAGGGTTTTAGAGCTAGAAGAGACGGAATTCCTAGGATCCCGTCTCTCTGTATGAGACCACTCTTTCCCTTAAGGAACTGGAACCCAAAgttttagagctaGAAAtagcaagttaaaataaggc
"ENSG00000261222.2";(2)	chr17	72595179	72595202	GACCATCTAAAGGAAGAGGGGGG	639	chr17	72596104	72596127	TTAAGGAACTGGAACCCAAAAGG	0.55	-277	24	902	1189	8	atcttGTGGAAAGGACGAAACACCgGACCATCTAAAGGAAGAGGGGTTTTAGAGCTAGAAGAGACGGAATTCCTAGGATCCCGTCTCTCTGTATGAGACCACTCTTTCCCTTAAGGAACTGGAACCCAAAgttttagagctaGAAAtagcaagttaaaataaggc
"ENSG00000261222.2";(3)	chr17	72594715	72594738	GTTTGCAGGTGAAGATATGATGGG	626	chr17	72596104	72596127	TTAAGGAACTGGAACCCAAAAGG	0.55	-741	24	1366	1176	8	atcttGTGGAAAGGACGAAACACCgGTTTGCAGGTGAAGATATGATGTTTTAGAGCTAGAAGAGACGGAATTCCTAGGATCCCGTCTCTCTGTATGAGACCACTCTTTCCCTTAAGGAACTGGAACCCAAAgttttagagctaGAAAtagcaagttaaaataaggc
"ENSG00000261222.2";(4)	chr17	72594660	72594683	GCAGCAGAAAGCTTTGCCAGTGG	417	chr17	72596104	72596127	TTAAGGAACTGGAACCCAAAAGG	0.55	-796	24	1421	967	8	atcttGTGGAAAGGACGAAACACCgGCAGCAGAAAGCTTTGCCAGGTTTTAGAGCTAGAAGAGACGGAATTCCTAGGATCCCGTCTCTCTGTATGAGACCACTCTTTCCCTTAAGGAACTGGAACCCAAAgttttagagctaGAAAtagcaagttaaaataaggc
"ENSG00000261222.2";(5)	chr17	72594747	72594770	GAGGAAGGCTAAACTGACAGGGGG	746	chr17	72596196	72596219	GCACTTACATATAAGAAAGCAGG	392	-709	116	1426	1138	8	atcttGTGGAAAGGACGAAACACCgGAGGAAGGCTAAACTGACAGGGTTTTAGAGCTAGAAGAGACGGAATTCCTAGGATCCCGTCTCTCTGTATGAGACCACTCTTTCCCGCACTTACATATAAGAAAGCgttttagagctaGAAAtagcaagttaaaataaggc
"ENSG00000261222.2";(6)	chr17	72595179	72595202	GACCATCTAAAGGAAGAGGGGGG	639	chr17	72596196	72596219	GCACTTACATATAAGAAAGCAGG	392	-277	116	994	1031	8	atcttGTGGAAAGGACGAAACACCgGACCATCTAAAGGAAGAGGGGTTTTAGAGCTAGAAGAGACGGAATTCCTAGGATCCCGTCTCTCTGTATGAGACCACTCTTTCCCGCACTTACATATAAGAAAGCgttttagagctaGAAAtagcaagttaaaataaggc
"ENSG00000261222.2";(7)	chr17	72594715	72594738	GTTTGCAGGTGAAGATATGATGGG	626	chr17	72596196	72596219	GCACTTACATATAAGAAAGCAGG	392	-741	116	1458	1018	8	atcttGTGGAAAGGACGAAACACCgGTTTGCAGGTGAAGATATGATGTTTTAGAGCTAGAAGAGACGGAATTCCTAGGATCCCGTCTCTCTGTATGAGACCACTCTTTCCCGCACTTACATATAAGAAAGCgttttagagctaGAAAtagcaagttaaaataaggc
"ENSG00000261222.2";(8)	chr17	72594747	72594770	AGGAAGGCTAAACTGACAGGGGG	746	chr17	72596096	72596119	GTTCCAGTTCCTTAATCCCCAGG	268	-709	16	1326	1014	8	atcttGTGGAAAGGACGAAACACCgGTTCCAGTTCCTTAATCCCCGTTTTAGAGCTAGAAGAGACGGAATTCCTAGGATCCCGTCTCTCTGTATGAGACCACTCTTTCCCAGGAAGGCTAAACTGACAGGgttttagagctaGAAAtagcaagttaaaataaggc
"ENSG00000261222.2";(9)	chr17	72594747	72594770	GAGGAAGGCTAAACTGACAGGGGG	746	chr17	72596525	72596548	ACGAGAGACAGATAGATGCATGG	248	-709	445	1755	994	8	atcttGTGGAAAGGACGAAACACCgGAGGAAGGCTAAACTGACAGGGTTTTAGAGCTAGAAGAGACGGAATTCCTAGGATCCCGTCTCTCTGTATGAGACCACTCTTTCCCACGAGAGACAGATAGATGCAgttttagagctaGAAAtagcaagttaaaataaggc
"ENSG00000261222.2";(10)	chr17	72594712	72594735	GATCATATCTTCACCTGCAAAGGG	369	chr17	72596104	72596127	TTAAGGAACTGGAACCCAAAAGG	0.55	-744	24	1369	919	8	atcttGTGGAAAGGACGAAACACCgGATCATATCTTCACCTGCAAAGTTTTAGAGCTAGAAGAGACGGAATTCCTAGGATCCCGTCTCTCTGTATGAGACCACTCTTTCCCTTAAGGAACTGGAACCCAAAgttttagagctaGAAAtagcaagttaaaataaggc
"ENSG00000228427.1";(1)	chrX	70417662	70417685	GTAAAATTCCGTTCTCTGGCTGG	0.48	chrX	70419394	70419417	TTAGGGTGATTAACGTGACGGGG	828	-740	368	1709	1308	8	atcttGTGGAAAGGACGAAACACCgGTAAAATTCCGTTCTCTGGCGTTTTAGAGCTAGAAGAGACGGAATTCCTAGGATCCCGTCTCTCTGTATGAGACCACTCTTTCCCTTAGGGTGATTAACGTGACGgttttagagctaGAAAtagcaagttaaaataaggc
"ENSG00000228427.1";(2)	chrX	70417662	70417685	GTAAAATTCCGTTCTCTGGCTGG	0.48	chrX	70419220	70419243	TTGTGTGGTACAAAGTACATTGG	516	-740	194	1535	996	8	atcttGTGGAAAGGACGAAACACCgGTAAAATTCCGTTCTCTGGCGTTTTAGAGCTAGAAGAGACGGAATTCCTAGGATCCCGTCTCTCTGTATGAGACCACTCTTTCCCTTGTGTGGTACAAAGTACATgttttagagctaGAAAtagcaagttaaaataaggc
"ENSG00000228427.1";(3)	chrX	70417728	70417751	AGTAGTGGCTTGAGAGGGAGGGG	329	chrX	70419394	70419417	GTTAGGGTGATTAACGTGACGGGG	828	-674	368	1643	1157	8	atcttGTGGAAAGGACGAAACACCgGTTAGGGTGATTAACGTGACGGTTTTAGAGCTAGAAGAGACGGAATTCCTAGGATCCCGTCTCTCTGTATGAGACCACTCTTTCCCAGTAGTGGCTTGAGAGGGAGgttttagagctaGAAAtagcaagttaaaataaggc
"ENSG00000228427.1";(4)	chrX	70417713	70417736	GAAAGGTCATAGAAAAGTAGTGG	322	chrX	70419394	70419417	TTAGGGTGATTAACGTGACGGGG	828	-689	368	1658	1.15	8	atcttGTGGAAAGGACGAAACACCgGAAAGGTCATAGAAAAGTAGGTTTTAGAGCTAGAAGAGACGGAATTCCTAGGATCCCGTCTCTCTGTATGAGACCACTCTTTCCCTTAGGGTGATTAACGTGACGgttttagagctaGAAAtagcaagttaaaataaggc
"ENSG00000228427.1";(5)	chrX	70417745	70417768	GAGGGGTCCTTACCTTGGAGAGG	248	chrX	70419394	70419417	GTTAGGGTGATTAACGTGACGGGG	828	-657	368	1626	1076	8	atcttGTGGAAAGGACGAAACACCgGTTAGGGTGATTAACGTGACGGTTTTAGAGCTAGAAGAGACGGAATTCCTAGGATCCCGTCTCTCTGTATGAGACCACTCTTTCCCGAGGGGTCCTTACCTTGGAGgttttagagctaGAAAtagcaagttaaaataaggc
"ENSG00000228427.1";(6)	chrX	70417728	70417751	AGTAGTGGCTTGAGAGGGAGGGG	329	chrX	70419220	70419243	GTTGTGTGGTACAAAGTACATTGG	516	-674	194	1469	845	8	atcttGTGGAAAGGACGAAACACCgGTTGTGTGGTACAAAGTACATGTTTTAGAGCTAGAAGAGACGGAATTCCTAGGATCCCGTCTCTCTGTATGAGACCACTCTTTCCCAGTAGTGGCTTGAGAGGGAGgttttagagctaGAAAtagcaagttaaaataaggc
"ENSG00000228427.1";(7)	chrX	70417713	70417736	GAAAGGTCATAGAAAAGTAGTGG	322	chrX	70419220	70419243	TTGTGTGGTACAAAGTACATTGG	516	-689	194	1484	838	8	atcttGTGGAAAGGACGAAACACCgGAAAGGTCATAGAAAAGTAGGTTTTAGAGCTAGAAGAGACGGAATTCCTAGGATCCCGTCTCTCTGTATGAGACCACTCTTTCCCTTGTGTGGTACAAAGTACATgttttagagctaGAAAtagcaagttaaaataaggc
"ENSG00000228427.1";(8)	chrX	70417662	70417685	GTAAAATTCCGTTCTCTGGCTGG	0.48	chrX	70419298	70419321	TATGAAGGTTTAATCTAGGGAGG	328	-740	272	1613	808	8	atcttGTGGAAAGGACGAAACACCgGTAAAATTCCGTTCTCTGGCGTTTTAGAGCTAGAAGAGACGGAATTCCTAGGATCCCGTCTCTCTGTATGAGACCACTCTTTCCCTATGAAGGTTTAATCTAGGGgttttagagctaGAAAtagcaagttaaaataaggc
"ENSG00000228427.1";(9)	chrX	70417745	70417768	GAGGGGTCCTTACCTTGGAGAGG	248	chrX	70419220	70419243	GTTGTGTGGTACAAAGTACATTGG	516	-657	194	1452	764	8	atcttGTGGAAAGGACGAAACACCgGTTGTGTGGTACAAAGTACATGTTTTAGAGCTAGAAGAGACGGAATTCCTAGGATCCCGTCTCTCTGTATGAGACCACTCTTTCCCGAGGGGTCCTTACCTTGGAGgttttagagctaGAAAtagcaagttaaaataaggc
"ENSG00000228427.1";(10)	chrX	70417662	70417685	GTAAAATTCCGTTCTCTGGCTGG	0.48	chrX	70419374	70419397	GGGTGCACTGGGGACTAAGTAGG	268	-740	348	1689	748	8	atcttGTGGAAAGGACGAAACACCgGGGTGCACTGGGGACTAAGTGTTTTAGAGCTAGAAGAGACGGAATTCCTAGGATCCCGTCTCTCTGTATGAGACCACTCTTTCCCGTAAAATTCCGTTCTCTGGCgttttagagctaGAAAtagcaagttaaaataaggc
"ENSG00000278107.1";(1)	chr18	74517562	74517585	GTTCTGGGAAGGAATCCACAAGG	797	chr18	74518796	74518819	GAGAAGATGCCATCAGGCAAGGG	806	-507	103	1211	1603	8	atcttGTGGAAAGGACGAAACACCgGAGAAGATGCCATCAGGCAAGTTTTAGAGCTAGAAGAGACGGAATTCCTAGGATCCCGTCTCTCTGTATGAGACCACTCTTTCCCGTTCTGGGAAGGAATCCACAgttttagagctaGAAAtagcaagttaaaataaggc
"ENSG00000278107.1";(2)	chr18	74517562	74517585	GTTCTGGGAAGGAATCCACAAGG	797	chr18	74518709	74518732	CCGGTCATCGTAAAGACCAGCGG	757	-507	16	1124	1554	8	atcttGTGGAAAGGACGAAACACCgGTTCTGGGAAGGAATCCACAGTTTTAGAGCTAGAAGAGACGGAATTCCTAGGATCCCGTCTCTCTGTATGAGACCACTCTTTCCCCCGGTCATCGTAAAGACCAGgttttagagctaGAAAtagcaagttaaaataaggc
"ENSG00000278107.1";(3)	chr18	74517562	74517585	GTTCTGGGAAGGAATCCACAAGG	797	chr18	74518325	74518348	ACAAGGCTGCTGTCGCAAGGCGG	712	-507	-368	740	1509	8	atcttGTGGAAAGGACGAAACACCgGTTCTGGGAAGGAATCCACAGTTTTAGAGCTAGAAGAGACGGAATTCCTAGGATCCCGTCTCTCTGTATGAGACCACTCTTTCCCACAAGGCTGCTGTCGCAAGGgttttagagctaGAAAtagcaagttaaaataaggc
"ENSG00000278107.1";(4)	chr18	74517562	74517585	GTTCTGGGAAGGAATCCACAAGG	797	chr18	74518654	74518677	CAGCCAGGTCATTCTTTACGGGG	688	-507	-39	1069	1485	8	atcttGTGGAAAGGACGAAACACCgGTTCTGGGAAGGAATCCACAGTTTTAGAGCTAGAAGAGACGGAATTCCTAGGATCCCGTCTCTCTGTATGAGACCACTCTTTCCCCAGCCAGGTCATTCTTTACGgttttagagctaGAAAtagcaagttaaaataaggc
"ENSG00000278107.1";(5)	chr18	74517562	74517585	GTTCTGGGAAGGAATCCACAAGG	797	chr18	74518212	74518235	GGGCCTGTTACACACCCAGAGGG	666	-507	-481	627	1463	8	atcttGTGGAAAGGACGAAACACCgGGGCCTGTTACACACCCAGAGTTTTAGAGCTAGAAGAGACGGAATTCCTAGGATCCCGTCTCTCTGTATGAGACCACTCTTTCCCGTTCTGGGAAGGAATCCACAgttttagagctaGAAAtagcaagttaaaataaggc
"ENSG00000278107.1";(6)	chr18	74517562	74517585	GTTCTGGGAAGGAATCCACAAGG	797	chr18	74518709	74518732	GCCGGTCATCGTAAAGACCAGCGG	757	-507	16	1124	1554	8	atcttGTGGAAAGGACGAAACACCgGCCGGTCATCGTAAAGACCAGGTTTTAGAGCTAGAAGAGACGGAATTCCTAGGATCCCGTCTCTCTGTATGAGACCACTCTTTCCCGTTCTGGGAAGGAATCCACAgttttagagctaGAAAtagcaagttaaaataaggc
"ENSG00000278107.1";(7)	chr18	74517562	74517585	GTTCTGGGAAGGAATCCACAAGG	797	chr18	74518325	74518348	GACAAGGCTGCTGTCGCAAGGCGG	712	-507	-368	740	1509	8	atcttGTGGAAAGGACGAAACACCgGACAAGGCTGCTGTCGCAAGGGTTTTAGAGCTAGAAGAGACGGAATTCCTAGGATCCCGTCTCTCTGTATGAGACCACTCTTTCCCGTTCTGGGAAGGAATCCACAgttttagagctaGAAAtagcaagttaaaataaggc
"ENSG00000278107.1";(8)	chr18	74517562	74517585	GTTCTGGGAAGGAATCCACAAGG	797	chr18	74518654	74518677	GCAGCCAGGTCATTCTTTACGGGG	688	-507	-39	1069	1485	8	atcttGTGGAAAGGACGAAACACCgGCAGCCAGGTCATTCTTTACGGTTTTAGAGCTAGAAGAGACGGAATTCCTAGGATCCCGTCTCTCTGTATGAGACCACTCTTTCCCGTTCTGGGAAGGAATCCACAgttttagagctaGAAAtagcaagttaaaataaggc
"ENSG00000278107.1";(9)	chr18	74517495	74517518	ATTTCCCGAGTGCTGTAAAGGGG	0.39	chr18	74518796	74518819	GAGAAGATGCCATCAGGCAAGGG	806	-574	103	1278	1196	8	atcttGTGGAAAGGACGAAACACCgGAGAAGATGCCATCAGGCAAGTTTTAGAGCTAGAAGAGACGGAATTCCTAGGATCCCGTCTCTCTGTATGAGACCACTCTTTCCCATTTCCCGAGTGCTGTAAAGgttttagagctaGAAAtagcaagttaaaataaggc
"ENSG00000278107.1";(10)	chr18	74517314	74517337	ATTTCCTTTTCATCAGTAGGAGG	364	chr18	74518796	74518819	GAGAAGATGCCATCAGGCAAGGG	806	-755	103	1459	1.17	8	atcttGTGGAAAGGACGAAACACCgGAGAAGATGCCATCAGGCAAGTTTTAGAGCTAGAAGAGACGGAATTCCTAGGATCCCGTCTCTCTGTATGAGACCACTCTTTCCCATTTCCTTTTCATCAGTAGGgttttagagctaGAAAtagcaagttaaaataaggc
"ENSG00000235192.1";(1)	chr2	166650191	166650214	GCCACGCTGCGACCCTCCCAAGGG	0.89	chr2	166651869	166651892	AGAGCATGTCAAAATGTAGGAGG	657	-647	407	1655	1547	8	atcttGTGGAAAGGACGAAACACCgGCCACGCTGCGACCCTCCCAAGTTTTAGAGCTAGAAGAGACGGAATTCCTAGGATCCCGTCTCTCTGTATGAGACCACTCTTTCCCAGAGCATGTCAAAATGTAGGgttttagagctaGAAAtagcaagttaaaataaggc
"ENSG00000235192.1";(2)	chr2	166650461	166650484	GCTGCGTTAGAGCAGGCGGGAGG	849	chr2	166651869	166651892	AGAGCATGTCAAAATGTAGGAGG	657	-377	407	1385	1506	8	atcttGTGGAAAGGACGAAACACCgGCTGCGTTAGAGCAGGCGGGGTTTTAGAGCTAGAAGAGACGGAATTCCTAGGATCCCGTCTCTCTGTATGAGACCACTCTTTCCCAGAGCATGTCAAAATGTAGGgttttagagctaGAAAtagcaagttaaaataaggc
"ENSG00000235192.1";(3)	chr2	166650379	166650402	GCGGTCTCGAGAGCAGTGTGTCGG	677	chr2	166651869	166651892	AGAGCATGTCAAAATGTAGGAGG	657	-459	407	1467	1334	8	atcttGTGGAAAGGACGAAACACCgGCGGTCTCGAGAGCAGTGTGTGTTTTAGAGCTAGAAGAGACGGAATTCCTAGGATCCCGTCTCTCTGTATGAGACCACTCTTTCCCAGAGCATGTCAAAATGTAGGgttttagagctaGAAAtagcaagttaaaataaggc
"ENSG00000235192.1";(4)	chr2	166650695	166650718	GTTCTGCCTCTCCAGGCAACGCGG	671	chr2	166651869	166651892	AGAGCATGTCAAAATGTAGGAGG	657	-143	407	1151	1328	8	atcttGTGGAAAGGACGAAACACCgGTTCTGCCTCTCCAGGCAACGGTTTTAGAGCTAGAAGAGACGGAATTCCTAGGATCCCGTCTCTCTGTATGAGACCACTCTTTCCCAGAGCATGTCAAAATGTAGGgttttagagctaGAAAtagcaagttaaaataaggc
"ENSG00000235192.1";(5)	chr2	166650508	166650531	GCCTGCCGCCGGCTTACCTGGCGG	0.67	chr2	166651869	166651892	AGAGCATGTCAAAATGTAGGAGG	657	-330	407	1338	1327	8	atcttGTGGAAAGGACGAAACACCgGCCTGCCGCCGGCTTACCTGGGTTTTAGAGCTAGAAGAGACGGAATTCCTAGGATCCCGTCTCTCTGTATGAGACCACTCTTTCCCAGAGCATGTCAAAATGTAGGgttttagagctaGAAAtagcaagttaaaataaggc
"ENSG00000235192.1";(6)	chr2	166650191	166650214	GCCACGCTGCGACCCTCCCAAGGG	0.89	chr2	166651811	166651834	TGGTGTCGTGTTTAATCACATGG	303	-647	349	1597	1193	8	atcttGTGGAAAGGACGAAACACCgGCCACGCTGCGACCCTCCCAAGTTTTAGAGCTAGAAGAGACGGAATTCCTAGGATCCCGTCTCTCTGTATGAGACCACTCTTTCCCTGGTGTCGTGTTTAATCACAgttttagagctaGAAAtagcaagttaaaataaggc
"ENSG00000235192.1";(7)	chr2	166650191	166650214	GCCACGCTGCGACCCTCCCAAGGG	0.89	chr2	166651725	166651748	GAGTTCATAGAAAGGTATAAAGG	294	-647	263	1511	1184	8	atcttGTGGAAAGGACGAAACACCgGCCACGCTGCGACCCTCCCAAGTTTTAGAGCTAGAAGAGACGGAATTCCTAGGATCCCGTCTCTCTGTATGAGACCACTCTTTCCCGAGTTCATAGAAAGGTATAAgttttagagctaGAAAtagcaagttaaaataaggc
"ENSG00000235192.1";(8)	chr2	166650461	166650484	GCTGCGTTAGAGCAGGCGGGAGG	849	chr2	166651811	166651834	TGGTGTCGTGTTTAATCACATGG	303	-377	349	1327	1152	8	atcttGTGGAAAGGACGAAACACCgGCTGCGTTAGAGCAGGCGGGGTTTTAGAGCTAGAAGAGACGGAATTCCTAGGATCCCGTCTCTCTGTATGAGACCACTCTTTCCCTGGTGTCGTGTTTAATCACAgttttagagctaGAAAtagcaagttaaaataaggc
"ENSG00000235192.1";(9)	chr2	166650461	166650484	GCTGCGTTAGAGCAGGCGGGAGG	849	chr2	166651725	166651748	GAGTTCATAGAAAGGTATAAAGG	294	-377	263	1241	1143	8	atcttGTGGAAAGGACGAAACACCgGCTGCGTTAGAGCAGGCGGGGTTTTAGAGCTAGAAGAGACGGAATTCCTAGGATCCCGTCTCTCTGTATGAGACCACTCTTTCCCGAGTTCATAGAAAGGTATAAgttttagagctaGAAAtagcaagttaaaataaggc
"ENSG00000235192.1";(10)	chr2	166650191	166650214	GCCACGCTGCGACCCTCCCAAGGG	0.89	chr2	166651691	166651714	ACATTGACACACCCAAAACCAGG	236	-647	229	1477	1126	8	atcttGTGGAAAGGACGAAACACCgGCCACGCTGCGACCCTCCCAAGTTTTAGAGCTAGAAGAGACGGAATTCCTAGGATCCCGTCTCTCTGTATGAGACCACTCTTTCCCACATTGACACACCCAAAACCgttttagagctaGAAAtagcaagttaaaataaggc
"ENSG00000266389.1";(1)	chr17	8868456	8868479	GCTGAGTGAGGCTCGACGGAGGG	717	chr17	8869315	8869338	GGGAGGTTAGGCCCCCGCGTCGG	507	-234	1	836	1224	8	atcttGTGGAAAGGACGAAACACCgGCTGAGTGAGGCTCGACGGAGTTTTAGAGCTAGAAGAGACGGAATTCCTAGGATCCCGTCTCTCTGTATGAGACCACTCTTTCCCGGGAGGTTAGGCCCCCGCGTgttttagagctaGAAAtagcaagttaaaataaggc
"ENSG00000266389.1";(2)	chr17	8868152	8868175	AGACTCGGAGTAGAGAGGAGGGG	623	chr17	8869315	8869338	GGGAGGTTAGGCCCCCGCGTCGG	507	-538	1	1140	1.13	8	atcttGTGGAAAGGACGAAACACCgGGGAGGTTAGGCCCCCGCGTGTTTTAGAGCTAGAAGAGACGGAATTCCTAGGATCCCGTCTCTCTGTATGAGACCACTCTTTCCCAGACTCGGAGTAGAGAGGAGgttttagagctaGAAAtagcaagttaaaataaggc
"ENSG00000266389.1";(3)	chr17	8868679	8868702	GAGACTTAAGGGGCGTCGCGGGG	604	chr17	8869315	8869338	GGGAGGTTAGGCCCCCGCGTCGG	507	-11	1	613	1111	8	atcttGTGGAAAGGACGAAACACCgGAGACTTAAGGGGCGTCGCGGTTTTAGAGCTAGAAGAGACGGAATTCCTAGGATCCCGTCTCTCTGTATGAGACCACTCTTTCCCGGGAGGTTAGGCCCCCGCGTgttttagagctaGAAAtagcaagttaaaataaggc
"ENSG00000266389.1";(4)	chr17	8868452	8868475	GCAGGCTGAGTGAGGCTCGACGG	597	chr17	8869315	8869338	GGGAGGTTAGGCCCCCGCGTCGG	507	-238	1	840	1104	8	atcttGTGGAAAGGACGAAACACCgGCAGGCTGAGTGAGGCTCGAGTTTTAGAGCTAGAAGAGACGGAATTCCTAGGATCCCGTCTCTCTGTATGAGACCACTCTTTCCCGGGAGGTTAGGCCCCCGCGTgttttagagctaGAAAtagcaagttaaaataaggc
"ENSG00000266389.1";(5)	chr17	8867829	8867852	AAAGAGACCCAAGTTCCAACCGG	576	chr17	8869315	8869338	GGGAGGTTAGGCCCCCGCGTCGG	507	-861	1	1463	1083	8	atcttGTGGAAAGGACGAAACACCgGGGAGGTTAGGCCCCCGCGTGTTTTAGAGCTAGAAGAGACGGAATTCCTAGGATCCCGTCTCTCTGTATGAGACCACTCTTTCCCAAAGAGACCCAAGTTCCAACgttttagagctaGAAAtagcaagttaaaataaggc
"ENSG00000266389.1";(6)	chr17	8868456	8868479	GCTGAGTGAGGCTCGACGGAGGG	717	chr17	8869326	8869349	AAGCCGCGCTTCCGACGCGGGGG	393	-234	12	847	1.11	8	atcttGTGGAAAGGACGAAACACCgGCTGAGTGAGGCTCGACGGAGTTTTAGAGCTAGAAGAGACGGAATTCCTAGGATCCCGTCTCTCTGTATGAGACCACTCTTTCCCAAGCCGCGCTTCCGACGCGGgttttagagctaGAAAtagcaagttaaaataaggc
"ENSG00000266389.1";(7)	chr17	8868456	8868479	GCTGAGTGAGGCTCGACGGAGGG	717	chr17	8869329	8869352	CCAAAGCCGCGCTTCCGACGCGG	306	-234	15	850	1023	8	atcttGTGGAAAGGACGAAACACCgGCTGAGTGAGGCTCGACGGAGTTTTAGAGCTAGAAGAGACGGAATTCCTAGGATCCCGTCTCTCTGTATGAGACCACTCTTTCCCCCAAAGCCGCGCTTCCGACGgttttagagctaGAAAtagcaagttaaaataaggc
"ENSG00000266389.1";(8)	chr17	8868152	8868175	GAGACTCGGAGTAGAGAGGAGGGG	623	chr17	8869326	8869349	AAGCCGCGCTTCCGACGCGGGGG	393	-538	12	1151	1016	8	atcttGTGGAAAGGACGAAACACCgGAGACTCGGAGTAGAGAGGAGGTTTTAGAGCTAGAAGAGACGGAATTCCTAGGATCCCGTCTCTCTGTATGAGACCACTCTTTCCCAAGCCGCGCTTCCGACGCGGgttttagagctaGAAAtagcaagttaaaataaggc
"ENSG00000266389.1";(9)	chr17	8868456	8868479	GCTGAGTGAGGCTCGACGGAGGG	717	chr17	8869342	8869365	GCGGCTTTGGCCCCGCAGGAGGG	291	-234	28	863	1008	8	atcttGTGGAAAGGACGAAACACCgGCTGAGTGAGGCTCGACGGAGTTTTAGAGCTAGAAGAGACGGAATTCCTAGGATCCCGTCTCTCTGTATGAGACCACTCTTTCCCGCGGCTTTGGCCCCGCAGGAgttttagagctaGAAAtagcaagttaaaataaggc
"ENSG00000266389.1";(10)	chr17	8868679	8868702	GAGACTTAAGGGGCGTCGCGGGG	604	chr17	8869326	8869349	AAGCCGCGCTTCCGACGCGGGGG	393	-11	12	624	997	8	atcttGTGGAAAGGACGAAACACCgGAGACTTAAGGGGCGTCGCGGTTTTAGAGCTAGAAGAGACGGAATTCCTAGGATCCCGTCTCTCTGTATGAGACCACTCTTTCCCAAGCCGCGCTTCCGACGCGGgttttagagctaGAAAtagcaagttaaaataaggc
"ENSG00000267452.1";(1)	chr17	49511998	49512021	GTGTCAGGGTGGAGCAGTAATCGG	411	chr17	49513157	49513180	GTAGGCTGAGTCTTGCATAGGGG	774	-267	268	1136	1185	8	atcttGTGGAAAGGACGAAACACCgGTGTCAGGGTGGAGCAGTAATGTTTTAGAGCTAGAAGAGACGGAATTCCTAGGATCCCGTCTCTCTGTATGAGACCACTCTTTCCCGTAGGCTGAGTCTTGCATAGgttttagagctaGAAAtagcaagttaaaataaggc
"ENSG00000267452.1";(2)	chr17	49511998	49512021	TGTCAGGGTGGAGCAGTAATCGG	411	chr17	49512898	49512921	GCAGCTGCGTAACTGCCCAATGG	753	-267	9	877	1164	8	atcttGTGGAAAGGACGAAACACCgGCAGCTGCGTAACTGCCCAAGTTTTAGAGCTAGAAGAGACGGAATTCCTAGGATCCCGTCTCTCTGTATGAGACCACTCTTTCCCTGTCAGGGTGGAGCAGTAATgttttagagctaGAAAtagcaagttaaaataaggc
"ENSG00000267452.1";(3)	chr17	49511998	49512021	GTGTCAGGGTGGAGCAGTAATCGG	411	chr17	49513009	49513032	AAGGTAGCAAAAACTCCAGGAGG	669	-267	120	988	1.08	8	atcttGTGGAAAGGACGAAACACCgGTGTCAGGGTGGAGCAGTAATGTTTTAGAGCTAGAAGAGACGGAATTCCTAGGATCCCGTCTCTCTGTATGAGACCACTCTTTCCCAAGGTAGCAAAAACTCCAGGgttttagagctaGAAAtagcaagttaaaataaggc
"ENSG00000267452.1";(4)	chr17	49511998	49512021	GTGTCAGGGTGGAGCAGTAATCGG	411	chr17	49513183	49513206	TGACTGCACAGCGCCCCACGTGG	541	-267	294	1162	952	8	atcttGTGGAAAGGACGAAACACCgGTGTCAGGGTGGAGCAGTAATGTTTTAGAGCTAGAAGAGACGGAATTCCTAGGATCCCGTCTCTCTGTATGAGACCACTCTTTCCCTGACTGCACAGCGCCCCACGgttttagagctaGAAAtagcaagttaaaataaggc
"ENSG00000267452.1";(5)	chr17	49511998	49512021	GTGTCAGGGTGGAGCAGTAATCGG	411	chr17	49513168	49513191	GACTCAGCCTACTCACCACGTGG	0.52	-267	279	1147	931	8	atcttGTGGAAAGGACGAAACACCgGTGTCAGGGTGGAGCAGTAATGTTTTAGAGCTAGAAGAGACGGAATTCCTAGGATCCCGTCTCTCTGTATGAGACCACTCTTTCCCGACTCAGCCTACTCACCACGgttttagagctaGAAAtagcaagttaaaataaggc
"ENSG00000267452.1";(6)	chr17	49511998	49512021	GTGTCAGGGTGGAGCAGTAATCGG	411	chr17	49513131	49513154	AAGCTCTAGATGTACAGCCAGGG	0.48	-267	242	1110	891	8	atcttGTGGAAAGGACGAAACACCgGTGTCAGGGTGGAGCAGTAATGTTTTAGAGCTAGAAGAGACGGAATTCCTAGGATCCCGTCTCTCTGTATGAGACCACTCTTTCCCAAGCTCTAGATGTACAGCCAgttttagagctaGAAAtagcaagttaaaataaggc
"ENSG00000267452.1";(7)	chr17	49511630	49511653	GTAACTAACATTACTGACCATCGG	352	chr17	49513157	49513180	GTAGGCTGAGTCTTGCATAGGGG	774	-635	268	1504	1126	8	atcttGTGGAAAGGACGAAACACCgGTAACTAACATTACTGACCATGTTTTAGAGCTAGAAGAGACGGAATTCCTAGGATCCCGTCTCTCTGTATGAGACCACTCTTTCCCGTAGGCTGAGTCTTGCATAGgttttagagctaGAAAtagcaagttaaaataaggc
"ENSG00000267452.1";(8)	chr17	49511667	49511690	GAGATGGGTATTATAACGTTTTGG	344	chr17	49513157	49513180	GTAGGCTGAGTCTTGCATAGGGG	774	-598	268	1467	1118	8	atcttGTGGAAAGGACGAAACACCgGAGATGGGTATTATAACGTTTGTTTTAGAGCTAGAAGAGACGGAATTCCTAGGATCCCGTCTCTCTGTATGAGACCACTCTTTCCCGTAGGCTGAGTCTTGCATAGgttttagagctaGAAAtagcaagttaaaataaggc
"ENSG00000267452.1";(9)	chr17	49511630	49511653	TAACTAACATTACTGACCATCGG	352	chr17	49512898	49512921	GCAGCTGCGTAACTGCCCAATGG	753	-635	9	1245	1105	8	atcttGTGGAAAGGACGAAACACCgGCAGCTGCGTAACTGCCCAAGTTTTAGAGCTAGAAGAGACGGAATTCCTAGGATCCCGTCTCTCTGTATGAGACCACTCTTTCCCTAACTAACATTACTGACCATgttttagagctaGAAAtagcaagttaaaataaggc
"ENSG00000267452.1";(10)	chr17	49511667	49511690	AGATGGGTATTATAACGTTTTGG	344	chr17	49512898	49512921	GCAGCTGCGTAACTGCCCAATGG	753	-598	9	1208	1097	8	atcttGTGGAAAGGACGAAACACCgGCAGCTGCGTAACTGCCCAAGTTTTAGAGCTAGAAGAGACGGAATTCCTAGGATCCCGTCTCTCTGTATGAGACCACTCTTTCCCAGATGGGTATTATAACGTTTgttttagagctaGAAAtagcaagttaaaataaggc
"ENSG00000227467.3";(1)	chr11	72280220	72280243	ATTGTGAGCCACCCATCCTAGGG	515	chr11	72281857	72281880	GCAAAGAGTGCTGAAGAGCAGGG	665	-961	52	1614	1.18	8	atcttGTGGAAAGGACGAAACACCgGCAAAGAGTGCTGAAGAGCAGTTTTAGAGCTAGAAGAGACGGAATTCCTAGGATCCCGTCTCTCTGTATGAGACCACTCTTTCCCATTGTGAGCCACCCATCCTAgttttagagctaGAAAtagcaagttaaaataaggc
"ENSG00000227467.3";(2)	chr11	72280220	72280243	GATTGTGAGCCACCCATCCTAGGG	515	chr11	72281857	72281880	GCAAAGAGTGCTGAAGAGCAGGG	665	-961	52	1614	1.18	8	atcttGTGGAAAGGACGAAACACCgGATTGTGAGCCACCCATCCTAGTTTTAGAGCTAGAAGAGACGGAATTCCTAGGATCCCGTCTCTCTGTATGAGACCACTCTTTCCCGCAAAGAGTGCTGAAGAGCAgttttagagctaGAAAtagcaagttaaaataaggc
"ENSG00000227467.3";(3)	chr11	72280214	72280237	GATGGGTGGCTCACAATCCAGGG	342	chr11	72281857	72281880	GCAAAGAGTGCTGAAGAGCAGGG	665	-967	52	1620	1007	8	atcttGTGGAAAGGACGAAACACCgGATGGGTGGCTCACAATCCAGTTTTAGAGCTAGAAGAGACGGAATTCCTAGGATCCCGTCTCTCTGTATGAGACCACTCTTTCCCGCAAAGAGTGCTGAAGAGCAgttttagagctaGAAAtagcaagttaaaataaggc
[truncated: 407 more rows]

## Sheet: protein_coding
Sequence_ID(#pair)	chromosome	start	end	sgRNA_1+PAM	score_1	strand_1	sgRNA_1aaCut	chromosome	start	end	sgRNA_2+PAM	score_2	strand_2	sgRNA_2aaCut	paired_score	oligo
[truncated: 8,740 more rows]

## Sheet: positive_controls
Sequence_ID(#pair)	sgRNA1+PAM	start	score_1	strand_1	sgRNA2+PAM	start	score_2	strand_2	paired_score	distance_between_sgRNAs	oligo
[truncated: 200 more rows]

[truncated: 2 more sheets: negative_controls, fluorophores]
